# Supplementary material for: Measuring the Structure of a Technology System for Directing Technological Transition
Source: Glob Chall. 2020 Nov 4;5(2):2000073. doi: 10.1002/gch2.202000073 (PMC7857126; doi:10.1002/gch2.202000073)
Supplement: Supplementary file 2 — Supplemental Material [file GCH2-5-2000073-s002.xlsx]

## Sheet: Network matrix
				1	2	3	4	5	6	7	8	9	10	11	12	13	14	15	16	17	18	19	20	21	22	23	24	25	26	27	28	29	30	31	32	33	34	35	36	37	38	39	40	41	42	43	44	45	46
				旧石器时代早期（170万年-50万年）	旧石器时代早期（170万年-51万年）	旧石器时代早期（170万年-52万年）	旧石器时代早期（170万年-53万年）	旧石器时代早期（170万年-54万年）	旧石器时代早期（170万年-55万年）	旧石器时代早期（170万年-56万年）	旧石器时代早期（170万年-57万年）	旧石器时代早期（170万年-58万年）	旧石器时代早期（170万年-59万年）	旧石器时代早期（170万年-60万年）	旧石器时代早期（170万年-61万年）	旧石器时代早期（170万年-62万年）	旧石器时代早期（170万年-63万年）	旧石器时代中期（19-20万年）	旧石器时代中期（19-21万年）	旧石器时代中期（19-22万年）	旧石器时代中期（19-23万年）	旧石器时代中期（19-24万年）	旧石器时代中期（19-25万年）	新石器时代前期（8000 - 5000年）--农业的发生	新石器时代前期（8000 - 5001年）--农业的发生	新石器时代前期（8000 - 5002年）--农业的发生	新石器时代前期（8000 - 5003年）--农业的发生	新石器时代前期（8000 - 5004年）--农业的发生	新石器时代前期（8000 - 5005年）--农业的发生	新石器时代前期（8000 - 5006年）--农业的发生	新石器时代前期（8000 - 5007年）--农业的发生	新石器时代前期（8000 - 5008年）--农业的发生	新石器时代前期（8000 - 5009年）--农业的发生	新石器时代前期（8000 - 5010年）--农业的发生	新石器时代前期（8000 - 5011年）--农业的发生	新石器时代前期（8000 - 5012年）--农业的发生	新石器时代前期（8000 - 5013年）--农业的发生	新石器时代前期（8000 - 5014年）--农业的发生	新石器时代前期（8000 - 5015年）--农业的发生	新石器时代前期（8000 - 5016年）--农业的发生	新石器时代前期（8000 - 5017年）--农业的发生	新石器时代前期（8000 - 5018年）--农业的发生	新石器时代前期（8000 - 5019年）--农业的发生	新石器时代前期（8000 - 5020年）--农业的发生	新石器时代前期（8000 - 5021年）--农业的发生	新石器时代前期（8000 - 5022年）--农业的发生	新石器时代前期（8000 - 5023年）--农业的发生	新石器时代前期（8000 - 5024年）--农业的发生	新石器时代前期（8000 - 5025年）--农业的发生
				黄河流域-元谋猿人、蓝田猿人、北京猿人；北京周口店的山顶洞人、四川的资阳人、广西的柳江人	黄河流域-元谋猿人、蓝田猿人、北京猿人；北京周口店的山顶洞人、四川的资阳人、广西的柳江人	黄河流域-元谋猿人、蓝田猿人、北京猿人；北京周口店的山顶洞人、四川的资阳人、广西的柳江人	黄河流域-元谋猿人、蓝田猿人、北京猿人；北京周口店的山顶洞人、四川的资阳人、广西的柳江人	黄河流域-元谋猿人、蓝田猿人、北京猿人；北京周口店的山顶洞人、四川的资阳人、广西的柳江人	黄河流域-元谋猿人、蓝田猿人、北京猿人；北京周口店的山顶洞人、四川的资阳人、广西的柳江人	黄河流域-元谋猿人、蓝田猿人、北京猿人；北京周口店的山顶洞人、四川的资阳人、广西的柳江人	黄河流域-元谋猿人、蓝田猿人、北京猿人；北京周口店的山顶洞人、四川的资阳人、广西的柳江人	黄河流域-元谋猿人、蓝田猿人、北京猿人；北京周口店的山顶洞人、四川的资阳人、广西的柳江人	黄河流域-元谋猿人、蓝田猿人、北京猿人；北京周口店的山顶洞人、四川的资阳人、广西的柳江人	黄河流域-元谋猿人、蓝田猿人、北京猿人；北京周口店的山顶洞人、四川的资阳人、广西的柳江人	黄河流域-元谋猿人、蓝田猿人、北京猿人；北京周口店的山顶洞人、四川的资阳人、广西的柳江人	黄河流域-元谋猿人、蓝田猿人、北京猿人；北京周口店的山顶洞人、四川的资阳人、广西的柳江人	黄河流域-元谋猿人、蓝田猿人、北京猿人；北京周口店的山顶洞人、四川的资阳人、广西的柳江人	广东韶关马坝人、湖北省的长阳人、山西襄汾县丁村人、宁夏银川与内蒙伊克昭盟的河套人；	广东韶关马坝人、湖北省的长阳人、山西襄汾县丁村人、宁夏银川与内蒙伊克昭盟的河套人；	广东韶关马坝人、湖北省的长阳人、山西襄汾县丁村人、宁夏银川与内蒙伊克昭盟的河套人；	广东韶关马坝人、湖北省的长阳人、山西襄汾县丁村人、宁夏银川与内蒙伊克昭盟的河套人；	广东韶关马坝人、湖北省的长阳人、山西襄汾县丁村人、宁夏银川与内蒙伊克昭盟的河套人；	广东韶关马坝人、湖北省的长阳人、山西襄汾县丁村人、宁夏银川与内蒙伊克昭盟的河套人；	黄河流域为中心的仰韶文化（关中、豫西、晋南一带）和龙山文化、河北武安磁山遗址、河南新郑裴李岗遗址、山西先半坡遗址、甘肃临洮马家窑遗址、河南陜县庙底沟遗址、河南安阳大司空村遗址	黄河流域为中心的仰韶文化（关中、豫西、晋南一带）和龙山文化、河北武安磁山遗址、河南新郑裴李岗遗址、山西先半坡遗址、甘肃临洮马家窑遗址、河南陜县庙底沟遗址、河南安阳大司空村遗址	黄河流域为中心的仰韶文化（关中、豫西、晋南一带）和龙山文化、河北武安磁山遗址、河南新郑裴李岗遗址、山西先半坡遗址、甘肃临洮马家窑遗址、河南陜县庙底沟遗址、河南安阳大司空村遗址	黄河流域、河南	黄河流域、河南	黄河流域、河南	黄河流域、河南	黄河流域、湖北、河南新郑裴李岗遗址	黄河流域、湖北、河南新郑裴李岗遗址	黄河流域、湖北、河南新郑裴李岗遗址	黄河流域、湖北、河南新郑裴李岗遗址	黄河流域、湖北、河南新郑裴李岗遗址	黄河流域、湖北、河南新郑裴李岗遗址	黄河流域、湖北、河南新郑裴李岗遗址	黄河流域、河南蒙古敖汉旗小山、河南洛阳高崖	黄河流域、河南蒙古敖汉旗小山、河南洛阳高崖	黄河流域、河南蒙古敖汉旗小山、河南洛阳高崖	黄河流域、河南蒙古敖汉旗小山、河南洛阳高崖	黄河流域、河南蒙古敖汉旗小山、河南洛阳高崖	黄河流域、河南蒙古敖汉旗小山、河南洛阳高崖	黄河流域、河南蒙古敖汉旗小山、河南洛阳高崖	黄河流域、河南新郑裴李岗遗址	黄河流域、河南新郑裴李岗遗址、黄河流域	黄河流域、河南新郑裴李岗遗址、黄河流域	黄河流域、河南新郑裴李岗遗址、黄河流域	黄河流域、河南新郑裴李岗遗址、黄河流域
ID	Period	Region	Technology	粗糙的打制石器：砍砸器	粗糙的打制石器：刮削器	粗糙的打制石器：尖状器	粗制的骨器：有角工具	粗制的骨器：头盖骨制容器	粗制的骨器：刀形器	粗制的骨器：刮削器	简单的木棒	小石珠	穿孔砾石	兽类牙齿	开始使用天然火	开始使用人工火	发明了弓箭	有一定类型：砍凿器	有一定类型：刮削器	有一定类型：石球	有一定类型：小型尖状器	有一定类型：厚三菱尖状器	有一定类型：牙角钩型器	石器（多经过砥磨光或者琢制和打制，从事农业耕作和粮食加工）：磨盘	石器：磨棒	石器：两端刃的铲	石器：带肩铲	石器：舌型铲	石器：杵臼（粮食加工）	石器：磨光穿孔刀	石器：带齿镰	石器：磨光带柄镰	石器：磨制斧	石器：凿	石器：锤	石器：“敲砸器”	石器：锄	石器：耜（加上石片（耜）在耒头用于掘地，合成耒耜）	大型有段石锛（砍伐工具）	鹤嘴锄	骨器：凿	骨器：锥	骨器：铲	骨器：耒耜	陶器（多为粗陶，泥质陶次之。也有夹砂红陶）：鼎	陶器：壶	陶器：罐	陶器：三足器	陶器：钵
1	旧石器时代早期（170万年-50万年）	黄河流域-元谋猿人、蓝田猿人、北京猿人；北京周口店的山顶洞人、四川的资阳人、广西的柳江人	粗糙的打制石器：砍砸器															1															1	1	1	1			1		1
2	旧石器时代早期（170万年-51万年）	黄河流域-元谋猿人、蓝田猿人、北京猿人；北京周口店的山顶洞人、四川的资阳人、广西的柳江人	粗糙的打制石器：刮削器							1									1											1	1	1
3	旧石器时代早期（170万年-52万年）	黄河流域-元谋猿人、蓝田猿人、北京猿人；北京周口店的山顶洞人、四川的资阳人、广西的柳江人	粗糙的打制石器：尖状器																		1	1				1	1	1										1				1	1	1
4	旧石器时代早期（170万年-53万年）	黄河流域-元谋猿人、蓝田猿人、北京猿人；北京周口店的山顶洞人、四川的资阳人、广西的柳江人	粗制的骨器：有角工具																		1	1	1			1	1	1										1				1	1	1
5	旧石器时代早期（170万年-54万年）	黄河流域-元谋猿人、蓝田猿人、北京猿人；北京周口店的山顶洞人、四川的资阳人、广西的柳江人	粗制的骨器：头盖骨制容器																																										1	1	1	1	1
6	旧石器时代早期（170万年-55万年）	黄河流域-元谋猿人、蓝田猿人、北京猿人；北京周口店的山顶洞人、四川的资阳人、广西的柳江人	粗制的骨器：刀形器															1	1											1	1	1
7	旧石器时代早期（170万年-56万年）	黄河流域-元谋猿人、蓝田猿人、北京猿人；北京周口店的山顶洞人、四川的资阳人、广西的柳江人	粗制的骨器：刮削器		1														1											1	1	1
8	旧石器时代早期（170万年-57万年）	黄河流域-元谋猿人、蓝田猿人、北京猿人；北京周口店的山顶洞人、四川的资阳人、广西的柳江人	简单的木棒
9	旧石器时代早期（170万年-58万年）	黄河流域-元谋猿人、蓝田猿人、北京猿人；北京周口店的山顶洞人、四川的资阳人、广西的柳江人	小石珠
10	旧石器时代早期（170万年-59万年）	黄河流域-元谋猿人、蓝田猿人、北京猿人；北京周口店的山顶洞人、四川的资阳人、广西的柳江人	穿孔砾石																	1
11	旧石器时代早期（170万年-60万年）	黄河流域-元谋猿人、蓝田猿人、北京猿人；北京周口店的山顶洞人、四川的资阳人、广西的柳江人	兽类牙齿
12	旧石器时代早期（170万年-61万年）	黄河流域-元谋猿人、蓝田猿人、北京猿人；北京周口店的山顶洞人、四川的资阳人、广西的柳江人	开始使用天然火
13	旧石器时代早期（170万年-62万年）	黄河流域-元谋猿人、蓝田猿人、北京猿人；北京周口店的山顶洞人、四川的资阳人、广西的柳江人	开始使用人工火
14	旧石器时代早期（170万年-63万年）	黄河流域-元谋猿人、蓝田猿人、北京猿人；北京周口店的山顶洞人、四川的资阳人、广西的柳江人	发明了弓箭
15	旧石器时代中期（19-20万年）	广东韶关马坝人、湖北省的长阳人、山西襄汾县丁村人、宁夏银川与内蒙伊克昭盟的河套人；	有一定类型：砍凿器	1					1																								1	1	1	1			1		1
16	旧石器时代中期（19-21万年）	广东韶关马坝人、湖北省的长阳人、山西襄汾县丁村人、宁夏银川与内蒙伊克昭盟的河套人；	有一定类型：刮削器		1				1	1																				1	1	1
17	旧石器时代中期（19-22万年）	广东韶关马坝人、湖北省的长阳人、山西襄汾县丁村人、宁夏银川与内蒙伊克昭盟的河套人；	有一定类型：石球										1
18	旧石器时代中期（19-23万年）	广东韶关马坝人、湖北省的长阳人、山西襄汾县丁村人、宁夏银川与内蒙伊克昭盟的河套人；	有一定类型：小型尖状器			1	1															1	1			1	1	1										1				1	1	1
19	旧石器时代中期（19-24万年）	广东韶关马坝人、湖北省的长阳人、山西襄汾县丁村人、宁夏银川与内蒙伊克昭盟的河套人；	有一定类型：厚三菱尖状器			1	1														1		1			1	1	1										1				1	1	1
20	旧石器时代中期（19-25万年）	广东韶关马坝人、湖北省的长阳人、山西襄汾县丁村人、宁夏银川与内蒙伊克昭盟的河套人；	有一定类型：牙角钩型器				1														1	1				1	1	1										1				1	1	1
21	新石器时代前期（8000 - 5000年）--农业的发生	黄河流域为中心的仰韶文化（关中、豫西、晋南一带）和龙山文化、河北武安磁山遗址、河南新郑裴李岗遗址、山西先半坡遗址、甘肃临洮马家窑遗址、河南陜县庙底沟遗址、河南安阳大司空村遗址	石器（多经过砥磨光或者琢制和打制，从事农业耕作和粮食加工）：磨盘
22	新石器时代前期（8000 - 5001年）--农业的发生	黄河流域为中心的仰韶文化（关中、豫西、晋南一带）和龙山文化、河北武安磁山遗址、河南新郑裴李岗遗址、山西先半坡遗址、甘肃临洮马家窑遗址、河南陜县庙底沟遗址、河南安阳大司空村遗址	石器：磨棒
23	新石器时代前期（8000 - 5002年）--农业的发生	黄河流域为中心的仰韶文化（关中、豫西、晋南一带）和龙山文化、河北武安磁山遗址、河南新郑裴李岗遗址、山西先半坡遗址、甘肃临洮马家窑遗址、河南陜县庙底沟遗址、河南安阳大司空村遗址	石器：两端刃的铲			1	1														1	1	1															1						1
24	新石器时代前期（8000 - 5003年）--农业的发生	黄河流域、河南	石器：带肩铲			1	1														1	1	1															1						1
25	新石器时代前期（8000 - 5004年）--农业的发生	黄河流域、河南	石器：舌型铲			1	1														1	1	1															1						1
26	新石器时代前期（8000 - 5005年）--农业的发生	黄河流域、河南	石器：杵臼（粮食加工）
27	新石器时代前期（8000 - 5006年）--农业的发生	黄河流域、河南	石器：磨光穿孔刀		1				1	1									1
28	新石器时代前期（8000 - 5007年）--农业的发生	黄河流域、湖北、河南新郑裴李岗遗址	石器：带齿镰		1				1	1									1
29	新石器时代前期（8000 - 5008年）--农业的发生	黄河流域、湖北、河南新郑裴李岗遗址	石器：磨光带柄镰		1				1	1									1
30	新石器时代前期（8000 - 5009年）--农业的发生	黄河流域、湖北、河南新郑裴李岗遗址	石器：磨制斧	1														1																					1
31	新石器时代前期（8000 - 5010年）--农业的发生	黄河流域、湖北、河南新郑裴李岗遗址	石器：凿	1														1																					1
32	新石器时代前期（8000 - 5011年）--农业的发生	黄河流域、湖北、河南新郑裴李岗遗址	石器：锤	1														1
33	新石器时代前期（8000 - 5012年）--农业的发生	黄河流域、湖北、河南新郑裴李岗遗址	石器：“敲砸器”	1														1
34	新石器时代前期（8000 - 5013年）--农业的发生	黄河流域、湖北、河南新郑裴李岗遗址	石器：锄																																			1						1
35	新石器时代前期（8000 - 5014年）--农业的发生	黄河流域、河南蒙古敖汉旗小山、河南洛阳高崖	石器：耜（加上石片（耜）在耒头用于掘地，合成耒耜）			1	1														1	1	1			1	1	1									1						1	1
36	新石器时代前期（8000 - 5015年）--农业的发生	黄河流域、河南蒙古敖汉旗小山、河南洛阳高崖	大型有段石锛（砍伐工具）	1														1															1	1							1
37	新石器时代前期（8000 - 5016年）--农业的发生	黄河流域、河南蒙古敖汉旗小山、河南洛阳高崖	鹤嘴锄
38	新石器时代前期（8000 - 5017年）--农业的发生	黄河流域、河南蒙古敖汉旗小山、河南洛阳高崖	骨器：凿	1														1																					1
39	新石器时代前期（8000 - 5018年）--农业的发生	黄河流域、河南蒙古敖汉旗小山、河南洛阳高崖	骨器：锥			1	1														1	1	1
40	新石器时代前期（8000 - 5019年）--农业的发生	黄河流域、河南蒙古敖汉旗小山、河南洛阳高崖	骨器：铲			1	1														1	1	1															1						1
41	新石器时代前期（8000 - 5020年）--农业的发生	黄河流域、河南蒙古敖汉旗小山、河南洛阳高崖	骨器：耒耜			1	1														1	1	1			1	1	1									1	1					1
42	新石器时代前期（8000 - 5021年）--农业的发生	黄河流域、河南新郑裴李岗遗址	陶器（多为粗陶，泥质陶次之。也有夹砂红陶）：鼎					1
43	新石器时代前期（8000 - 5022年）--农业的发生	黄河流域、河南新郑裴李岗遗址、黄河流域	陶器：壶					1
44	新石器时代前期（8000 - 5023年）--农业的发生	黄河流域、河南新郑裴李岗遗址、黄河流域	陶器：罐					1
45	新石器时代前期（8000 - 5024年）--农业的发生	黄河流域、河南新郑裴李岗遗址、黄河流域	陶器：三足器					1
46	新石器时代前期（8000 - 5025年）--农业的发生	黄河流域、河南新郑裴李岗遗址、黄河流域	陶器：钵					1
47	新石器时代前期（8000 - 5026年）--农业的发生	黄河流域、河南新郑裴李岗遗址、黄河流域	陶器：瓢					1
48	新石器时代前期（8000 - 5027年）--农业的发生	黄河流域、河南新郑裴李岗遗址、黄河流域	蚌刀		1				1	1									1
49	新石器时代前期（8000 - 5028年）--农业的发生	黄河流域、河南新郑裴李岗遗址、黄河流域	磨光安柄蚌镰		1				1	1									1
50	新石器时代前期（8000 - 5029年）--农业的发生	黄河流域、河南新郑裴李岗遗址、黄河流域	单齿木耒（尖头木棒）			1	1				1										1	1	1															1						1
51	新石器时代前期（8000 - 5030年）--农业的发生	黄河流域、河南	双齿木耒			1	1														1	1	1															1						1
52	新石器时代前期（8000 - 5031年）--农业的发生	黄河流域、河南	带横木可脚踏木耒/手推脚踩耒耜			1	1														1	1	1															1						1
53	新石器时代前期（8000 - 5032年）--农业的发生	河北	金属炼制：红铜牌
54	新石器时代前期（8000 - 5033年）--农业的发生	甘肃	金属炼制：红铜器
55	（7000余年）	浙江余姚河姆渡遗址、崧泽文化、良渚文化	骨器：耜			1	1														1	1	1			1	1	1									1	1					1	1
56	（7000余年）	浙江余姚河姆渡遗址、崧泽文化、良渚文化	骨器：凿	1														1
57	（7000余年）	浙江余姚河姆渡遗址、崧泽文化、良渚文化	骨器：锥			1	1														1	1	1
60	（7000余年）	浙江余姚河姆渡遗址、崧泽文化、良渚文化	骨器：铲			1	1														1	1	1															1						1
61	（7000余年）	浙江余姚河姆渡遗址、崧泽文化、良渚文化	骨器：“织网器”
62	（7000余年）	浙江余姚河姆渡遗址、崧泽文化、良渚文化	骨器：“锯形器”
63	（7000余年）	浙江余姚河姆渡遗址、崧泽文化、良渚文化	骨器：“蝶形器”
64	（7000余年）	浙江余姚河姆渡遗址、崧泽文化、良渚文化	骨器：“靴形器”
65	（7000余年）	浙江余姚河姆渡遗址、崧泽文化、良渚文化	骨器：蚌刀		1				1	1									1
66	（7000余年）	浙江余姚河姆渡遗址、崧泽文化、良渚文化	鹿角鹤嘴锄
67	（7000余年）	浙江余姚河姆渡遗址、崧泽文化、良渚文化	石器：斧	1														1																					1
68	（7000余年）	浙江余姚河姆渡遗址、崧泽文化、良渚文化	石器：锛	1														1																					1
69	（7000余年）	浙江余姚河姆渡遗址、崧泽文化、良渚文化	石器：凿	1														1																					1
70	（7000余年）	江西、江苏、长江流域	石器：半月形有孔刀		1				1	1									1
71	（7000余年）	江西、江苏、长江流域	石器：穿孔斧	1														1																					1
72	（7000余年）	江西、江苏、长江流域	石器：大型斧（更大更锋利）	1														1																					1
73	（7000余年）	广东、南方东部沿海/长江流域	石器：锄（横斫式翻土农具）																																			1						1
74	（7000余年）	广东、南方东部沿海/长江流域	石器：镬（横斫式翻土农具）																							1	1	1										1						1
75	（7000余年）	广东、南方东部沿海/长江流域	石器：鹿角锄
76	（7000余年）	长江流域	斜把破土器：带有锋刃的三角形石器，用于开沟（原始犁）																																			1						1
77	（7000余年）	长江流域	带孔“石犁”：镶在木质犁床中由人力或者畜力牵引座水平翻土，适合水田耕作																																			1						1
78	（7000余年）	长江流域	木器：刀		1				1	1									1
80	（7000余年）	长江流域	木器：尖头小棒			1					1										1	1
81	（7000余年）	长江流域	木器：带榫小木方								1																		1
82	（7000余年）	长江流域	木器：碟形器
83	（7000余年）	长江流域	木器：耜			1	1														1	1	1			1	1	1									1	1					1	1
84	（7000余年）	长江流域	木器：铲			1	1														1	1	1															1						1
85	（7000余年）	长江流域	木器：方头木铣								1																		1
86	（7000余年）	长江流域	木器：三菱锥形掘土工具			1															1	1
87	（7000余年）	浙江、长江流域	木器：杵（粮食加工）																					1	1				1
88	（7000余年）	广东、南方东部沿海/长江流域	木器：鹤嘴锄
89	（7000余年）	广东、南方东部沿海/长江流域	陶器（夹炭黑陶）：罐					1
90	（7000余年）	广东、南方东部沿海/长江流域	陶器：盘					1
91	（7000余年）	广东、南方东部沿海/长江流域	陶器：釜					1
92	（7000余年）	广东、南方东部沿海/长江流域	陶器：盆					1
93	（7000余年）	广东、南方东部沿海/长江流域	陶器：器盖					1
94	（7000余年）	广东、南方东部沿海/长江流域	陶器：器座					1
95	（7000余年）	广东、南方东部沿海/长江流域	陶器：刀		1				1	1									1
96	（7000余年）	浙江、长江流域	陶器：臼（粮食加工）																					1	1
97	（7000余年）	浙江、长江流域	陶轮：使用打磨技术制造工具，而非早期打制石器																					1	1					1		1	1
98	（7000余年）	附件闽侯溪头、闽侯庄边山	蚌耜			1	1														1	1	1			1	1	1									1	1					1
99	（7000余年）	附件闽侯溪头、闽侯庄边山	蚌铲			1	1														1	1	1
100	（7000余年）	附件闽侯溪头、闽侯庄边山	蚌镰		1				1	1									1
101	（7046余年）	黄河流域	疏浚河道、引水入海
102	（7047余年）	黄河流域	发明凿井技术
103	（7048余年）	黄河流域	抱瓮灌溉
104	（7000余年）	黄河流域	粟和黍为主要作物；发现了粟、稻谷、糜子、麻（纤维作物和食用作物）、引进大小麦（从新疆河湟等西北（小麦）和西南（大麦）地区传入黄河流域）、驯化菽（大豆）；有储藏粮食的窖穴
104	（7000余年）	黄河流域	驯化薏苡；蚕豆、芝麻、甜瓜子、瓠籽、菱角、茨实、果壳或果核、白菜和芥菜籽；有储藏粮食的窖穴
105	（7000余年）	长江流域	发现了水稻、糯稻；苧麻、花生、蚕豆、芝麻、葛（纺织原料）、酸枣、甜瓜子、瓠籽、菱角、茨实、桃（驯化大豆；栽种薏苡、瓠/葫芦；蔬菜类有菱角、茨实、甜瓜子、核桃、酸枣等）
105	（7000余年）	长江流域	苧麻、花生、蚕豆、芝麻、葛（纺织原料）、酸枣、甜瓜子、瓠籽、菱角、茨实、桃；栽种薏苡、瓠/葫芦；蔬菜类有菱角、茨实、甜瓜子、核桃、酸枣等）
106	（7000余年）	所有地区	快轮技术：打磨农器																					1	1					1		1	1
107	（7000余年）	所有地区	冶铜技术出现
108	（7000余年）	所有地区	刀耕火种，砍倒树木（石锛、石斧），烧树木灌丛为灰烬做肥料，也把土壤烧得疏松些	1	1					1					1	1		1	1														1	1	1	1
109	（7000余年）	所有地区	用耒耜松土下种，利于作物生长提高产量延长地力			1															1	1																1		1				1
110	（7000余年）	所有地区	用工具进行收获，收获后进行加工						1															1	1				1	1	1	1
111	（7000余年）	所有地区	生荒耕作制：种植一两年地力衰竭而被抛荒	1	1					1								1	1														1	1	1	1
112	（7000余年）	所有地区	熟荒耕作制度（锄耕）：使用翻土工具（锄、耜、铲等）进行土地加工，砍种后连续若干年再撂荒																							1	1	1									1	1		1			1	1
113	（7000余年）	长江流域、海南	利用水牛踩踏过的地种稻“牛踩田”：由一两个人驱使水牛在田间来回走动直至把泥土踩烂，以备种稻
114	夏商	黄河流域 - 夏朝：西起河南西部和山西西部，沿黄河向东到河南、河北、山东三省交界，向南到湖北北部，向北到河北；商朝：河南北部与山东中部为中西，西面到陕西西部，北到河北北部，南到湖北、湖南北部，东到海滨	石斧
115	夏商	黄河流域 - 夏朝：西起河南西部和山西西部，沿黄河向东到河南、河北、山东三省交界，向南到湖北北部，向北到河北；商朝：河南北部与山东中部为中西，西面到陕西西部，北到河北北部，南到湖北、湖南北部，东到海滨	石铲
116	夏商	黄河流域 - 夏朝：西起河南西部和山西西部，沿黄河向东到河南、河北、山东三省交界，向南到湖北北部，向北到河北；商朝：河南北部与山东中部为中西，西面到陕西西部，北到河北北部，南到湖北、湖南北部，东到海滨	石镰
117	夏商	黄河流域 - 夏朝：西起河南西部和山西西部，沿黄河向东到河南、河北、山东三省交界，向南到湖北北部，向北到河北；商朝：河南北部与山东中部为中西，西面到陕西西部，北到河北北部，南到湖北、湖南北部，东到海滨	石刀
118	夏商	黄河流域 - 夏朝：西起河南西部和山西西部，沿黄河向东到河南、河北、山东三省交界，向南到湖北北部，向北到河北；商朝：河南北部与山东中部为中西，西面到陕西西部，北到河北北部，南到湖北、湖南北部，东到海滨	蚌镰
119	夏商	黄河流域 - 夏朝：西起河南西部和山西西部，沿黄河向东到河南、河北、山东三省交界，向南到湖北北部，向北到河北；商朝：河南北部与山东中部为中西，西面到陕西西部，北到河北北部，南到湖北、湖南北部，东到海滨	蚌刀
120	夏商	黄河流域 - 夏朝：西起河南西部和山西西部，沿黄河向东到河南、河北、山东三省交界，向南到湖北北部，向北到河北；商朝：河南北部与山东中部为中西，西面到陕西西部，北到河北北部，南到湖北、湖南北部，东到海滨	蚌铲
121	夏商	黄河流域 - 夏朝：西起河南西部和山西西部，沿黄河向东到河南、河北、山东三省交界，向南到湖北北部，向北到河北；商朝：河南北部与山东中部为中西，西面到陕西西部，北到河北北部，南到湖北、湖南北部，东到海滨	骨铲
122	夏商	黄河流域 - 夏朝：西起河南西部和山西西部，沿黄河向东到河南、河北、山东三省交界，向南到湖北北部，向北到河北；商朝：河南北部与山东中部为中西，西面到陕西西部，北到河北北部，南到湖北、湖南北部，东到海滨	砺石
123	夏商	黄河流域 - 夏朝：西起河南西部和山西西部，沿黄河向东到河南、河北、山东三省交界，向南到湖北北部，向北到河北；商朝：河南北部与山东中部为中西，西面到陕西西部，北到河北北部，南到湖北、湖南北部，东到海滨	出现原始耕犁
124	夏商	黄河流域 - 夏朝：西起河南西部和山西西部，沿黄河向东到河南、河北、山东三省交界，向南到湖北北部，向北到河北；商朝：河南北部与山东中部为中西，西面到陕西西部，北到河北北部，南到湖北、湖南北部，东到海滨	木制单齿耒
125	夏商	黄河流域 - 夏朝：西起河南西部和山西西部，沿黄河向东到河南、河北、山东三省交界，向南到湖北北部，向北到河北；商朝：河南北部与山东中部为中西，西面到陕西西部，北到河北北部，南到湖北、湖南北部，东到海滨	木制双齿耒
126	夏商	黄河流域 - 夏朝：西起河南西部和山西西部，沿黄河向东到河南、河北、山东三省交界，向南到湖北北部，向北到河北；商朝：河南北部与山东中部为中西，西面到陕西西部，北到河北北部，南到湖北、湖南北部，东到海滨	青铜农具普遍：锸
127	夏商	黄河流域 - 夏朝：西起河南西部和山西西部，沿黄河向东到河南、河北、山东三省交界，向南到湖北北部，向北到河北；商朝：河南北部与山东中部为中西，西面到陕西西部，北到河北北部，南到湖北、湖南北部，东到海滨	青铜铲
128	夏商	黄河流域 - 夏朝：西起河南西部和山西西部，沿黄河向东到河南、河北、山东三省交界，向南到湖北北部，向北到河北；商朝：河南北部与山东中部为中西，西面到陕西西部，北到河北北部，南到湖北、湖南北部，东到海滨	青铜镬（用于垦荒和深翻）
129	夏商	黄河流域 - 夏朝：西起河南西部和山西西部，沿黄河向东到河南、河北、山东三省交界，向南到湖北北部，向北到河北；商朝：河南北部与山东中部为中西，西面到陕西西部，北到河北北部，南到湖北、湖南北部，东到海滨	青铜镬范
130	夏商	黄河流域 - 夏朝：西起河南西部和山西西部，沿黄河向东到河南、河北、山东三省交界，向南到湖北北部，向北到河北；商朝：河南北部与山东中部为中西，西面到陕西西部，北到河北北部，南到湖北、湖南北部，东到海滨	青铜斧
131	夏商	黄河流域 - 夏朝：西起河南西部和山西西部，沿黄河向东到河南、河北、山东三省交界，向南到湖北北部，向北到河北；商朝：河南北部与山东中部为中西，西面到陕西西部，北到河北北部，南到湖北、湖南北部，东到海滨	青铜镰
132	夏商	黄河流域 - 夏朝：西起河南西部和山西西部，沿黄河向东到河南、河北、山东三省交界，向南到湖北北部，向北到河北；商朝：河南北部与山东中部为中西，西面到陕西西部，北到河北北部，南到湖北、湖南北部，东到海滨	矩形双孔青铜鋕
133	夏商	黄河流域 - 夏朝：西起河南西部和山西西部，沿黄河向东到河南、河北、山东三省交界，向南到湖北北部，向北到河北；商朝：河南北部与山东中部为中西，西面到陕西西部，北到河北北部，南到湖北、湖南北部，东到海滨	青铜耒耜
134	夏商	黄河流域 - 夏朝：西起河南西部和山西西部，沿黄河向东到河南、河北、山东三省交界，向南到湖北北部，向北到河北；商朝：河南北部与山东中部为中西，西面到陕西西部，北到河北北部，南到湖北、湖南北部，东到海滨	青铜钱（铲）
135	夏商	黄河流域 - 夏朝：西起河南西部和山西西部，沿黄河向东到河南、河北、山东三省交界，向南到湖北北部，向北到河北；商朝：河南北部与山东中部为中西，西面到陕西西部，北到河北北部，南到湖北、湖南北部，东到海滨	青铜镈（锄）
136	夏商	黄河流域 - 夏朝：西起河南西部和山西西部，沿黄河向东到河南、河北、山东三省交界，向南到湖北北部，向北到河北；商朝：河南北部与山东中部为中西，西面到陕西西部，北到河北北部，南到湖北、湖南北部，东到海滨	农田沟洫系统：挖掘田间沟洫，修治田畴的过程中设界挖沟洫。在田间挖出一条条排水沟，沟土翻到沟与沟之间的田面上自然形成一条条高畦（亩）。按照遂、沟、洫、浍的顺序逐级由窄而宽由浅而深汇集于河川
137	夏商	黄河流域 - 夏朝：西起河南西部和山西西部，沿黄河向东到河南、河北、山东三省交界，向南到湖北北部，向北到河北；商朝：河南北部与山东中部为中西，西面到陕西西部，北到河北北部，南到湖北、湖南北部，东到海滨	人工灌溉出现：引水灌溉（泉水引用）
138	夏商	黄河流域 - 夏朝：西起河南西部和山西西部，沿黄河向东到河南、河北、山东三省交界，向南到湖北北部，向北到河北；商朝：河南北部与山东中部为中西，西面到陕西西部，北到河北北部，南到湖北、湖南北部，东到海滨	人工灌溉出现：取水灌溉
139	夏商	黄河流域 - 夏朝：西起河南西部和山西西部，沿黄河向东到河南、河北、山东三省交界，向南到湖北北部，向北到河北；商朝：河南北部与山东中部为中西，西面到陕西西部，北到河北北部，南到湖北、湖南北部，东到海滨	懂得开发利用地下水：井水取用
140	夏商	黄河流域 - 夏朝：西起河南西部和山西西部，沿黄河向东到河南、河北、山东三省交界，向南到湖北北部，向北到河北；商朝：河南北部与山东中部为中西，西面到陕西西部，北到河北北部，南到湖北、湖南北部，东到海滨	休闲耕作制（菑-新-li）：以三年为一周期的一年休闲两年播耕的耕作制度--第一年杀杂草而不种（不是生荒地），第二三年耕种，然后再次循环
141	夏商	黄河流域 - 夏朝：西起河南西部和山西西部，沿黄河向东到河南、河北、山东三省交界，向南到湖北北部，向北到河北；商朝：河南北部与山东中部为中西，西面到陕西西部，北到河北北部，南到湖北、湖南北部，东到海滨	垄作：垄（亩）即挖沟洫自然形成的高畦，后来逐渐规格化，也用于计算土地面积
142	夏商	黄河流域 - 夏朝：西起河南西部和山西西部，沿黄河向东到河南、河北、山东三省交界，向南到湖北北部，向北到河北；商朝：河南北部与山东中部为中西，西面到陕西西部，北到河北北部，南到湖北、湖南北部，东到海滨	条播法：统一疏密播种，为了通风和容易接受阳光
143	夏商	黄河流域 - 夏朝：西起河南西部和山西西部，沿黄河向东到河南、河北、山东三省交界，向南到湖北北部，向北到河北；商朝：河南北部与山东中部为中西，西面到陕西西部，北到河北北部，南到湖北、湖南北部，东到海滨	三耒同耕/耦耕：两人一组、各执一耜、相并挖土协作修建沟洫、垦耕、除草、播种
144	夏商	黄河流域 - 夏朝：西起河南西部和山西西部，沿黄河向东到河南、河北、山东三省交界，向南到湖北北部，向北到河北；商朝：河南北部与山东中部为中西，西面到陕西西部，北到河北北部，南到湖北、湖南北部，东到海滨	耘籽：播种前后都注意除草护苗，对杂草形态的识别有较高水平。
145	夏商	黄河流域 - 夏朝：西起河南西部和山西西部，沿黄河向东到河南、河北、山东三省交界，向南到湖北北部，向北到河北；商朝：河南北部与山东中部为中西，西面到陕西西部，北到河北北部，南到湖北、湖南北部，东到海滨	中耕防旱保墑
146	夏商	黄河流域 - 夏朝：西起河南西部和山西西部，沿黄河向东到河南、河北、山东三省交界，向南到湖北北部，向北到河北；商朝：河南北部与山东中部为中西，西面到陕西西部，北到河北北部，南到湖北、湖南北部，东到海滨	人工治虫：利用某些害虫的趋光性以火治虫
147	夏商	黄河流域 - 夏朝：西起河南西部和山西西部，沿黄河向东到河南、河北、山东三省交界，向南到湖北北部，向北到河北；商朝：河南北部与山东中部为中西，西面到陕西西部，北到河北北部，南到湖北、湖南北部，东到海滨	选种技术：根据生长各阶段形态选择肥大而饱满的种子
148	夏商	黄河流域 - 夏朝：西起河南西部和山西西部，沿黄河向东到河南、河北、山东三省交界，向南到湖北北部，向北到河北；商朝：河南北部与山东中部为中西，西面到陕西西部，北到河北北部，南到湖北、湖南北部，东到海滨	大田作物：禾/粟/稷、黍、小麦/来、大麦/牟、稻、荏菽/菽/大豆
148	夏商	黄河流域 - 夏朝：西起河南西部和山西西部，沿黄河向东到河南、河北、山东三省交界，向南到湖北北部，向北到河北；商朝：河南北部与山东中部为中西，西面到陕西西部，北到河北北部，南到湖北、湖南北部，东到海滨	大田作物：苎麻/大麻/麻、葛（纤维作物）
149	夏商	黄河流域 - 夏朝：西起河南西部和山西西部，沿黄河向东到河南、河北、山东三省交界，向南到湖北北部，向北到河北；商朝：河南北部与山东中部为中西，西面到陕西西部，北到河北北部，南到湖北、湖南北部，东到海滨	占卜耕地
150	夏商	黄河流域 - 夏朝：西起河南西部和山西西部，沿黄河向东到河南、河北、山东三省交界，向南到湖北北部，向北到河北；商朝：河南北部与山东中部为中西，西面到陕西西部，北到河北北部，南到湖北、湖南北部，东到海滨	占卜禾种
151	夏商	黄河流域 - 夏朝：西起河南西部和山西西部，沿黄河向东到河南、河北、山东三省交界，向南到湖北北部，向北到河北；商朝：河南北部与山东中部为中西，西面到陕西西部，北到河北北部，南到湖北、湖南北部，东到海滨	占卜风雨
152	夏商	黄河流域 - 夏朝：西起河南西部和山西西部，沿黄河向东到河南、河北、山东三省交界，向南到湖北北部，向北到河北；商朝：河南北部与山东中部为中西，西面到陕西西部，北到河北北部，南到湖北、湖南北部，东到海滨	占卜丰歉
153	夏商	黄河流域 - 夏朝：西起河南西部和山西西部，沿黄河向东到河南、河北、山东三省交界，向南到湖北北部，向北到河北；商朝：河南北部与山东中部为中西，西面到陕西西部，北到河北北部，南到湖北、湖南北部，东到海滨	《夏小正》历法为农业生产服务
154	夏商	黄河流域 - 夏朝：西起河南西部和山西西部，沿黄河向东到河南、河北、山东三省交界，向南到湖北北部，向北到河北；商朝：河南北部与山东中部为中西，西面到陕西西部，北到河北北部，南到湖北、湖南北部，东到海滨	井田制：土地公有私耕
155	西周	黄河流域	继续以木器、石器、骨器、蚌器等农具为主
156	西周	黄河流域	青铜耜
157	西周	黄河流域	青铜钱
158	西周	黄河流域	青铜镈
159	西周	黄河流域	青铜鋕艾
160	西周	黄河流域	青铜耰
161	西周	黄河流域	易田休耕（撂荒地和种植地定期轮换，恢复地力，固定地区农业生产）
162	西周	黄河流域	起亩畦作：南北方向的畦畴，亩是高于地面的畦畴，旁边往往有排水沟，作物种在畦畴上，低湿的湿地适于这种技术
163	西周	黄河流域	耦耕协作：二人协作的大田耕作，整地耕地、开沟作畦、开垦荒地
164	西周	黄河流域	人工灌溉：井水灌溉
165	西周	黄河流域	人工灌溉：少量排水沟和灌水沟
166	西周	黄河流域	中耕除草出现
167	西周	黄河流域	防治害虫：秉畀炎火（利用趋光特性除害虫）
168	西周	黄河流域	防治害虫：用手除虫
169	西周	黄河流域	选育嘉种
170	西周	黄河流域	仓禀储藏粮食
171	西周	黄河流域	用腐烂杂草肥田
172	西周	黄河流域	主要粮食作物：黍（粘黄米）、稷/高粱（黄米）、禾/粟/梁（谷子）、麦、菽/大豆、麻
173	西周	黄河流域	戽斗
174	西周	黄河流域	辘轳（汲水灌溉）
175	西周	黄河流域	与农时紧密结合《夏小正》适时安排农事活动：二十四节气和物候观察
176	西周	黄河流域	天文历/阴阳合历的创制：为农业生产服务，减少与时令的误差
177	西周	黄河流域	农业气象学的萌芽：观测动物活动规律来预报天气
178	西周	黄河流域	农业气象学萌芽：认识到影响农业生产的气象因素有湿度、温度和通风等自然条件，并且都要适度
179	西周	黄河流域	连种制出现
180	西周	长江流域、海南、江西、江苏	主要粮食作物：稻
181	西周	长江流域、海南、江西、江苏	青铜锸
183	春秋	黄河流域、河北、河南、山西、陕西、内蒙、辽宁、山东、四川、云南、湖北、湖南、安徽、江苏、浙江、广东、天津	用矿石炼铁，掌握白口生铁冶铸技术
185	春秋	黄河流域、河北、河南、山西、陕西、内蒙、辽宁、山东、四川、云南、湖北、湖南、安徽、江苏、浙江、广东、天津	已经能够炼钢：用块炼铁神探制造钢剑
186	春秋	黄河流域、河北、河南、山西、陕西、内蒙、辽宁、山东、四川、云南、湖北、湖南、安徽、江苏、浙江、广东、天津	生铁柔化处理技术：把又硬又脆的白口生铁加以柔化处理，使之成为可锻铸铁
187	春秋	黄河流域、河北、河南、山西、陕西、内蒙、辽宁、山东、四川、云南、湖北、湖南、安徽、江苏、浙江、广东、天津	铁范：符合散热均匀和抵抗冷却变形的硬度要求
188	春秋	黄河流域、河北、河南、山西、陕西、内蒙、辽宁、山东、四川、云南、湖北、湖南、安徽、江苏、浙江、广东、天津	陶范
189	春秋	黄河流域、河北、河南、山西、陕西、内蒙、辽宁、山东、四川、云南、湖北、湖南、安徽、江苏、浙江、广东、天津	畜力耕作出现：牛耕为主，少量马耕
190	春秋	黄河流域、河北、河南、山西、陕西、内蒙、辽宁、山东、四川、云南、湖北、湖南、安徽、江苏、浙江、广东、天津	牛鼻环：用于耕作和驾车
191	春秋	黄河流域、河北、河南、山西、陕西、内蒙、辽宁、山东、四川、云南、湖北、湖南、安徽、江苏、浙江、广东、天津	铁犁铧/铁耕犁：只能破土划沟，不能翻土作垄。
192	春秋	黄河流域、河北、河南、山西、陕西、内蒙、辽宁、山东、四川、云南、湖北、湖南、安徽、江苏、浙江、广东、天津	铁镬：适用于垦荒和深翻的利器
193	春秋	黄河流域、河北、河南、山西、陕西、内蒙、辽宁、山东、四川、云南、湖北、湖南、安徽、江苏、浙江、广东、天津	锸/臿：长方一字形的铁套刃臿
194	春秋	黄河流域、河北、河南、山西、陕西、内蒙、辽宁、山东、四川、云南、湖北、湖南、安徽、江苏、浙江、广东、天津	锸/臿：凹字形的铁套刃臿
195	春秋	黄河流域、河北、河南、山西、陕西、内蒙、辽宁、山东、四川、云南、湖北、湖南、安徽、江苏、浙江、广东、天津	六角梯形锄：表面脱碳处理具有韧性，中心仍为硬度高的白口生铁，解决了要求有坚硬锋利的刃口和具有韧性及耐冲击的矛盾。
196	春秋	黄河流域、河北、河南、山西、陕西、内蒙、辽宁、山东、四川、云南、湖北、湖南、安徽、江苏、浙江、广东、天津	铁褥（短柄锄）：中耕、除草、间苗
197	春秋	黄河流域、河北、河南、山西、陕西、内蒙、辽宁、山东、四川、云南、湖北、湖南、安徽、江苏、浙江、广东、天津	铁镈（长柄锄）：中耕、除草、间苗
198	春秋	黄河流域、河北、河南、山西、陕西、内蒙、辽宁、山东、四川、云南、湖北、湖南、安徽、江苏、浙江、广东、天津	铁斧
199	春秋	黄河流域、河北、河南、山西、陕西、内蒙、辽宁、山东、四川、云南、湖北、湖南、安徽、江苏、浙江、广东、天津	铁凿
200	春秋	黄河流域、河北、河南、山西、陕西、内蒙、辽宁、山东、四川、云南、湖北、湖南、安徽、江苏、浙江、广东、天津	连枷：谷物脱粒
201	春秋	黄河流域、河北、河南、山西、陕西、内蒙、辽宁、山东、四川、云南、湖北、湖南、安徽、江苏、浙江、广东、天津	人工施肥：火烧、薙除、大水漫灌相结合，抑制杂草蔓延，浸泡可是杂草福兰成肥料，增强土地费力，改良土壤结构
202	春秋	黄河流域、河北、河南、山西、陕西、内蒙、辽宁、山东、四川、云南、湖北、湖南、安徽、江苏、浙江、广东、天津	用马粪和其它牲畜、人的粪便作肥
203	春秋	黄河流域、河北、河南、山西、陕西、内蒙、辽宁、山东、四川、云南、湖北、湖南、安徽、江苏、浙江、广东、天津	灌溉工具：桔槔发明
205	春秋	全国	二十四节气完善，与七十二物候结合指导农业生产
206	战国	黄河流域	铁多齿锄/耙：碎土耙土
207	战国	黄河流域	铁铲：划地除草农具，使用时双手执柄向前推削。
208	战国	黄河流域	收割农具：铁镰
209	战国	黄河流域	收割农具：铁鋕
210	战国	黄河流域	木制的耰/碓/木榔头：碎土覆种的工具
211	战国	黄河流域	熟练掌握铸铁可锻化退火这一热处理工艺，农具刃口坚硬、锋利、耐磨，又具有韧性
212	战国	黄河流域	已经采用鼓风设备炼铁炼钢，规模很大
213	战国	黄河流域	逐渐做到因地施肥、人为改良土壤
214	战国	黄河流域	因时耕作、因土耕作，趋向于精细化，对田间管理提出较高要求：趁湿润耕地让秧苗扎根着实，土壤中有空隙；
215	战国	黄河流域	因时耕作、因土耕作，趋向于精细化，对田间管理提出较高要求：天气干旱就一定要锄地，让土地更肥，土质松软
216	战国	黄河流域	易田休耕制和连作制并行，逐步向连作制转化：耕作制度趋于精细，多次翻耕和中耕除草，出现连年耕种。在耕作水平较高的地区还出现一年两熟的情况。
217	战国	黄河流域	瓠种：瓠嘴对准垄沟，人沿着田垄走去，种子就从小孔泄到沟里，完成播种
218	战国	黄河和河南境内天然湖泊	水上交通挖掘人工运河：鸿沟（北接黄河，南接济水、汝水、淮水、泗水，向西可达云梦之野，向东可达江淮之间，再通过邗沟可达长江淮河流域，使得黄河淮河长江构成一个通航水系，所到之处农田均可受灌溉之利）
219	战国	长江与淮河水域	水上交通挖掘人工运河：邗沟
220	战国	长江与淮河水域	吴、江陵、巴蜀开发较早，江淮以南则是尚未充分开发的水田耕作区，种植水稻为主，方式是火耕水缛。也从事捕鱼狩猎看法等副业
221	公元前246年	陕西关中平原	郑国渠：大型渠系灌溉工程
222	战国	陕西关中平原	输水供水上川泽结合，利用泾阳县西北的瓠口作蓄泄机构
223	战国	陕西关中平原	利用客水：利用顺流的天然河道假道、横绝交叉的河道
224	战国	陕西关中平原	在渠首位置上，选择了泾水流出群山进入渭北平原的峡口下游，这里河身较窄，引流无需筑过长的坝，河床比较平坦流速也较慢。部分粗砂得以沉积，减少有害物质入渠。坝址设在灌区最高田的上游，只要筑低坝即可引水灌溉，避免了险情也减少了人力物力财力
225	战国	陕西关中平原	在渠系布置上，干渠设在地势较高的北山山麓，将渠道布置在灌区的最高一线，使整个灌区都处在干渠的控制上，既能灌及全区，又形成了全面的自然流灌溉。
226	战国	陕西关中平原	沉沙技术：粗砂入渠，势必沉积下来，淤高渠底。在渠首下有”古退水槽“，用于退水沉沙。
227	战国	河北河南	漳水渠/西门渠：多首制引水工程的创始（从多处引水，渠首也有多个）
228	战国	河北河南	十二渠：每隔一定距离分筑十二低滚水坝，分设十二个口门，各设进水闸，分疏为十二条引水渠。因为引流的漳水是多沙河流，主流常摆动迁徙，多设渠口能够方便引水，维修和运用同时进行。
229	战国	河北河南	淹灌法（水田灌溉）：在盐碱地上一边洗碱一边种庄稼，通过对水稻的长期淹灌作用，使土壤中的盐分随着水的排出和洗淋下渗作用而不断脱盐。（在低地淹灌）
230	战国	河北河南	深川灌水法（旱田灌溉）：除浸润作物以外，并洗浴盐碱土壤，溶解带走有害盐分，由深田川下泄排去。
231	战国	河北河南	地下水灌溉：凿井
232	战国	山西/陕西/广东/福建等	地下水灌溉：引泉灌溉
233	战国	长江流域+黄河流域：河北、河南、陕西、山西、内蒙古、辽宁、山东、四川、云南、湖北、湖南、安徽、江苏、浙江、广东、广西、天津等	土化之法：利用人畜粪溺制造化肥，用粪肥改良土壤（与种子混合播种）
234	战国	长江流域+黄河流域：河北、河南、陕西、山西、内蒙古、辽宁、山东、四川、云南、湖北、湖南、安徽、江苏、浙江、广东、广西、天津等	“烧薙行水”利用草木的腐殖质和灰烬作肥料：把杂草拔除、晒干、烧掉然后放水浸泡，使刚硬难耕的土地变得肥美
235	战国	长江流域+黄河流域：河北、河南、陕西、山西、内蒙古、辽宁、山东、四川、云南、湖北、湖南、安徽、江苏、浙江、广东、广西、天津等	淤灌：利用黄河含沙量大的特点，把灌溉与肥田和改良盐碱地相结合
236	战国	长江流域+黄河流域：河北、河南、陕西、山西、内蒙古、辽宁、山东、四川、云南、湖北、湖南、安徽、江苏、浙江、广东、广西、天津等	粪种法：把肥料直接混合种子下种
237	战国	长江流域+黄河流域：河北、河南、陕西、山西、内蒙古、辽宁、山东、四川、云南、湖北、湖南、安徽、江苏、浙江、广东、广西、天津等	向渍种方向发展，熟成肥料再混合下种（蚕矢）
238	战国	长江流域+黄河流域：河北、河南、陕西、山西、内蒙古、辽宁、山东、四川、云南、湖北、湖南、安徽、江苏、浙江、广东、广西、天津等	雪水浸种使作物增产耐旱再下种
239	战国	长江流域+黄河流域：河北、河南、陕西、山西、内蒙古、辽宁、山东、四川、云南、湖北、湖南、安徽、江苏、浙江、广东、广西、天津等	溲种法：骨汁和粪渍种，使种子耐旱
240	战国	北方黄河流域中下游	大田作物 ：菽和粟并列成为主要粮食作物
241	战国	北方黄河流域中下游	大田作物：麦的快速发展
243	战国	北方黄河流域中下游	轮作换茬技术：禾麦轮作
244	春秋战国	淮河流域和江南地区：河南（楚国）	思陂：陂塘蓄水工程。在地形较低的丘陵地区，利用地表径流或者天然蓄水地，在其周围低下地段筑坝截水，修筑有相当需水量的人工湖，引水灌溉。具有灌溉、蓄洪、航运调节肥水水量的作用。
245	春秋战国	安徽	芍陂：陂塘蓄水工程，灌溉/防洪/航运结合
246	春秋战国	四川	都江堰：灌溉分洪工程。都江鱼嘴（分水）、飞沙堰（衔接在内金刚堤的下端的内江溢洪排沙关键工程）、宝瓶口（引流灌溉并控制内江流量的咽喉，利用两岸岩石的狭窄和引水通道来控制洪水和泥沙）。还有百丈堤、分水鱼嘴、金刚堤、人字堤等一系列配套附属建筑物。
247	春秋战国	四川	竹笼法：凿山引水，在地基不坚实的卵石冲积层上修筑了造价低廉而功效显著的堤堰工程
248	春秋战国	四川	杩槎法：灵活节流和节制水量
249	春秋战国	南方地区/长江淮河流域等	稻田灌溉系统：修筑陂塘或水岸作为水源工程，以储蓄水
250	春秋战国	南方地区/长江淮河流域等	稻田灌溉系统：挖渠筑堤束水导流入干渠，防止水流失
251	春秋战国	南方地区/长江淮河流域等	稻田灌溉系统：由干渠分出支渠再分出斗渠，平均配水到田头小沟，再由小沟灌水到田，四周筑起田埂关住稻田水层，有余水或者发大水时则通过大浍排泄到川中
253	春秋战国	黄河流域：河北、河南、陕西、山西、内蒙古、辽宁、山东、四川、云南、湖北、湖南、安徽、江苏、浙江、广东、广西、天津等	维护管理上的多项合理措施：保证灌溉防洪运输的综合利用
254	春秋战国	黄河流域：河北、河南、陕西、山西、内蒙古、辽宁、山东、四川、云南、湖北、湖南、安徽、江苏、浙江、广东、广西、天津等	休闲制与连种制并存
255	春秋战国	黄河流域：河北、河南、陕西、山西、内蒙古、辽宁、山东、四川、云南、湖北、湖南、安徽、江苏、浙江、广东、广西、天津等	系统耕作技术：深耕（对当年和下年庄稼的良好生长都有作用）
256	春秋战国	黄河流域：河北、河南、陕西、山西、内蒙古、辽宁、山东、四川、云南、湖北、湖南、安徽、江苏、浙江、广东、广西、天津等	系统耕作技术：熟耰（细致地碎土，均匀地播种）
257	春秋战国	黄河流域：河北、河南、陕西、山西、内蒙古、辽宁、山东、四川、云南、湖北、湖南、安徽、江苏、浙江、广东、广西、天津等	系统耕作技术：疾耰（覆种和平土：耕播后迅速及时地碎土覆种）
258	春秋战国	黄河流域：河北、河南、陕西、山西、内蒙古、辽宁、山东、四川、云南、湖北、湖南、安徽、江苏、浙江、广东、广西、天津等	系统耕作技术：易耘（快速在杂草蔓延之前把它扑灭）
259	春秋战国	黄河流域：河北、河南、陕西、山西、内蒙古、辽宁、山东、四川、云南、湖北、湖南、安徽、江苏、浙江、广东、广西、天津等	系统耕作技术：熟耘（细致地中耕：间苗、培土、除草等）
260	春秋战国	黄河流域：河北、河南、陕西、山西、内蒙古、辽宁、山东、四川、云南、湖北、湖南、安徽、江苏、浙江、广东、广西、天津等	因时因地耕作：看天象看物候定耕期
261	春秋战国	黄河流域：河北、河南、陕西、山西、内蒙古、辽宁、山东、四川、云南、湖北、湖南、安徽、江苏、浙江、广东、广西、天津等	因时因地耕作：因地势高低定耕地措施-岗地防旱保墑、洼地排涝散墑
262	春秋战国	黄河流域：河北、河南、陕西、山西、内蒙古、辽宁、山东、四川、云南、湖北、湖南、安徽、江苏、浙江、广东、广西、天津等	因时因地耕作：因土质不同，定耕作先后
263	春秋战国	黄河流域：河北、河南、陕西、山西、内蒙古、辽宁、山东、四川、云南、湖北、湖南、安徽、江苏、浙江、广东、广西、天津等	因时因地耕作：因土壤水分含量多寡，定耕地时宜
264	春秋战国	黄河流域：河北、河南、陕西、山西、内蒙古、辽宁、山东、四川、云南、湖北、湖南、安徽、江苏、浙江、广东、广西、天津等	土壤耕作五大原则：（力者欲柔，柔者欲力）使过于紧密的土壤疏松些，使过于疏松的土壤紧密些
265	春秋战国	黄河流域：河北、河南、陕西、山西、内蒙古、辽宁、山东、四川、云南、湖北、湖南、安徽、江苏、浙江、广东、广西、天津等	土壤耕作五大原则：（息者欲劳，劳者欲息）贯彻养地和用地相结合的原则，使休闲的土地得到利用使利用过的土地得到休闲以恢复地力
266	春秋战国	黄河流域：河北、河南、陕西、山西、内蒙古、辽宁、山东、四川、云南、湖北、湖南、安徽、江苏、浙江、广东、广西、天津等	土壤耕作五大原则：（棘者欲肥，肥者欲棘）通过土地更做错事来调节土壤肥力状况，不可过肥又不可不肥
267	春秋战国	黄河流域：河北、河南、陕西、山西、内蒙古、辽宁、山东、四川、云南、湖北、湖南、安徽、江苏、浙江、广东、广西、天津等	土壤耕作五大原则：（急者欲缓，缓者欲急）通过耕作措施和土壤保肥能力的强弱来调节肥力释放的快慢
268	春秋战国	黄河流域：河北、河南、陕西、山西、内蒙古、辽宁、山东、四川、云南、湖北、湖南、安徽、江苏、浙江、广东、广西、天津等	土壤耕作五大原则：（湿者欲燥，燥者欲湿）调节土壤水分状况，不能过湿或过干
269	春秋战国	黄河流域：河北、河南、陕西、山西、内蒙古、辽宁、山东、四川、云南、湖北、湖南、安徽、江苏、浙江、广东、广西、天津等	畎亩法/垄作法：上田弃亩（在高田，将作物种在沟内不种在垄上，抗旱保墑）
270	春秋战国	黄河流域：河北、河南、陕西、山西、内蒙古、辽宁、山东、四川、云南、湖北、湖南、安徽、江苏、浙江、广东、广西、天津等	畎亩法/垄作法：下田弃畎（在低田，将作物种在垄上不种在沟里，排水防涝通风透光）
271	春秋战国	黄河流域：河北、河南、陕西、山西、内蒙古、辽宁、山东、四川、云南、湖北、湖南、安徽、江苏、浙江、广东、广西、天津等	均匀细致地播种
272	春秋战国	黄河流域：河北、河南、陕西、山西、内蒙古、辽宁、山东、四川、云南、湖北、湖南、安徽、江苏、浙江、广东、广西、天津等	消灭三盗：地窃（播种过稀，浪费耕地）
273	春秋战国	黄河流域：河北、河南、陕西、山西、内蒙古、辽宁、山东、四川、云南、湖北、湖南、安徽、江苏、浙江、广东、广西、天津等	消灭三盗：苗窃（密植不成行，苗与苗相欺，生长不好）
274	春秋战国	黄河流域：河北、河南、陕西、山西、内蒙古、辽宁、山东、四川、云南、湖北、湖南、安徽、江苏、浙江、广东、广西、天津等	消灭三盗：草窃（杂草妨碍禾苗生长）
275	春秋战国	黄河流域：河北、河南、陕西、山西、内蒙古、辽宁、山东、四川、云南、湖北、湖南、安徽、江苏、浙江、广东、广西、天津等	进一步强调条播法，植株间通风透光
276	春秋战国	黄河流域：河北、河南、陕西、山西、内蒙古、辽宁、山东、四川、云南、湖北、湖南、安徽、江苏、浙江、广东、广西、天津等	播种密度上，播种量要适当，不太密也不太稀，因地制宜调整密度
277	春秋战国	黄河流域：河北、河南、陕西、山西、内蒙古、辽宁、山东、四川、云南、湖北、湖南、安徽、江苏、浙江、广东、广西、天津等	培土/籽：覆土厚薄适度
278	春秋战国	黄河流域：河北、河南、陕西、山西、内蒙古、辽宁、山东、四川、云南、湖北、湖南、安徽、江苏、浙江、广东、广西、天津等	株行距要求纵横成行，保证田间通风，有等距全苗的观念
279	春秋战国	黄河流域：河北、河南、陕西、山西、内蒙古、辽宁、山东、四川、云南、湖北、湖南、安徽、江苏、浙江、广东、广西、天津等	中耕原则：出苗后要间去弱苗，“长其兄去其弟”
280	春秋战国	黄河流域：河北、河南、陕西、山西、内蒙古、辽宁、山东、四川、云南、湖北、湖南、安徽、江苏、浙江、广东、广西、天津等	良种培育：进行普遍品种资源调查，并在此基础上指导老百姓因地制宜采用不同品种
281	春秋战国	黄河流域：河北、河南、陕西、山西、内蒙古、辽宁、山东、四川、云南、湖北、湖南、安徽、江苏、浙江、广东、广西、天津等	良种培育：由妇女保藏种子
282	春秋战国	黄河流域：河北、河南、陕西、山西、内蒙古、辽宁、山东、四川、云南、湖北、湖南、安徽、江苏、浙江、广东、广西、天津等	通过性状选育良种：通过综合农业措施使作物茎秆健壮、穗大饱满、籽粒出米率高、品质优良
283	春秋战国	黄河流域：河北、河南、陕西、山西、内蒙古、辽宁、山东、四川、云南、湖北、湖南、安徽、江苏、浙江、广东、广西、天津等	害虫防治：通过深耕改变土壤环境、消灭杂草和害虫
284	春秋战国	黄河流域：河北、河南、陕西、山西、内蒙古、辽宁、山东、四川、云南、湖北、湖南、安徽、江苏、浙江、广东、广西、天津等	害虫防治：掌握适宜的耕作时期
285	春秋战国	黄河流域：河北、河南、陕西、山西、内蒙古、辽宁、山东、四川、云南、湖北、湖南、安徽、江苏、浙江、广东、广西、天津等	害虫防治：各种作物互相搭配种植，预防虫害等自然灾害
286	春秋战国	黄河流域：河北、河南、陕西、山西、内蒙古、辽宁、山东、四川、云南、湖北、湖南、安徽、江苏、浙江、广东、广西、天津等	药物防治害虫（毒八角、襄荷、野菊）
287	春秋战国	黄河流域：河北、河南、陕西、山西、内蒙古、辽宁、山东、四川、云南、湖北、湖南、安徽、江苏、浙江、广东、广西、天津等	掌握农时：在恰当的时间耕作，把握作物适宜的耕作和收获期
288	春秋战国	黄河流域：河北、河南、陕西、山西、内蒙古、辽宁、山东、四川、云南、湖北、湖南、安徽、江苏、浙江、广东、广西、天津等	制定出相应的政策措施保障农时：农忙季节不准大兴土木、打仗、庶人行冠礼、婚嫁等；“制野禁”不准本地男子出赘、女子出嫁外地、地未整好不准做其他事情、不上年纪不准种园、力量不足不准开荒而耕、农民不得经商或其他非农业活动；统治者有三不夺：不大兴土木、不大搞水利工程、不兴兵打仗
289	春秋战国	黄河流域：河北、河南、陕西、山西、内蒙古、辽宁、山东、四川、云南、湖北、湖南、安徽、江苏、浙江、广东、广西、天津等	掌握地宜：根据地势的高低、土壤的肥瘠来安排农作物的种植
290	春秋战国	黄河流域：河北、河南、陕西、山西、内蒙古、辽宁、山东、四川、云南、湖北、湖南、安徽、江苏、浙江、广东、广西、天津等	掌握地宜：按照不同的地势全面安排农、林、牧、渔的生产
291	春秋战国	黄河流域：河北、河南、陕西、山西、内蒙古、辽宁、山东、四川、云南、湖北、湖南、安徽、江苏、浙江、广东、广西、天津等	利用指示植物来选择耕地，看是否湿润肥美、向阳和水泉的流向
292	春秋战国	全国	把天地人三个生产因素的人放在主要地位，指导农业生产（充分发挥人的主观能动性，掌握自然规律，改变不利环境条件）
293	春秋战国	全国	土壤学出现：对土壤进行分类，“五地”说（根据土壤植被、产地和自然地势，根据颜色特征和质地）
294	春秋战国	全国	传统土壤科学：记载土壤地理（分布状况）
295	春秋战国	全国	土壤学的出现：土（自然土壤）和壤（耕作土壤）
296	春秋战国	全国	传统土壤科学：认识了植物的生长和土地的高低条件有关。由于不同的环境条件，一定的土壤有一定的植被，彼此依存形成特有的生态系统，要因地制宜发展农业
297	春秋战国	全国	土壤学出现：对土壤形状的把握（重视土壤的结构和水分、注意土壤中动物的活动、各类土壤的水文状况）
298	春秋战国	全国	土壤学出现：重视土壤的生产能力，并划分了土壤肥力等级
299	春秋战国	全国	土壤学出现：“草木之道”注意土壤和各类土地与植物群落的关系、与农业生产的关系，注意对生态环境的综合考察
300	春秋战国	全国	出现“土宜/地宜”的概念：认识到土地和植物的关系，因土种植，不同土壤安排不同作物
301	春秋战国	全国	出现“土宜/地宜”的概念：因地制宜发展各业（农牧林渔）
302	春秋战国	全国	出现“土宜/地宜”的概念：重视农业的地区性，按区域特点安排生产生活
303	春秋战国	全国	出现“土脉”的概念：土气、土膏和土脉的理念来解释土壤的状态、成分，相互连通的规律
304	春秋战国	全国	出现“土脉”的概念：认识水和土的关系，把水看作传输养分的血液
305	春秋战国	全国	不违农时耕作的原则/意识
306	春秋战国	全国	正确安排五谷的种植顺序来防御反常气候的危害
307	春秋战国	全国	创制四分历：比较准确地测定回归年的长度
308	春秋战国	全国	阴阳合历与节气物候相结合标准化农时体系（《夏小正》到《吕氏春秋-十二纪》/《礼记-月令》）：十分符合黄河中下游的实际情况；按阴历十二个月记述更详细具体系统的星象、物候和农事记载，包含了二十四节气的大部分内容，并将事物纳入完整的阴阳五行体系（三十时节）
309	春秋战国	全国	利用星象指时：天文观测（夏小正、火历记载大火星的移动）
310	春秋战国	全国	以阴阳二期的消长来解释气候的变迁，以草木生长收藏对气候变迁的依赖来说明掌握农时的重要性（接近于认识到太阳能碓作物生产的根本作用）
311	春秋战国	全国	农业生物学萌芽：认识到生物的遗传和变异性，未上升为理论
312	春秋战国	全国	农业生物学萌芽：对农业生物形态特点有认识，辨别不同种类的形态
313	春秋战国	全国	农业生物学萌芽：对农业作物生理特性有认识，认识到植物的雌雄特性
314	春秋战国	全国	农业生物学萌芽：认识到生物内部不同部位以及不同部位之间的内在联系
315	春秋战国	全国	农业生物学萌芽：认识到生物之间（庄稼和杂草）的相互关系，提出合理的田间作物群体结构模式
316	春秋战国	全国	农业生物学萌芽：认识到水和阳光对作物生长的重要性
317	春秋战国	全国	出现合理保护自然资源的理论：林业、渔业、野生动物等生物资源为主
318	春秋战国	全国	制定均水规章
319	春秋战国	全国	防治水害：设置水官专门负责治水事宜，分区管理的责任制
320	春秋战国	全国	防治水害：规定治水工程的施工季节（春三月）
321	春秋战国	全国	防治水害：对各处地方进行经常性检查维修，做好应急准备
322	春秋战国	全国	发展灌溉的设想：筑坝截流，提高水位，引水分洪，灌溉高地
323	秦初期	广西	灵渠：沟通漓江和湘江运军粮南下工大岭南地区，附近农田也得到灌溉
324	西汉中期	中原地区、东北的辽宁、内蒙到西南的云南、贵州，从东南的广东、福建到西北的甘肃	冶铁业官营，成批生产
325	西汉中期	中原地区、东北的辽宁、内蒙到西南的云南、贵州，从东南的广东、福建到西北的甘肃	设立了指导新农具生产和推广的机构
326	西汉中期	中原地区、东北的辽宁、内蒙到西南的云南、贵州，从东南的广东、福建到西北的甘肃	一般农户也有使用“铧、镬、锄、臿、铲、镰、銶等
327	西汉晚期	陕西关中地区，甘肃，四川，内蒙古，辽宁，河南，河北，山东，江苏，贵州，福建等	全铁铧：舌型大铧/耦犁（主要耕犁）
328	西汉晚期	陕西关中地区，甘肃，四川，内蒙古，辽宁，河南，河北，山东，江苏，贵州，福建等	全铁铧：小铧
329	西汉晚期	陕西关中地区，甘肃，四川，内蒙古，辽宁，河南，河北，山东，江苏，贵州，福建等	全铁铧：巨型犁铧（数牛挽行，开大沟）
330	西汉晚期	陕西，河南等地	V字型犁冠：保护犁铧，延长使用寿命，其铁质优于犁铧部分，增加铧刃的耐磨性和锐利性，节省优质铁财
331	西汉晚期	陕西，河南，山东等地	犁壁：菱形壁（已经装在铁犁上，引导垡条逐渐上移，并进而使其碎断、翻转，达到预定方向的功能，提高犁耕的松土、碎土、翻土的质量）
332	西汉晚期	陕西，河南，山东等地	犁壁：瓦型壁
333	西汉晚期	陕西，河南，山东等地	犁壁：方形缺角壁
334	西汉晚期	陕西，河南，山东等地	犁壁：马鞍形壁
335	西汉晚期	陕西，河南，山东等地	铧式犁：铁质，铧与壁分设。两大特点：工作时的摇摆性，减少前进时的摩擦阻力，保持犁的直线行进，利于随时调向和改变耕宽大小，增加犁的碎土性能；构造上的连续曲面性，具备较强的切土、碎土、翻土、移土的性能，促进耕作质量提高，并且能将地面上的残茬败叶杂草虫卵等比较严实地掩埋在地下，有利于消灭杂草和减轻病虫危害
336	西汉晚期	陕西，河南，山东等地	框形犁的雏形/汉代耕犁/长床犁：木质部分有犁底、犁箭、犁梢、犁衡等部分，铁质部分有犁铧。犁底较长，便于套上犁铧。
337	西汉晚期	江苏	犁评的萌芽：犁辕和犁箭之间已有活动木锲
338	西汉晚期	江苏	耦犁：二牛抬杠共拉一犁。
339	西汉晚期	陕西，山西，山东，江苏，广东，辽东，宁夏，新疆，广西	畜力耕作：牛耕相当普遍
340	西汉晚期	中原地区	铁镬
341	西汉晚期	中原地区	铁口锸/臿：凹字形弧刃尖首
342	西汉晚期	中原地区	铁口锸/臿：一字型平面臿
343	西汉晚期	中原地区	踏犁
344	西汉晚期	中原地区	锄
345	西汉晚期	中原地区	碎土覆种工具：耰
346	西汉晚期	中原地区	碎土覆种工具：畜力牵引的摩田器/耱
347	西汉晚期	中原地区	碎土覆种工具：竹木制人力耙（收麦扬场）
348	西汉晚期	中原地区	碎土覆种工具：铁齿耙（碎土）
349	西汉晚期	中原地区	耧车/耧犁的发明：有两或三个固定在机架上的耧脚用于播种
350	西汉晚期	中原地区	谷物收获：镰
351	西汉晚期	中原地区	谷物收获工具：鋕
352	西汉晚期	中原地区	谷物加工工具：连枷（脱粒）
353	西汉晚期	中原地区	谷物加工工具：杵臼
354	西汉晚期	中原地区	谷物加工工具：践碓/踏碓（人力）
355	西汉晚期	中原地区	谷物加工工具：石转磨（粉碎粮食）
356	西汉晚期	中原地区	谷物加工工具：畜力碓
357	西汉晚期	中原地区	谷物加工工具：水碓（水力利用）
358	西汉晚期	中原地区	谷物加工工具：风车/飏扇（风力利用）
359	西汉晚期	中原地区	谷物加工工具：宕（磨类工具，土质或者木质的，用于稻谷的脱壳）
360	西汉晚期	中原地区	提水工具：桔槔
361	西汉晚期	中原地区	提水工具：滑腰式辘轳
362	西汉晚期	中原地区	提水工具：细腰式辘轳
363	西汉晚期	中原地区	提水工具：翻车/渴乌（机械提水工具，用于冲洗街道）
364	西汉晚期	黄河流域	开挖灌溉渠系，引黄河或其支流的水源进行灌溉
365	西汉晚期	江淮/江汉之间	为天然陂池修堤筑堰，开设闸门，整修水路
366	西汉晚期	江淮/江汉之间	断河拦流使之蓄入低洼之所
367	西汉晚期	江淮/江汉之间	蓄山间沟谷水流，使之成为人工陂池，用以灌田
368	西汉晚期	关中地区	修整郑国渠：引泾水入洛水
369	西汉晚期	关中地区	穿凿六辅渠：灌溉高地
370	西汉晚期	关中地区	兴建白渠：引泾水注入渭水。
371	西汉晚期	关中地区	兴建龙首渠/井渠法：隧洞竖井施工方法的先河，井渠施工法，山下穿渠。
372	西汉晚期	关中地区	灵轵渠：引渭水及其支流的（灌溉京师所在渭河南岸的水稻区）。
373	西汉晚期	关中地区	韦渠：引渭水及其支流的（灌溉京师所在渭河南岸的水稻区）。
374	西汉晚期	关中地区	成国渠
375	西汉晚期	关中地区	漕渠：西至长安穿渭水为渠，东至华阴入黄河，长三百余里
376	西汉晚期	西北屯田地区：内蒙古，陕西，甘肃，河西走廊，宁夏	汉渠
377	西汉晚期	西北屯田地区：内蒙古，陕西，甘肃，河西走廊，宁夏	汉延渠
378	西汉晚期	西北屯田地区：内蒙古，陕西，甘肃，河西走廊，宁夏	千金渠（长达二百余里）
379	西汉	西北屯田地区：内蒙古，陕西，甘肃，河西走廊，宁夏	发展出合理的灌溉用水制度：“定水令，以广溉田”、“作均水约束，刻石立于田畔”，避免水利纷争，节约用水
380	西汉	西北屯田地区：内蒙古，陕西，甘肃，河西走廊，宁夏	制定了具体的”水令“，比原则性的规章更具体化了：明确了灌溉陂塘的面积与田亩面积的比例关系
381	东汉	西北屯田地区：内蒙古，陕西，甘肃，河西走廊，宁夏	短辕犁：一牛挽拉，并有犁壁翻土
382	东汉	黄河流域	《汜胜之书》干燥处理和药物处理相结合防虫：植物性药物（艾、穰灰、蒜、葱、烟草、巴豆等）
383	东汉	黄河流域	创制出天平式温度计
384	东汉	黄河流域	天池盆测雨器
385	东汉	黄河流域	圆罂测雨器
386	东汉	黄河流域	竹器验雪
387	东汉	全国	政府要求全国各地向中央报告降雨量的规定
388	东汉	汝南：淮河流域支流的汝河流域（河南正阳县南北一带）	鸿隙陂的修复
389	东汉	南阳、汝南二郡为中心：河南	（陂塘坝堰工程）钳卢陂三渠：灌田三万顷
390	东汉	九江，广陵等地：安徽	芍陂的修复
391	东汉	九江，广陵等地：安徽	陈公塘：富豪之家或平常百姓也多有修筑小渠小陂，利用山间有利地形和天然水源
392	东汉	徐县北界	蒲阳陂修造水门和灌溉渠系
393	东汉	陕西汉中、四川、云贵等地	小型水库和方形圆角水坝：横于池塘和稻田中间，水坝有拱形出水口，并装有提升式闸门，坝体面向池塘一侧的中部呈弧形外鼓，减少塘水对坝中部的压力
394	公元140年	浙江绍兴地区（会稽山）	创立鉴湖，溉田九千余亩。沿着会稽山山麓，东起曹娥江西至西小江修建一条长堤，将山川流水拦蓄在大堤以南，使之成为一个人工湖，避免山洪和河流的冲击，并蓄水灌溉（灌溉排洪）
395	东汉	荥阳（河南荥阳）和千乘（山东利津）一带	王景治理黄河技术（东汉最大的工程，修堤、筑渠疏通河道）
396	东汉	江淮长江流域：南阳郡、汝南郡为农田水利中心	“累石为堤”技术：钳卢陂
397	东汉	江淮长江流域：南阳郡、汝南郡为农田水利中心	“方梁石恤”技术（适当的位置作石水门）：玉池、褚阳、东陂、鲖阳旧渠、鴻隙陂
398	汉	江淮长江流域：南阳郡、汝南郡为农田水利中心	冬麦的种植：（麦苗在田间越冬）与其他作物搭配形成的倒茬轮作。如冬麦与禾、冬麦与蔬菜作物轮作复种的两年三熟制
399	汉	江淮长江流域：南阳郡、汝南郡为农田水利中心	开始使用麻子（雌大麻）榨油
400	汉	江淮长江流域：南阳郡、汝南郡为农田水利中心	芝麻（胡麻）从西域引入榨油
401	汉	江淮长江流域：南阳郡、汝南郡为农田水利中心	人工小气候：温室和人工升降温（韭黄的培育、枝叶作棚防晒种姜、风障和阳畦种植果蔬）
402	汉	河南/洛阳等地	井水灌溉更加普遍
403	汉	河南/洛阳等地	陶管或者砖砌的下水道灌溉
404	汉	河南/洛阳等地	要用暴晒过的井水浇地
405	汉	邓县	六门陂：灌田五千余顷
406	汉	邓县	马仁陂：筑坝、创立水门，分流二十四堰，灌田一万余顷---山谷人工陂塘，拦蓄沟谷水汇聚而成
407	汉	陇西，青海黄河以北；湟水流域；新疆轮台渠犁一带	军屯：调动军队边戍边耕，又实行移民实边，又官府给衣食，令其耕垦
408	汉	陇西，青海黄河以北；湟水流域；新疆轮台渠犁一带	民屯/民垦
409	秦汉	黄河流域	铸造麻口铁
410	秦汉	黄河流域	生铁柔化技术成熟
411	秦汉	河北/湖北	铸造灰口铁
412	秦汉	河北/湖北	铸造球墨铸铁
413	秦汉	河北/湖北	铸铁脱碳钢
414	秦汉	河北/湖北	炒钢和百炼钢技术
415	秦汉	全国	大田作物：粟/禾/稷/怵，稻，小麦，大麦，菽豆，黍为主；还有埤（备荒）
415	秦汉	全国	大田作物：还有芋，苽，蓝，扈，茜，地黄，苜蓿，荏，葶苈，良当子，芜菁，芥，冬葵，甘蔗，茶叶
416	秦汉	黄河流域	复种：谷子收获后接着用区种法种冬麦，两年三熟制可能存在
417	秦汉	黄河流域	间作、套种和混作萌芽：瓜、小豆之间的间作套种；桑和黍之间的套种
418	秦汉	黄河流域	趣时：抓紧土壤耕作的适宜时机进行耕作（《汜胜之书》定出耕作总原则）
419	秦汉	黄河流域	和土：通过土壤耕作手段，改善土壤结构，不过松也不过紧，达到疏松柔和的状态，为农作物生长发育创造良好的土壤环境
420	秦汉	黄河流域	适时耕作的经验：总结春耕夏耕秋耕的时期<适时耕作以蓄墑>
421	秦汉	黄河流域	因时耕作和因土耕作：根据强土弱土的性质改善土壤结构（变强为弱变弱为强）
422	秦汉	黄河流域	根据改善目标和土壤性质确定适宜的耕作时期
424	秦汉	黄河流域	耕作总是要在草生和有雨的时候进行，灭草肥田和抗旱保墑
425	秦汉	黄河流域	（强土）及时摩压以保墑抗旱：坚硬强地黑垆土要及时磨碎磨平
426	秦汉	黄河流域	（弱土）轻土要加强镇压保持水分以提墑
427	秦汉	黄河流域	积雪保墑得到重视：在冬闲田和冬麦田掩住雪别被吹走，春天得以保持水分。<积雪蔺雪以补墑>
428	秦汉	黄河流域	总结出旱田耕作体系（初级）：耕-摩（播种后覆土）-蔺（镇压浮土，保墑）
429	秦汉	黄河流域	务粪的原则：更多肥源：蚕矢，牛粪
429	秦汉	黄河流域	务粪的原则：更多肥源：陈屋草，草木灰，旧墙土
429	秦汉	黄河流域	务粪的原则：更多肥源：骨肥
430	秦汉	黄河流域	踏粪法：制肥方法，用牛脚踩粪腐熟
431	秦汉	黄河流域	厕所和猪圈连在一起以积肥，生粪要通过腐熟才能在农田中施用
432	秦汉	黄河流域	整地的间隙让地里生长野草，翻耕时压作绿肥改良土壤
433	秦汉	黄河流域	漫撒法施用基肥（播种前创造培养条件）
434	秦汉	黄河流域	穴施法施用基肥
435	秦汉	黄河流域	种肥：未经处理的蚕矢粒直接拌种使用
436	秦汉	黄河流域	种肥：处理蚕矢后作肥种谷（更安全有效）
437	秦汉	黄河流域	种肥：用酢浆（耐旱）和蚕矢（耐寒）渍种后下种
438	秦汉	黄河流域	追肥（生长期间施肥）
439	秦汉	黄河流域	集中施肥和水肥管理：方形点播区种法实行集中施肥，施肥后又采取浇水的办法，提高效率
440	秦汉	黄河流域	溲种法：在种子外面包上一层以蚕矢、羊矢为主要材料的粪壳。碎骨煮出来的骨胶可起黏着作用，蚕矢和羊矢可起种肥作用，附子是一种热性而有毒的药物起驱虫作用
441	秦汉	黄河流域	适期播种的重视和播种期的确定方法：看物候、看地力定播期
442	秦汉	黄河流域	播种量和深度的掌握：根据作物特性、地力肥瘠定量和深度
443	秦汉	黄河流域	早锄原则：及时采取中耕除草，注重多次除草
444	秦汉	黄河流域	防霜防露：用长绳子刮去霜露
445	秦汉	黄河流域	植物性药物杀虫（艾、穰灰、蒜、葱、韭等）
446	秦汉	黄河流域	防治病虫害：用炙脯作诱饵集中害虫并统一消灭
447	秦汉	黄河流域	开沟坎除蝗法：大规模人工捕蝗
448	秦汉	黄河流域	及时收获原则：根据不同作物的成熟特点进行抢收
449	秦汉	黄河流域	选种留种：高大健壮穗大粒饱的植株作种
450	秦汉	黄河流域	水稻栽培技术：水道相直（串灌）保温
451	秦汉	黄河流域	水稻栽培技术：令水道错（漫灌）降温
452	秦汉	黄河流域	代田法：垄沟相间，禾生沟中，垄和沟的位置是逐年轮换的；去垄培根的田间管理，及时中耕锄草，还要将垄上的土逐渐除下来，培壅苗根。到了热天，垄上的土被削平了全培在跟边，使根扎得更深，吸收更多水分和养料，又可以防止倒伏，使作物生长茂盛产量提高）
453	秦汉	黄河流域	宽幅点播区种法（适用于平原地区）：将农田作成若干宽幅或者方形小区，在区内耕作
454	秦汉	黄河流域	小方形点播区种法（适用于斜坡丘陵地区）
455	秦汉	黄河流域	点播密植法
456	秦汉	黄河流域	重视保墑灌溉
457	秦汉	西北地区：内蒙古河套地区、山西陕西交接北部、内蒙甘肃的河西一带、甘肃玉门酒泉一带、新疆	引川谷灌溉
458	秦汉	西北地区：内蒙古河套地区、山西陕西交接北部、内蒙甘肃的河西一带、甘肃玉门酒泉一带、新疆	凿井灌溉：坎儿井
459	秦汉	南方长江流域	（“火耕水缛”的水田耕作体系）火耕：休闲制农田耕前烧荒后灌水直接播种
460	秦汉	南方长江流域	（“火耕水缛”的水田耕作体系）火耕：连年种植的农田在耕前烧茬后耕作整治
461	秦汉	南方长江流域	（“火耕水缛”的水田耕作体系）水耨：水随草高的淹灌法
462	秦汉	南方长江流域	（“火耕水缛”的水田耕作体系）水耨：拔草后用水把草淹死
463	秦汉	南方长江流域	使用耕犁
464	秦汉	南方长江流域	使用铁农具
465	秦汉	南方长江流域	水稻移栽技术出现，有育秧田
466	秦汉	南方长江流域	水稻施用基肥的技术出现
467	秦汉	南方长江流域	水稻耘耨技术出现
468	秦汉	南方长江流域	利用稻田养鱼，综合利用土地
469	秦汉	两广地区	连种制度：一年两熟（双季稻）
470	秦汉	黄河流域	轮作：不同年份在同一地块种植不同作物
471	秦汉	黄河流域	耕作制度是易田休耕制和连作制并行
472	秦汉	黄河流域	连种制度 ：普遍实行一年一熟
473	秦汉	黄河流域	连种制度：两年三熟出现
474	秦汉	全国	强调因地制宜多种经营的思想
475	魏晋南北朝	黄河中下游	冶铁业的进步：水排发明（水力鼓风装置）
476	魏晋南北朝	黄河中下游	设立专门掌管冶铁的专业机关，直接管理大型的开矿和冶铁
477	魏晋南北朝	黄河中下游	农具主要仍是白口生铁经过柔化处理制成（展性铸铁或可锻铸铁）
478	魏晋南北朝	黄河中下游	“杂炼生鍒”的灌钢冶炼法：利用生铁的溶液灌入未经锻打的熟铁，使碳较快而均匀地渗入熟铁中，在反复锻打成钢。南北朝时期开始用于制造农具
479	魏晋南北朝	黄河中下游	渗碳硬化技术：对需要锋利刃口的器具（如镰）进行进一步加工
480	魏晋南北朝	黄河中下游	低硅灰口铁：用作铧范和铁臿
481	魏晋南北朝	黄河中下游	全铁铧
482	魏晋南北朝	黄河中下游	V字型铁铧：铁木结构的犁地工具，按在木犁床前段形成铁木结合的犁底工具
483	魏晋南北朝	黄河中下游	单长辕犁：可安装铁犁铧
484	魏晋南北朝	黄河中下游	双长辕犁：可安装铁犁铧
485	魏晋南北朝	黄河中下游	蔚犁/短辕犁：翻土作垄，调节深浅，灵活掌握犁条的宽窄粗细
486	魏晋南北朝	黄河中下游	单牛挽拉的牛耕方式
487	魏晋南北朝	黄河中下游	二牛抬杠式的牛耕方式
488	魏晋南北朝	黄河中下游	双牛牵引拉耙：长条形钉齿耙
489	魏晋南北朝	黄河中下游	单牛拉耙/畜力拉耙：人字耙
490	魏晋南北朝	黄河中下游	耱/劳/无齿耙：畜力牵引用于摩碎土块，平整地面。是安有牵引装置的长条形木板或者用藤条荆条之类编扎而成。耕后耙土，耙后播种，种后拉劳覆土。
491	魏晋南北朝	黄河中下游	播后覆种工具：挞
492	魏晋南北朝	黄河中下游	播后覆种工具：批契
493	魏晋南北朝	黄河中下游	播种工具：耧车（直接耧播，“耧下”播种；或是耧耕沟，然后播种）
494	魏晋南北朝	黄河中下游	播种工具：窍瓠（点播）
495	魏晋南北朝	黄河中下游	中耕工具：锋（浅耕保墑灭茬）
496	魏晋南北朝	黄河中下游	中耕工具：溝（把土堆推向两旁，壅本苗深）
497	魏晋南北朝	黄河中下游	中耕工具：锄（最常用）
498	魏晋南北朝	黄河中下游	中耕工具：钱（除草用的小铲子）
499	魏晋南北朝	黄河中下游	中耕工具：镈/耨（小锄）
500	魏晋南北朝	黄河中下游	中耕工具：耰锄（大锄）
501	魏晋南北朝	黄河中下游	中耕工具：耧锄
502	魏晋南北朝	黄河中下游	中耕工具：手拌斫
503	魏晋南北朝	黄河中下游	中耕工具：鲁斫/镬
504	魏晋南北朝	黄河中下游	中耕工具：铁杷/人力耙
505	魏晋南北朝	黄河中下游	谷物加工工具：石转磨推广
506	魏晋南北朝	黄河中下游	谷物加工工具：宕
507	魏晋南北朝	黄河中下游	谷物加工工具：畜力碓
508	魏晋南北朝	黄河中下游	谷物加工工具：水碓
509	魏晋南北朝	黄河中下游	谷物加工工具的创新：畜力连磨
510	魏晋南北朝	黄河中下游	谷物加工工具的创新：春车/磨车（利用车子前进的力量通过一定连动装置带动春磨工作）
511	魏晋南北朝	黄河中下游	谷物加工工具的创新：连机碓（水力发动）
512	魏晋南北朝	黄河中下游	谷物加工工具：碾（一扇圆磨盘）
513	魏晋南北朝	黄河中下游	谷物加工工具：水力碾磨
514	魏晋南北朝	淮河流域	整地农具：陆轴/碌碡（充分混合泥浆）
515	魏晋南北朝	淮河流域	推广牛耕
516	魏晋南北朝	两广、岭南地区	水田耕作的犁：单牛挽拉
517	魏晋南北朝	两广、岭南地区	水田耕作的耙：单牛挽拉
518	魏晋南北朝	两广、岭南地区	耖的出现：下部有六个较长的齿（专用水田农具，既能破碎土块，又能使泥浆混合软熟）。
519	魏晋南北朝	四川	长身铁锄：专用于水田的翻土、中耕，与北方专用于中耕的锄不一样
520	西晋（公元280-289）	南阳、汝南一带：邓县	六门坝：修复和扩建，下结二十九陂，使诸陂散流，灌溉各处农田
521	后魏（公元444）	黄河流域（宁夏）	艾山渠：引黄河水灌田，巧妙利用地形修筑，但是坝体维修不易，没有长时间使用。在灌水上根据作物需水进行合理灌溉，是灌溉用水管理方面的一大进步。黄河流域的灌溉水田有所修复
522	公元250	北京	戾陵堰：修复开发，永定河最早的大型引水工程，坝址和渠线的布置都相当合理
523	公元560-561		督亢陂：设置屯田
524	公元534-537	河北邺城	改建引漳灌溉渠道：天井渠/万金渠/天平渠
525	魏晋南北朝	关中	重修郑白渠
526	公元550	宁夏青铜峡以南	重修富平堰（引黄灌溉工程）
527	公元562	宁夏青铜峡以南	重修龙首渠
528	公元547	宁夏青铜峡以南	重修成国渠：设置六门堰以节水
529	三国时期的重点，两晋南朝时继续发展	太湖流域（丹阳县北）	以陂塘蓄水为主：练塘，溉田数百顷
530	公元321	(镇江东南）	新丰塘，溉田八百余顷
531	公元238-250	（句容县西南）	赤山塘
532	魏晋南北朝	（太湖西北）	单塘；吴塘；莞塘；南北谢塘
533	魏晋南北朝	（浙江吴兴县）	获塘：低洼塘区，两岸堤路夹河，外遇洪涝，内通排灌，也通航性
534	南朝末期	太湖南部常熟一带	塘浦圩田：逐步形成，获得显著水利效益
535	南朝末期	浙江会稽郡一带	鉴湖：设置许多水门，根据作物需水情况进行控制，旱则闭之，水多则泄，灌溉万顷农田
536	三国曹魏时期	淮河流域（河南）	茹陂（河南）
537	三国曹魏时期	淮河流域	地主田庄的小型水利（陂塘、沟渠）
539	三国曹魏时期	（安徽）	七门堰修治
540	三国曹魏时期	（安徽）	吴塘、大桑浦修治
541	三国曹魏时期	（淮河下游苏北一带）	白水陂/塘：开八水门，灌溉屯田万二千顷
542	三国曹魏时期	（淮南）	芍陂：多次修整
543	三国曹魏时期	淮河流域	邓艾主张蓄水为主，大搞陂塘坝堰，发展水稻
544	三国曹魏时期	淮河流域	杜预主张以排水为主，修建灌溉渠道
545	魏晋南北朝	黄河流域、长江流域、闽广、新疆、云贵	主要粮食作物：谷/粟/稷、黍、祭、梁、怵、小豆、大豆、大麻、大麦、小麦、水稻、旱稻
546	魏晋南北朝	黄河流域、长江流域、闽广、新疆、云贵	经济作物：大麻/苎麻、芜菁、红蓝花、栀子、蓝、紫草、胡麻、荏/白苏子、油菜/芸苔、苜蓿、甘蔗、棉
547	魏晋南北朝	河南	新城稻
548	魏晋南北朝	北土高原	种植水稻（较少）多采用移栽的方式
549	魏晋南北朝	新疆河西走廊一带、云南贵州一带、海南岛福建广东广西一带	棉花开始传入
550	魏晋南北朝	新疆河西走廊一带、云南贵州一带、海南岛福建广东广西一带	芸薹（油菜）引入内地，作为蔬菜食用
551	魏晋南北朝	淮河流域到河南南部	“六十日”水稻：极早熟
552	魏晋南北朝	淮河流域到河南南部	“盖下白稻”：是再生稻品种的最早记载
553	魏晋南北朝	南方地区	开始出现甘蔗种植
554	魏晋南北朝	巴蜀	青芋稻：长粒型的糝稻优良品种
555	魏晋南北朝	巴蜀	累子稻：长粒型的糝稻优良品种
556	魏晋南北朝	巴蜀	白汉稻：长粒型的糝稻优良品种
557	魏晋南北朝	黄河流域中下游地区	良种繁育和选种技术：保纯防杂，“种子田”（单收单藏，防止混杂，要用自身的稿秸，来掩蔽窖口）
558	魏晋南北朝	黄河流域中下游地区	对植物遗传性与变异性的认识：认识植物的性别，在生产中分别采取适当措施
559	魏晋南北朝	黄河流域中下游地区	对作物的特征、特性与环境的关系也有相当的认识，遗传性也可以发生变异
560	魏晋南北朝	黄河流域	轮作换茬经验：在轮作中加入绿肥作物，形成养地用地结合、灵活多样的轮作体系
561	魏晋南北朝	黄河流域	轮作换茬经验（在一定年限内，在同一块地上，将不同作物按一定顺序循环种植）：指出同一作物连作不适合，需要进行轮作提高产量，减轻杂草和病虫害
562	魏晋南北朝	黄河流域	轮作组合丰富：粮豆（绝对优势）
563	魏晋南北朝	黄河流域	轮作组合丰富：粮麻
564	魏晋南北朝	黄河流域	轮作组合丰富：粮菜
565	魏晋南北朝	黄河流域	间作：桑间间作绿豆、小豆、谷子、芜菁、蔬菜等，随时供食
566	魏晋南北朝	黄河流域	混作：混播用于饲料生产
567	魏晋南北朝	黄河流域	套作：于麻子地间散芜菁子
568	魏晋南北朝	黄河流域	绿肥作物：有意识栽培绿肥（绿豆、小豆、芝麻等作为绿肥作物）
569	魏晋南北朝	黄河流域	复种制度仍然比较罕见，以冬麦为主
570	魏晋南北朝	黄河流域	耕-耙-耢的北方旱田耕作技术体系的形成：畜力拉耙的出现使得整个过程完善
571	魏晋南北朝	黄河流域	耕地方法：（春夏秋耕）秋耕欲深，春夏欲浅
572	魏晋南北朝	黄河流域	耕地方法：（初耕和转耕-第二遍耕）初耕欲深，转地欲浅
573	魏晋南北朝	黄河流域	耕地方法：犁欲廉（犁条要窄小，把地耕得透而细）
574	魏晋南北朝	黄河流域	耕地方法：劳欲再（多次耢地，才能使地熟而收保墑防旱之效）
575	魏晋南北朝	黄河流域	灵活掌握”挞“和”辗“方法：春种曳挞是为了使种土相著，提墑保苗
576	魏晋南北朝	黄河流域	灵活掌握”挞“和”辗“方法：夏种不挞是为了防止下雨时土发硬
577	魏晋南北朝	黄河流域	锄不厌数：进一步体会到搞好中耕除草有利于保墑防旱和熟化土壤，做到多锄、锄小、锄早、锄了。
578	魏晋南北朝	黄河流域	微煮法：种子发芽率的测定
579	魏晋南北朝	黄河流域	清水选种，飘去不饱满的种子
580	魏晋南北朝	黄河流域	提高种子发芽能力：晒种
581	魏晋南北朝	黄河流域	提高种子发芽能力：浸种催芽
582	魏晋南北朝	黄河流域	播种期的确定：（上时、中时、下时）具体提出一些重要作物的播种期
583	魏晋南北朝	黄河流域	播种期的确定：根据物候现象、土壤肥力及其墑情来确认
584	魏晋南北朝	黄河流域	播种期的确定：种谷早晚要搭配的原则（一般宜于适当早种，闰年应迟种）
585	魏晋南北朝	黄河流域	播种形式：漫掷（撒播，耕后漫掷和漫掷后犁田，不用中耕，连草带豆秧割下作饲料）
586	魏晋南北朝	黄河流域	播种形式：耧篝漫掷（实心漫撒条播）
587	魏晋南北朝	黄河流域	播种形式：耧种（空心耧脚条播）
588	魏晋南北朝	黄河流域	播种形式：耧搆堰种（点播）
589	魏晋南北朝	黄河流域	播种形式：墑种（点播）
590	魏晋南北朝	黄河流域	播种形式：逐犁䅖种（点播）
591	魏晋南北朝	黄河流域	播种量和播种方法：具体作物具体播种量和方法，指出播种量和播种方法、播种期和土壤肥力的关系
592	魏晋南北朝	黄河流域	播种量和播种期：体会到种植密度和作物生长、产量和品质之间的关系：早播用种少，迟播用种要加多
593	魏晋南北朝	黄河流域	播种量和播种期：春种欲深，夏种欲浅
594	魏晋南北朝	黄河流域	播种量和播种期：肥田密植，瘦田宜稀
595	魏晋南北朝	黄河流域	生物防治病虫害技术：利用天敌防治农业害虫害兽（黄掠蚁、螳螂等）
596	魏晋南北朝	黄河流域	生物防治病虫害技术：保护益鸟，利用鸟类治虫除草
597	魏晋南北朝	黄河流域	农业防治病虫害技术：适当耕耘（深耕细耙）
598	魏晋南北朝	黄河流域	农业防治病虫害技术：合理轮作防治疾病通过土壤传播
599	魏晋南北朝	黄河流域	农业防治病虫害技术：选育抗虫品种
600	魏晋南北朝	黄河流域	农业防治病虫害技术：储藏时进行防治，晒干的种子趁热贮藏
601	魏晋南北朝	黄河流域	农业防治病虫害技术：灰盖麦吸湿
602	魏晋南北朝	黄河流域	农业防治病虫害技术：用以火消毒过的麦子脱粒
603	魏晋南北朝	黄河流域	农业防治病虫害技术：人工捕打蝗虫
604	魏晋南北朝	黄河流域	农业防治病虫害技术：篝火诱杀蝗虫
605	魏晋南北朝	黄河流域	农业防治病虫害技术：食物诱杀蝗虫
606	魏晋南北朝	黄河流域	农业防治病虫害技术：掘卵捕杀蝗虫
607	魏晋南北朝	黄河流域	农业防治病虫害技术：（种子处理防虫）溲种法
608	魏晋南北朝	黄河流域	农业防治病虫害技术：（种子处理防虫）雪水浸种
609	魏晋南北朝	黄河流域	药物防治防治病虫害技术：石灰和草木灰防治室内害虫
610	魏晋南北朝	黄河流域	药物防治防治病虫害技术：砒剂杀虫
611	魏晋南北朝	黄河流域	药物防治防治病虫害技术：蒿草为药物埋藏在窖中
612	魏晋南北朝	黄河流域	诱杀法杀虫：牛羊骨髓诱杀蚂蚁
613	魏晋南北朝	黄河流域	积雪保墑：利用冬雪蓄墑而使冬播的瓜茄葵等在春天就有足的水分发芽出苗，抗旱作用很大
614	魏晋南北朝	黄河流域	抗旱保墑：掌握适宜农时进行耕作
615	魏晋南北朝	黄河流域	抗旱保墑：耕后磨平、加强镇压
616	魏晋南北朝	黄河流域	抗旱保墑：区田法抗旱播种（深挖坑集中施肥和浇水）
617	魏晋南北朝	黄河流域	抗旱保墑：溲种法处理种子，提高作物抗旱能力（作物长势壮则必然耐旱）
618	魏晋南北朝	黄河流域	拉绳去露法：日出前二人拉升所在田间拉掉露水，以防露害
619	魏晋南北朝	黄河流域	熏烟防霜：提高地面温度，使地表时期遇热烟而上升，提高地表空气温度，降低湿度，避免霜冻。
620	魏晋南北朝	黄河流域	人工防雹：用枪炮驱散冰雹
621	魏晋南北朝	黄河流域	收获技术：适期收获，特别是对谷子、小麦等禾谷类作物
622	魏晋南北朝	黄河流域	收获技术：脱粒方面强调”干速积“，干后赶快堆积起来等待脱粒
623	魏晋南北朝	黄河流域	土炭或铁碳测量湿度
624	魏晋南北朝	黄河流域	通过直接观察雨、云、季风了解气象变化
625	魏晋南北朝	黄河流域	全国性雨情情报网的建立
626	魏晋南北朝	南方、淮河流域	水田耕作技术：“岁易”（春播前放水泡田，用“陆轴”整地，但播前实行渍种催芽，至少中耕除草两次，然后去水“水稻烤田”技术）
627	魏晋南北朝	南方、淮河流域	去水/水稻烤田技术：改善土壤环境，促使根系向纵深发展，使稻株茎秆坚强，有利于防止倒伏，促使穗大，籽粒饱满
628	魏晋南北朝	南方、淮河流域	扩大耕地面积的土地利用方式：湖田
629	魏晋南北朝	南方、淮河流域	生物防治病虫害技术：以虫治虫（蚂蚁、螳螂、蜂）
630	魏晋南北朝	南方、淮河流域	生物防治病虫害技术：青蛙治虫
631	魏晋南北朝	南方、淮河流域	除草技术：拔秧时候边拔边取出杂草，“草少省工”
632	魏晋南北朝	南方、淮河流域	除草技术：净化种子，防除杂草
633	魏晋南北朝	南方、淮河流域	除草技术：利用生物间互相制约的作用除杂草
634	魏晋南北朝	南方、淮河流域	除草技术：利用火与水垦荒除草
635	魏晋南北朝	南方、淮河流域	除草原则：中耕和初耕的时候都坚持除早、除小、除了
636	魏晋南北朝	南方、淮河流域	除草原则：坚持因时制宜的原则，配合季节的变化除草
637	魏晋南北朝	全国	汜胜之总结耕作经验：趣时
638	魏晋南北朝	全国	总结经验：和土
639	魏晋南北朝	全国	总结经验：务粪
640	魏晋南北朝	全国	总结经验：早锄
641	魏晋南北朝	全国	总结经验：早获（按照不同作物特点抢收）
642	魏晋南北朝	全国	因土种植，把土宜和物宜结合考虑（什么样的作物选择什么样的耕地及其根据）
643	魏晋南北朝	全国	见缝插针提高利用率（连种普遍，间套混作，复种未普遍）
644	魏晋南北朝	全国	扩大土地利用范围（在不宜种植五谷的地方种植果木蔬菜）
645	魏晋南北朝	全国	土地要用养结合，施肥外依靠豆类和禾谷类作物轮作
646	魏晋南北朝	全国	全区域统筹兼顾（不仅单一地块）
647	魏晋南北朝	全国	土壤学说没有大的发展，仅不少文献谈到了土壤的种类（质地、颜色分类）
648	魏晋南北朝	全国	“土宜/地宜”的原则：因不同流域种植相宜的作物
649	魏晋南北朝	全国	“土宜/地宜”的原则：同一地区不同地类不同生产项目
650	魏晋南北朝	全国	“土宜/地宜”的原则：重视农业的地区性，按区域特点安排生产生活
651	魏晋南北朝	全国	“土脉”概念的发展和具象化：通过各种手段使土壤达到湿度、肥力、松紧适宜的“和”的要求
652	魏晋南北朝	全国	“土脉”的概念：发展出肥力是土壤的”气脉“，认识到肥力的高地、可变动性以及贫瘠向肥沃转化的条件
653	魏晋南北朝	全国	通过节气来掌握农时
654	魏晋南北朝	全国	通过物候来掌握农时
655	魏晋南北朝	全国	通过气象来掌握农时：根据降雨情况来把握播种期
656	魏晋南北朝	全国	通过天象来掌握农时
657	魏晋南北朝	全国	通过杂节来掌握农时
658	魏晋南北朝	全国	《淮南子-天文训》：改进定型了二十四节气的顺序和天文定位
659	魏晋南北朝	全国	《四民月令》第一步农家月令，记载十二个月的次序并安排每月家庭中的事务（大田、园圃、林木、畜牧、采集、桑蚕加工、买卖）
660	魏晋南北朝	全国	播种原则：适时播种，宁早勿晚，早晚相杂
661	魏晋南北朝	全国	播种原则：在宁早勿晚的原则下，根据实际情况因物/地/岁为时播种
662	魏晋南北朝	全国	播种原则：比“得时“更为具体的播种期：分为上中下时的播种期
663	魏晋南北朝	全国	《汜胜之书》强调春耕，抓紧春季初解冻湿度适宜时耕作
664	魏晋南北朝	全国	《齐民要术》强调秋耕，借秋墑济春旱（耙耢技术进步提高了保墑的能力）
665	魏晋南北朝	全国	正确安排五谷的种植顺序来防御反常气候的危害
666	魏晋南北朝	全国	坚持“天道自然”和“天”对“物”的影响，否认“物”对“天”的影响
667	魏晋南北朝	全国	以阴阳二气的运动解释天象的变化（雷电风雨等），初步具备自然界水循环的认识
668	魏晋南北朝	全国	认识到人力在一定范围和限度内可以改善农田小气候，有助于农作物生长
669	魏晋南北朝	全国	出现“物宜”的概念（《齐民要术》），重视在农业生产中考虑不同作物品种的特性，既要因时因地又要因物制宜
670	魏晋南北朝	全国	农业生物学：提出生物进化的过程并进行分类
671	魏晋南北朝	全国	农业生物学：认识到各种生物有不同的“性/天性”，存在遗传和变异性（未上升为理论），但是不承认物性也是可以在一定条件下改变的
672	魏晋南北朝	全国	农业生物学：认识到环境是导致变异性的原因，并认为能通过农业措施固化优良变异性
673	魏晋南北朝	全国	农业生物学：生物体内部---植物根茎（养分运输-如大豆根瘤作肥和支撑植株）和花实（雌雄特性）
674	魏晋南北朝	全国	农业生物学：生物体内部---认识到生物体外部形态和内部不同器官之间是一个整体/相互关联相互制约
675	魏晋南北朝	全国	农业生物学：生物体内部---不同生长期之间互相关系
676	魏晋南北朝	全国	农业生物学：生物体之间---根据不同生物之间的相互关系提高效率，相生相克
677	魏晋南北朝	全国	农业生物学：生物体与环境---认识到环境对生物生长的影响（对光线水分的利用，害虫、土宜等）
678	魏晋南北朝	全国	合理保护自然资源的理论的发展（也是环境对生物影响的一部分）：对山林资源破坏的恶果认识更深刻；出现了保护土地和水资源等自然资源的萌芽
679	魏晋南北朝	全国	定水令（明确灌溉面积和田亩面积比例）
680	魏晋南北朝	全国	专人管理
681	魏晋南北朝	全国	避免水利纠纷“作均水约束，刻石立于田畔”
682	魏晋南北朝	全国	要求根据作物需水量灌溉
683	隋唐五代十国	黄河流域	麦钐：专用割麦工具，比普通镰刀效率高
684	隋唐五代十国	黄河流域	大型水力碾“双轮水碾”：主要用于磨面
685	隋唐五代十国	黄河流域	人力操作的“耕地机”
686	隋唐五代十国	长江流域	江东犁/曲辕犁：增加了犁盘，减轻重量和犁辕长度，可转动更灵活；有了犁箭调节耕深；犁底和犁梢相对独立，保持稳定和深浅一致；改进犁馋和犁壁，更适合南方粘重的土壤，调节耕深和耕宽。
687	隋唐五代十国	云南、河西地区	使用“二牛三人”的老式犁
688	隋唐五代十国	长江流域	水田耕作：方耙/爬/方形耙/耙（浅层中的土块破碎，整地农具）
689	隋唐五代十国	长江流域	水田耕作：人字形耙
690	隋唐五代十国	长江流域	水田耕作：陆轴/磟碡（深层土块的碾打破碎）
691	隋唐五代十国	长江流域	水田耕作：砺泽（砺泽是木制加了列齿的磟碡）
692	隋唐五代十国	长江流域	灌溉工具：戽斗
693	隋唐五代十国	长江流域	灌溉工具：桔槔
694	隋唐五代十国	长江流域	灌溉工具：辘轳
695	隋唐五代十国	江南地区、关中地区（郑白渠等河渠一带）	灌溉工具：翻车/龙骨水车广泛使用
696	隋唐五代十国	江南地区、关中地区（郑白渠等河渠一带）	灌溉工具：新创的筒车（竹筒取水灌田）
697	隋唐五代十国	江南地区、关中地区（郑白渠等河渠一带）	灌溉工具：高转筒车（灌溉高地）
698	隋唐五代十国	江南地区、关中地区（郑白渠等河渠一带）	灌溉工具：木斗车
699	隋唐五代十国	江南地区、关中地区（郑白渠等河渠一带）	半机械灌水装置：机汲（利用架空索道的辘轳汲水机械）
700	公元624	河曲地区（龙门以下汾河、涑河与黄河合流地区）	引洛引黄灌溉工程：涑水渠等引涑河水和汾水溉田几百万亩，自龙门引黄河灌溉韩城（陕西）田六十余万亩，是自有灌溉工程以来在这一地带首次引黄灌溉成功，反映了唐代水工技术的进步
701	唐前期	关中平原	邢水渠：重新修整了曹魏时候的旧渠，改成升源渠
702	唐前期	河南	玉梁渠：增修隋代旧渠，灌田三千多顷
703	唐前期	河北	渠河堰和孤山陂：灌田三千顷
704	唐前期	湖北、关中地区	修复汉代古堤
705	唐前期	湖北、关中地区	成国渠：渠口被修为六个水门，称为“六门堰”，并增加了苇川、莫谷、香谷、武安四大水源，灌溉面积达到二百万亩
706	唐前期	湖北、关中地区	白渠：发展为北中南三支，又称“三白渠”，中渠位于泾河中流的拦河坝长阔各一百步，气势雄壮
707	唐前期	湖北、关中地区	龙首渠：由于引洛河建通灵陂而获得进一步的发展
708	唐前期	湖北、关中地区	中央政府专设渠堰使一职，主持陂塘修筑工作
709	唐前期	湖北、关中地区	京畿地方设置专人管理陂塘灌溉工作
710	唐前期	北方其他地方（河南、河北、幽州）等地	都有相当发展建设不少中小型水利工程
711	唐前期	西北宁夏平原	对前朝的秦渠、汉渠、汉延渠进行了修复工作
712	唐前期	西北宁夏平原	在修复前朝工程的基础上扩建了宁夏平原最大的唐徕渠
713	中唐以后	河南光山县	修筑堤塘，建造围田（雨施陂）
714	中唐以后	江西	筑堤长十二里，灌溉陂塘有五百九十八处，溉田一百二十万亩
715	中唐以后	安徽	大农陂修筑石堰，长三百步，溉田约十万亩；
716	中唐以后	江苏、安徽、浙江、江西、四川	修造人工渠道：灌水渠和排水渠（徐州泾、青州泾、大府泾、棠梨泾、韦游沟、永乐渠、孟渎、泰伯渎、古泾三百、李渠、官源渠、造渠引江水溉彭、益田、凿山鲡渠、利人渠、引马阁水入县溉田）
717	中唐以后	常州	孟渎：长四十多里，溉田四千余顷
718	中唐以后	淮南、长江流域：扬州、江苏、浙江、杭州	筑堤为塘，溉田数千顷（雷塘、勾城塘、爱敬陂水门、常丰堰、白水塘、羡塘、练塘、重修了南北谢塘、绛岩湖、汉塘、官池、陵陂塘、蒲帆塘、太湖、修复了西湖设施、邸阁池、石鼓堰、钱塘：沙河塘、上湖下湖北湖、官塘堰水溉田、越王山堰、运道塘、朱储斗门、新泾斗门等等）
719	中唐以后	钱塘灌区	在西湖北面建有石闸，控制水量，并在湖边筑堤拦水，提高水位，引水入官河为干渠，分灌频湖一带农田千余顷。测量水位，按需放水。干旱、洪涝时候相应调节水量，维护农田安全。
720	中唐以后	浙江	江山堰：在河中垒石作它山堰，左右各造石阶三十六级，上游水顺着石阶下泄分别流入大溪（引入宁波南门，汇成日月湖水库，再凿干支渠灌溉七个乡的农田数千顷）和江中，既能灌溉防旱，又能阻挡海潮侵袭，解决城市内用水
721	唐	长江下游的太湖流域（江浙一带）、南方丘陵地区：淮南、江浙、杭州、皖南等江南地区	围田：春秋时期开始出现，自发、低级。
722	唐	长江下游的太湖流域（江浙一带）、南方丘陵地区：淮南、江浙、杭州、皖南等江南地区	塘浦圩田的修筑：在中部湖沼集中的低洼地带大兴河渠，构成河网，同时筑圩排水，发展圩田
723	唐	长江下游的太湖流域（江浙一带）、南方丘陵地区：淮南、江浙、杭州、皖南等江南地区	塘浦圩田的修筑在沿江海边的碟缘地带广开沟壑，引水灌溉高田。
724	唐	全国	加强农田水利管理：制定法规《开元水部式》。灌溉用水制度，灌区组织管理，农业用水和其他用水关系的处理
725	唐	全国	加强农田水利管理：《长安图志》记录渠系养护和用水技术制度（人员、标准、时间、用水准则）
726	唐	全国	加强农田水利管理：冬修水利，避开农时
727	唐	全国	唐代大规模屯田营田的管理：“遂人”“遂师”治旱地
728	唐	全国	唐代大规模屯田营田的管理：“稻人”治水田
729	五代	长江下游的太湖流域（江浙一带）、南方丘陵地区：淮南、江浙、杭州、皖南等江南地区	湖堤、海塘系统的修筑和形成：以土塘为主的南北海塘系统初步形成。两岸堤路夹河，外御洪涝，中通排灌和航行的“塘”是太湖低洼地区的特色（“陵水道”），湖岸长堤至唐中叶以后已经全线接通，给太湖边沿修筑了一条长长的湖堤，将浩瀚的太湖和湖东南的广大水乡隔开，促进太湖下游围田加速发展，逐渐形成了横塘纵浦圩圩相接的圩田体制。
730	五代	长江下游的太湖流域（江浙一带）、南方丘陵地区：淮南、江浙、杭州、皖南等江南地区	塘埔圩田继续发展：抵御大水危害，旱则蓄水，雨则泄水；开浚出海干河，建立排管系统，以三江为纲（吴淞江、娄江和东江），提擎横塘纵浦的河网
731	五代	长江下游的太湖流域（江浙一带）、南方丘陵地区：淮南、江浙、杭州、皖南等江南地区	普遍设置堰闸，随时调节水位控制旱涝
732	五代	长江下游的太湖流域（江浙一带）、南方丘陵地区：淮南、江浙、杭州、皖南等江南地区	兴建河塘防御工程，保证内陆水系安全发展
733	五代	长江下游的太湖流域（江浙一带）、南方丘陵地区：淮南、江浙、杭州、皖南等江南地区	创设撩浅军，设立分区负责的养护制度（负责疏浚塘浦，肥田、修堤、种树、养护航路等的专门治水治田相结合的队伍）
734	五代	长江下游的太湖流域（江浙一带）、南方丘陵地区：淮南、江浙、杭州、皖南等江南地区	制定法令，严禁破坏水利（《吴门水利书》）
735	隋唐五代	云南地区	梯田的修建：把自然坡面修削成阶梯状，每层田面略呈水平，还有田埂便于保持水土，可以引水灌溉（有配套的蓄水堤坝）
736	隋唐五代	云南地区	“横渠道”大型水利工程/“锦浪江”：自磨用江到大理城，灌溉东郊和田南的田地
737	隋唐五代	点苍山玉局峰顶	高河水利工程：将苍山的水汇集成池，然后流下平原，引导十八溪的水溉田数万顷
738	隋唐五代	全国	水稻品种很多，更打破自古以来北粟南稻的格局，稻逐渐成为全国粮食生产中的首要作物，麦也紧紧跟上与粟处于同等地位。
739	隋唐五代	全国	增加大田作物：薏苡、薯蓣/山药、荞麦、胡麻、蔓菁子、苜蓿
740	隋唐五代	黄河流域	荞麦（传入与种植）播种：宜稠密撒种（播种量和播种方法）
741	隋唐五代	黄河流域	荞麦收获：易落粒的特性，间歇推击收割
742	隋唐五代	湖南彬县	三季稻出现（利用地热资源）
743	隋唐五代	南方地区	黄穆稻/黄绿谷/黄穆禾：生育期短的双季稻
744	隋唐五代	南方地区	占城稻：早熟耐旱
745	隋唐五代	黄河流域	冬麦和粟的复种：与豆类、荞麦等晚秋作物结合，在某些地区可能实现以冬麦为中心的两年三熟制，但是普及程度不高
746	隋唐五代	黄河流域	广泛实行绿肥作物与禾谷类作物复种，五月麦收以后又可以安排小豆、麻、胡麻等作物的种植
747	隋唐五代	黄河流域	旱地保墑的耕作：重视耙耱（耕一遍，盖两遍，最后盖三遍，纵横盖之）
748	隋唐五代	黄河流域	旱地保墑耕作：顶凌耙地（正月末耕地一遍）
749	隋唐五代	黄河流域	荞麦适宜收获期的掌握
750	隋唐五代	黄河流域	中耕：由浅而深又由深而浅的中耕方式
751	隋唐五代	黄河流域	间苗：定苗留苗要做到均匀和去劣留壮，每穴两棵苗
752	隋唐五代	黄河流域	薯的繁殖方法：收取薯顶叶腋长出的小球块（“子”）作播植用
753	隋唐五代	黄河流域	薯的繁殖方法：用根薯分割繁殖
754	隋唐五代	黄河流域	薯的繁殖方法：挖大坑在坑底和四面铺砖，使薯的跟不向外延伸，使其粗壮丰收
755	隋唐五代	黄河流域	积肥：厩肥（把谷物的糠屑碎皮收集起来，和牛的粪尿混合在一起，经过牛的踩踏就成为了厩肥
756	隋唐五代	黄河流域	踏粪法：牲畜石料加上稿杆踏制
757	隋唐五代	河南、河北/黄河流域	农业措施防治病虫害：技术的发展，挖坑、赶打、火烧和掩埋相结合的措施，相信蝗灾不是“天降灾难”
758	隋唐五代	河南、河北/黄河流域	农业措施防治病虫害：开沟陷杀法（趁蝗虫还未长出翅膀消灭）
759	隋唐五代	河南、河北/黄河流域	农业措施防治病虫害：手捕围打蝗虫
760	隋唐五代	河南、河北/黄河流域	农业措施防治病虫害：掘蝗卵
761	隋唐五代	河南、河北/黄河流域	治蝗法规：明确奖惩条例
762	隋唐五代	河南、河北/黄河流域	生物措施防治病虫害：鸟类治虫，保护益鸟
763	隋唐五代	河南、河北/黄河流域	生物措施防治病虫害：利用天敌治蝗（八哥）
764	隋唐五代	河南、河北/黄河流域	制定政策鼓励发展多种经营来对付自然灾害（棉花和苎麻的种植推广）
765	隋唐五代	南方地区（岭南、长江）	防治野鸭吃稻穗：在野鸭等经常栖止的水塘边多植木杖，上涂粘药，野鸭一碰到就会被黏住
766	隋唐五代	南方地区（岭南、长江）	水田耕耙以后，增加了一道砺泽或者碌碡破碎水田土块的工序，针对南方水田土壤粘重和阻力大的特点，平整土面，混合泥浆
1360	隋唐五代	南方地区（岭南、长江）	水田精耕细作技术体系的形成和成熟：农具、育秧移栽、烤田、排灌、水旱轮作稻麦两熟的复种制度、讲究积肥和用肥、地方作物品种的大量涌现
767	隋唐五代	南方地区（岭南、长江）	水稻育秧移栽技术：深耕
768	隋唐五代	南方地区（岭南、长江）	水稻育秧移栽技术：密植
769	隋唐五代	南方地区（岭南、长江）	水稻育秧移栽技术：除草
770	隋唐五代	南方地区（岭南、长江）	水稻育秧移栽技术：施肥
771	隋唐五代	南方地区（岭南、长江）	水稻育秧移栽技术：培土
772	隋唐五代	南方地区（岭南、长江）	水稻育秧移栽技术：植物保护
773	明确记载首见于唐朝	云南滇池一带	稻麦两熟制：稻麦复种一年两熟（先种大麦，然后粳稻，小麦在岗陵种之，三月一起收）
774	隋唐五代	岭南	双季稻连作：“收稻再度”
775	隋唐五代	吐鲁番盆地（高昌）	谷麦两熟
776	宋	南方/长江流域	耖：水田碎土平田/平整水田泥浆
777	宋	南方/长江流域	手耘（徒手或者用耘爪）：套在指上代指甲耘田，水田除草农具
778	宋	南方/长江流域	足耘（为木杖如拐子）：是木杖，入拐子，水田除草农具
779	宋	南方/长江流域	耘荡（也是中耕耘田工具，形如木屐）：对锄头进行改进，推荡禾垄间草泥使之淹死，用于水田
780	宋	南方/长江流域	镫锄：划草具，型如马镫，旱地除草
781	宋	南方/长江流域	移栽农具：秧马
782	宋	南方/长江流域	移栽农具：秧弹
783	宋	南方/长江流域	扇车（分开谷粒和皮壳）
784	宋	南方/长江流域	农业生产计时工具：田漏
785	宋	南方/长江流域	测雨验雪工具：天池盆
786	宋	南方/长江流域	土碳测量湿度
787	宋	北方旱田作物	丽刀：垦辟荒地
788	宋	北方旱田作物	推镰
789	宋	北方旱田作物	水力翻车
790	宋	北方旱田作物	畜力翻车
791	宋	北方旱田作物	冬季铲除消灭杂草，减少虫卵
792	宋	北方旱田作物	利用水的排灌，配合中耕除草
793	宋	北方旱田作物	药物防治虫害：矿物性药物（石灰、砷、桐油、硫黄末等）触杀、烟熏
794	宋（1068年）	北方旱田作物	中国历史上第一部农田水利法《农田利害条约》：规定水利兴办的范围、官办民办的办法和范围职责
795	宋	河北海河流域，宋辽交界拒马河一带	白洋淀屯田工程：凹陷洼地蓄水种稻，东西长三百余里，南北宽五七十里的防御工程，阻挡辽国骑兵南下，“实边库”、“限戎马”。促进了河北淀泊的发展，永济等河水都被引入淀泊灌溉
796	宋	西北河套地区和关中地区	唐徕、汉延、夏灵、应理、鸣沙四洲的十条正渠、六十八条支渠的修复，溉田十万余顷
797	宋	关中地区	三白渠的修复：在各沟入渠前，凿地陷木为桩，密布如槛，贯大木于其上，横当沟之冲，熟雨刷出，则水注而下，大石尽格，既可以通过水流增加水量，又可以防止砂石
798	宋	关中地区	利用暗棚来过滤水流，石埋在地中，中空如棚状，平时水经过棚流入渠里，暴雨时水从棚上过，滚到泾河
799	宋	关中地区	郑白渠/丰利渠的修复：利用泾水灌溉，把引水渠移向泾水北，改凿为石渠
800	宋	关中地区	郑白渠/丰利渠的修复：采取了防沙、防泛、澄水、退水等一系列措施
801	宋	关中地区	开凿新渠：合渠（作石堰）、小郑渠、丰利渠。
802	宋	关中地区	渠系养护要规定修筑人、修补标准和时间
803	宋	关中地区	用水技术制度和供水用水准则的制定
804	宋	河北、河南、陕西、山西一带	大规模引浊放瘀：广泛利用黄河、汴河、漳河、洺河、胡卢河、x沱河、汾河等河水广泛进行放淤灌溉，淤灌农田约645万亩。
805	宋	河北、河南、陕西、山西一带	淤灌的技术经验：处理好淤灌同航运的矛盾
806	宋	河北、河南、陕西、山西一带	淤灌的技术经验：掌握好淤灌的季节
807	宋	河北、河南、陕西、山西一带	淤灌的技术经验：处理好淤灌同防洪的矛盾
808	宋	江浙一带、淮郡诸水	南宋时期水利设施集中地区，一般都是修堰、浚河筑堤、建闸等中小型水工程
809	宋	江浙一带、淮郡诸水	除了政府兴办以外，农民也有自行建造如小型陂塘等
810	宋	福建莆田	木兰陂：引蓄灌排综合利用的大型农田水利工程，也是目前我国保存最完整的古代水利工程之一。经过两次失败，最终选择了合适的坝址才筑陂成功。
811	宋	太湖流域	治理太湖水利的尝试：（范仲淹）在吴淞江东北主持疏浚港浦，疏导积水使之东南如吴淞江，东北入长江，并建闸挡潮；
812	宋	太湖流域	（郑檀）在高田治理方面，主张蓄雨泽，在沿海沿江高地高圩深浦，束水入港来恢复和发展塘浦圩田体系，
813	宋	太湖流域	（郑檀）在低田治理方面，主张治理三江（吴淞江、娄江、东江）南北开纵浦通江，又于纵浦的东西作横塘，以分其势
814	宋	东南地区	围湖垦田普遍：强占耕地
815	宋	东南地区	梯田：山多地少的地方修成阶梯状田块；有土有石的话要垒石包土成田；上有水源就自流灌溉种植水稻，没有就种粟和麦
816	宋	东南地区	架田/葑田：在水面架设木筏铺泥而成，人造的水面耕地。也有用芦苇或者竹篾编成的架田，但是不铺泥，用来种蔬菜
817	宋	东南地区	塗田：创造了直接利用海涂耕作的办法，包括筑堤挡潮、开沟排盐、蓄淡灌溉三种措施
818	宋	东南地区	涂田上的脱盐过程利用了种植水禆
819	宋	从河西走廊发展到黄河中下游	一年生草棉：元朝时已发展到陕西
820	宋	最初栽培于塞外的羌、陇、胡等西北地区，后传入黄河中下游	油菜/芸薹/芸苔：原来作为叶用菜，宋代以后用籽榨油
821	宋	全国	苗肥：栽培绿肥---北方最常用
822	宋	全国	草粪：野生绿肥
823	宋	全国	火粪：熏土泥
824	宋	全国	泥粪：河泥
825	宋	全国	人畜粪便
826	宋	全国	饼肥
827	宋	全国	绿肥
828	宋	全国	各种杂肥
829	宋	全国	无机肥：石灰、硫磺、钟乳粉
830	宋	黄河流域、北方地区	北方旱田耕作体系更加完善细致：耕-耙-耢-压-锄。耢只能使表土细碎，耙则能使表层以下的土垡破碎，使土壤中底层的水分不至于上升到表土被蒸发掉，同时还能去掉草木的根茬。耙和耢配合使用，耙后再耢，可以把上层松土压紧，堵塞非毛细管孔隙，避免漏风气化失墑，阻隔了底深墑的跑失。
831	宋	黄河流域平原地区	分缴内外套翻耕法：地块大则分几段，三缴组成一段，先并耕两犁，扣起土垄接着耕起的土垄，都向中间翻转，即从所起的垄（浮磷）起，向外缴耕。耕完这段，于三缴之间留下一缴，再从外缴向中心耕，这段中心最后留下一条沟。在一块地内，向外缴耕和向内缴耕结合，便可利用外翻两边造成的浮磷天平内翻两边所起的墑沟，。这样每年互换交错进行，保证田面平整，避免漏耕现象，利于操犁回转，减少地头空走。
832	宋	幽燕地区等地势较低下区域	镑地耕法：用“划”一牛或人挽行，适于除草（低地旱情并不严重，除草为重）
833	宋	幽燕地区等地势较低下区域	把多耙、细耙提到了重要地位：耕摆四五次可
834	宋	幽燕地区等地势较低下区域	中耕技术精细化：至少中耕四次（撮苗、步、拥、复/添功），而且要争取无漏锄处，对中耕要求很高。
835	宋	中原地区	棉花的种植方法：播种期和中耕重视，对草害问题提出了“须一月三缛其四旁”的中更要求。
836	宋	南方地区	冬闲田的整治：干耕晒垡/放水晒垡，用于土性阴冷的地区或山区，借以利用晒垡和熏土来提高土温
837	宋	南方地区	冬闲田的整治：干耕冻垡/蓄水冻垡的方法，用于平川地区，通过深耕泡水，沤烂残根败叶，消灭杂草和培肥田土
838	宋	南方地区	耘田：根据地势高低来自下而上耘田
839	宋	南方地区	烤田：提倡重烤，开沟烤田保证田土烤的透
840	宋	全国	农业管理：专业的机构和农官劝课农桑（农师制度和劝农使）
841	宋	全国	农业管理：积极调济种子，推广农具，提供技术支持
842	宋	全国	劝农文：针对农业生产中存在的技术问题谈论；针对当时存在影响农业生产的社会、经济问题谈论。
843	宋	全国	耕织图：传播和介绍农业生产技术的作用。
844	元	北方旱田	砘车
845	元	北方旱田	钹镰：大型收割小麦
846	元	北方旱田	鉴刀（小镰刀）
847	元	北方旱田	碌碡：粮食脱粒
848	元	北方旱田	脱粒床
850	元	长江流域（江浙地区创造）	耧锄：松土不成沟，如果加上木雁翅，还能分土壅根，用于旱地畜力中耕
851	元	长江流域（江浙地区创造）	耧车：改良创造了下粪播种的功能
852	元	长江流域（江浙地区创造）	翻车、筒车的多样化：人力翻车
855	元	长江流域（江浙地区创造）	风车
856	元	长江流域（江浙地区创造）	筒车
857	元	长江流域（江浙地区创造）	卫转筒车（驴转筒车）
858	元	长江流域（江浙地区创造）	高转筒车
859	元	长江流域（江浙地区创造）	水轮三事：以水为动力，配以机械传动装置，集磨、宕、碾三种功能一身
860	元	长江流域（江浙地区创造）	水击面罗：利用水力筛面，结构和水排
861	元	长江流域（江浙地区创造）	水磨
862	元	长江流域（江浙地区创造）	水宕
863	元	长江流域（江浙地区创造）	水碾
864	元	长江流域（江浙地区创造）	水转连磨
865	元	长江流域（江浙地区创造）	畜力碾
866	元	长江流域（江浙地区创造）	畜力碓
867	元	长江流域（江浙地区创造）	槽碓
868	元	长江流域（江浙地区创造）	水碓
869	元	长江流域（江浙地区创造）	水转大纺车
870	元	多用于江浙一带，在东南和西北地区也有使用	风力水车/风转翻车：风力提水
874	元	黄淮平原开始、大部分南方地区、岭南地区	踏犁
875	元	黄淮平原开始、大部分南方地区、岭南地区	铁塔/铁齿杷：四齿或者六齿的耕垦农具，江南地区水田土壤粘重排水不良，用牛耕既浅而又不匀，如用铁塔，虽然功效较低，但是翻得更深。
876	元	从长江流域推广到广东、吴中	秧马：拔秧工具
877	元	从长江流域推广到广东、吴中	蓐马：缚于跨间防稻叶所伤
878	元	从长江流域推广到广东、吴中	覆毂：披在背上防日晒雨淋又通风
879	元	从长江流域推广到广东、吴中	臂篝：套在臂上防稻叶
880	元	从长江流域推广到广东、吴中	通簪：插在头发里通气
881	元	从长江流域推广到广东、吴中	秧绳：育秧移栽
883	元	从长江流域推广到广东、吴中	水田平整田面农具：平板/平摩种秧泥田器
884	元	从长江流域推广到广东、吴中	水田平整田面农具：田荡
885	元	北方	收获农具成配套：麦笼（盛麦器）
887	元	北方	麦钐：割麦刀
888	元	北方	麦绰：收麦器
889	元	北方	《王祯农书》记载农具103种：耒耜、镬臿、钱尃、鋕艾、等等。有的是沿袭前朝，也有创新或改良，分工更精细
890	元	长江流域：江浙、湘、湖、闽、广等地	《禾谱》的出现：水稻种类增多，开始进行分类统计（早熟而紧细者曰籼、晚熟而香润者曰粳、早晚适中米白而黏者曰糯。46个水稻品种名称，而宋朝记载南方仅仅12个县就有212个品种）
891	元	最先在福建，而后推广到长江流域	占城稻：“耐水旱而成实早，又不择地而生”，在江西等地广泛种植，对早稻生产发生很大影响
892	元	岭南地区起，北界线从两广推进到福建和贵州一带	双季稻：进一步发展，复种指数也提高了
893	元	长江流域	再生稻：稻已获，再生皆实，非人工栽培
894	元	江南、长江流域、福建、湖广等地	一年生木棉：元代后适应长江流域气候，有较广泛的传播
895	元	中原地区	棉花加工工具：踏车
896	元	中原地区	棉花加工工具：推弓
897	元	中原地区	棉花加工工具：木棉搅车
898	元	中原地区	棉花加工工具：木棉弹弓
899	元	中原地区	棉花加工工具：木棉卷廷
900	元	中原地区	棉花加工工具：木棉纺车
901	元	中原地区	棉花加工工具：木棉拨车
902	元	中原地区	棉花加工工具：木棉线架
903	元	中原地区	棉花加工工具：木棉任床
904	元	中原地区	棉花的种植方法：播种期掌握谷雨前后的好天气
905	元	中原地区	棉花的种植方法：播种前种子要经过水选、催芽和拌种后才播种
906	元	中原地区	棉花的种植方法：出苗后要常常中耕除草
907	元	中原地区	棉花的种植方法：密度要掌握每步只留两苗
908	元	中原地区	棉花的种植方法：去心遏制棉花长太高
909	元	中原地区	棉花的种植方法：成熟时要马上摘并晾干
910	元	中原地区、长江流域	苎麻：桑苎间作（两者根系深浅不同）
911	元	中原地区、长江流域	苎麻繁殖：种子繁殖法
912	元	中原地区、长江流域	苎麻繁殖：分根繁殖法
913	元	中原地区、长江流域	苎麻繁殖：分株繁殖法
914	元	中原地区、长江流域	苎麻繁殖：压条繁殖法（移栽之初因麻株生长不齐不好使用，可在长约一尺时割一镰，再长起来就比较整齐，适合纺织）
915	元	中原地区、长江流域	苎麻栽培管理：秋后用驴马粪厚盖根不易冻死
916	元	中原地区、长江流域	苎麻收割：收割时间的掌握（一年三次）
917	元	中原地区、长江流域	苎麻剥麻：随割随剥
918	元	长江流域：江浙、湘、湖、闽、广等地	稻麦两熟制的形成
923	元	长江流域：江浙、湘、湖、闽、广等地	蔗粮轮作（今年种蔗明年种五谷）
924	元	长江流域：江浙、湘、湖、闽、广等地	开沟筑磷技术：排水防渍，开沟是为了排除田中积雪和土壤中的潜水层，避免麦子遭受渍害），保证喜旱的麦类在地下水位较高的江南稻田内生长
925	元	长江流域	油菜：南方稻田的重要冬作物
926	元	长江流域	专门的榨油工具：出油多
927	元	长江流域	用铁为炕面加工油菜籽，比原来将油料先用镬炒再春碾的方法省力
928	元	福建、四川	甘蔗的种植方法：蔗田既要深耕，也要纵横细耙，促使土碎熟化
929	元	福建、四川	甘蔗的种植方法：适宜施肥时期和施肥方法
930	元	福建、四川	甘蔗的种植方法：选择节密芽多的留种
931	元	福建、四川	甘蔗的种植方法：湿润灌溉，利于出芽又不致造成土壤板结
932	元	北方旱田耕作	因时因地耕作：早稻收获后马上撤水晾干耕治，加粪壅培，种豆麦蔬茹，熟土壤而肥沃之
933	元	北方旱田耕作	因时因地耕作：对于晚稻田，不进行秋耕，而待来春再耕，使稻秸容易腐烂，省牛力
934	元	北方旱田耕作	因时因地耕作：冬耕后把水放干，以利土壤苏解，来春再将腐草败叶烧治，使土暖田肥，苗易生长
935	元	北方旱田耕作	因时因地耕作：（开阔的平坦地）平耕深浸，即草不生，而水亦积肥矣
936	元	北方旱田耕作	因时因地耕作：（平旷低湿地）秋耕过后，灌水浸田，杂草不生，土壤肥沃
937	元	北方旱田耕作	因时因地耕作：（地势高种早稻的田）收获后八月燥耕种二麦，再熟田
938	元	北方旱田耕作	因时因地耕作：（地势低晚熟的田）浸田和日爆相结合，达到土壤肥沃、土暖酥碎的目的
939	元	北方旱田耕作	油类治虫：植物油（桐油、棉油、苏子油、麻油驱蝗虫、菜油治蛀虫）
940	元	南方/长江流域	多种肥料：人粪尿
940	元	南方/长江流域	多种肥料：踏粪
940	元	南方/长江流域	多种肥料：畜禽粪。
940	元	南方/长江流域	多种肥料：沤肥
940	元	南方/长江流域	多种肥料：火粪、泥粪
940	元	南方/长江流域	多种肥料：禽兽羽毛
940	元	南方/长江流域	多种肥料：石灰
940	元	南方/长江流域	多种肥料：苗粪、草粪
941	元	南方/长江流域	肥料积制：踏粪法（畜粪被牛踩熟）
942	元	南方/长江流域	肥料积制：杂肥沤制（聚糠稿法，厌气条件下分解有机物使之成为肥料，南方多用）
943	元	南方/长江流域	肥料积制：饼肥发酵（利用榨油后的渣粕制作油饼，并有相应方法进行发酵腐熟）
944	元	南方/长江流域	肥料积制：熏土造肥（火粪，积土同草木堆叠烧之，土热冷定，碾细用之。）
945	元	南方/长江流域	肥料积制：河泥利用（风化处理，排除有害物质并释放养分，便于运输）
946	元	南方/长江流域	肥料保存：设置粪屋（避风并充分腐熟）
947	元	南方/长江流域	肥料保存：田头设置粪窖
948	元	南方/长江流域	施肥经验总结：不同土壤采取不同施肥措施
949	元	南方/长江流域	施肥经验总结：种麦和蔬菜使用火粪最好等，特定作物选择特定肥料
1361	宋元	南方/长江流域	“耕-耙-耖”的水田耕作体系形成和发展成熟（促进形成的因素：多种形式的土地利用方式；兴修水利；精耕细作；培肥地力）
950	元	南方/长江流域	南方水田因耕作季节不同，分为秋耕、冬耕（秋季水稻收割之后进行翻耕）和春耕。秋耕（和冬耕）是为了清除残茬、消灭杂草、利用冬冻来改善土壤结构
951	元	南方/长江流域	冬作田的整治：开沟作垄/“麦田法”，整治采用“平沟畎，蓄水深耕”的办法，还要求争取时间凿冬作，在稻后再种一茬冬作物，又能争取更多时间暴晒和熟化土壤，于下一年种稻有利
952	元	南方/长江流域	冬闲田的整治：介乎冻垡和晒垡之间半冻半晒的办法，更促进土壤熟化
953	元	南方/长江流域	培育壮秧技术：浸种催芽（不同稻种浸种的季节不同，时间长短也不一样）
954	元	南方/长江流域	栽培壮秧技术：浸种的方法根据不同稻种而不同，池塘、缸甕、室内室外
955	元	南方/长江流域	栽培壮秧技术：晾种练芽，浸三四日出芽后去除于阴处阴干
956	元	南方/长江流域	培育壮秧技术：播种期的掌握（根据气候条件季节早晚来决定），看其年气候早晚寒暖适宜再下种
957	元	南方/长江流域	秧田水层管理：重视水质，根据天气阴晴来决定水层深浅，不拘成法根据具体情况灵活处置
958	元	南方/长江流域	秧田水层的管理：掌控水的深浅才能培育出壮秧来
959	元	南方/长江流域	秧龄掌握：根据生长长度--南15-20cm北25cm
960	元	南方/长江流域	移栽技术：移栽时间大致是小满芒种之时
961	元	南方/长江流域	移栽技术：拔秧轻、拔后洗去根泥杂草、小捆束扎便于运输、每兜的株数行距穴距都有具体规定
962	元	江淮以南	水稻岁易直播插秧种植
963	元	江淮以南	秧田的修治：整地
964	元	江淮以南	秧田的修治：上粪
965	元	江淮以南	水田耘田技术：在田的中间和四旁作水沟，用于排灌，并配合田间除草。除草前自上而下给每个田块灌水，从下面的田块开始，放干水后马上耘锄，耘完以后把水放入下一块田中。
966	元	江淮以南	秧田的修治：冬天深耕灭草，铺草熏土提高土温
967	元	江淮以南	秧田的修治：春季要进行耕耙施肥然后平整田面播种，“平后必晒干”
968	元	江淮以南	烤田的进步：将耘田、施肥、烤田相结合起来形成了一套肥水管理技术，稻苗旺时放去水干，乱草踩入泥中，用灰粪撒入天内晒四五日，土干裂时放水浅浸稻秧，六月七月均耘一次
969	元	江淮以南	尚田/“耘荡”/荡田：创制了稻田中耕除草的方法，木板下钉有铁钉，上按有竹柄在田间推荡，效率高
971	元	关中地区	在太白渠上修建邢堰，灌溉北边泾渠管不到的高地
974	元	汾河流域	开了利泽渠、善利渠、大泽渠，灌田4w多亩
975	元	福建莆田	木兰陂的扩建：陂左建万金斗门，扩大灌溉面积约6w亩
976	元	西北地区（宁夏平原）	水利开发（灌溉数百万亩农田，新绛渠、马鞍坞渠等）
977	元	西北地区（河曲地带）	引黄灌溉工程（汉渠、汉延渠、艾山渠、特进渠、七级渠、光禄渠、御史渠、尚书渠、陵阳渠，有修复了旧渠-宁夏平原最大的唐徕渠，渠口在青铜峡附近，引黄河水向北流经永宁县等）
978	元	关中地区、洛阳河南等东南地区	大规模灌溉系统的修复和引浊放淤：郑白渠（白渠为主，三条支渠）、漕渠、龙首渠、六辅渠、灵轵渠、韦渠、成国渠（在汉代基础上修建了六个水门“六门堰”）
979	宋元	黄河流域	钢刃熟铁农具的推广
980	宋元	黄河流域	灌钢法流行，成为主要炼钢法：利用生铁含碳量高，熔点低的特点，让先熔的生铁液作渗碳剂，灌注到疏松的熟铁的空隙中，使熟铁的含碳量升高而成为钢材。
981	宋元	黄河流域	炒钢法和农具锻造技术也有了进步：农具主体熟铁锻造配备钢刃（如需要坚硬耐磨的犁铧用白口生铁铸造，开荒时套上熟铁锻成的鑱尖）
982	宋元	最早北京、辽宁出土	曲辕犁：形制改良，犁盘和犁辕之间加上一副钩环
983	宋元	最早北京、辽宁出土	犁铧类型：鑱（狭而厚，唯正可用，南方多用）
984	宋元	最早北京、辽宁出土	犁铧类型：铧（阔而薄，翻覆可使，北方多用）
985	宋元	最早北京、辽宁出土	新的耕地前垦荒农具：犁刀（形似短镰背宽而厚的钢刃农具，具有破土和切断根柱的良好作用）
986	宋元	东北垄作地区	中耕农具：趟头，用于分土起垄、中耕趟地
987	宋元	南方地区	农业防晒措施：利用混作套作
988	宋元	南方地区	农业防晒措施：搭棚
989	宋元	南方地区	农业防风措施：修建土壁风障
990	宋元	南方地区	农业防雨措施：及时收获
991	宋元	南方地区	农业防冻措施：深埋包裹种子
992	宋元	南方地区	农业防冻措施：酢浆和蚕矢处理麦种，使幼苗防冻害
993	宋元	南方地区	农业防冻措施：燃烧粪草烟熏防冻
995	宋元	北方地区	中耕原则：要求进步，由浅而深又由深而浅（由浅而深又由深而浅，逐次加深而不翻乱土层）
996	宋元	北方地区	重视耙耱（多次盖田）
998	宋元	全国	正确处理天地人三大因素之间的关系：人在天地之间发挥主观能动协调的作用。认为人定胜天，但是要顺天时，量地利。
999	宋元	全国	对“人力”的认识：重视对人生产积极性的调动
1000	宋元	全国	继续强调集约化农业生产（量力而行、精耕细作、多施肥料），要求平衡居住地和耕地需求的矛盾（居住地旁积肥弥补农田减少）
1001	宋元	全国	考虑生产和消费的关系，主张厉行节约，反对浪费
1002	宋元	全国	提倡多重收益，一举两得
1003	宋元	全国	风土论的改进：承认风土限制但是不拘泥成法，将地区特点和风土条件区别开来
1004	宋元	全国	连种制：再生双季稻（一年两熟，不普遍）（唐宋）
1005	宋元	全国	连种制：双季稻连种（宋）
1006	宋元	全国	连种制：双季稻间作（宋）
1007	宋元	全国	南方多种轮作组合：稻鱼
1008	宋元	全国	南方多种轮作组合：稻菜
1009	宋元	全国	南方多种轮作组合：稻豆
1010	宋元	全国	轮作制：冬麦倒茬轮作（谷麦轮作，三年两熟）
1011	宋元	全国	轮作制：绿肥作物倒茬轮作
1012	宋元	全国	轮作制：南方稻麦轮作
1013	宋元	全国	轮作制：油菜种植、稻油轮作（一年两熟）
1014	宋元	全国	土壤学：对全国地形、气候、土壤和物产进行划分（小麦、水稻的分布区）
1015	宋元	全国	“地宜”的发展：针对南方地区、同一地区不同海拔土地的规划（提倡多种土地利用）
1016	宋元	全国	由地宜而发展出的风土观的改进：不拘泥于风土，可通过农业手段克服风土限制
1017	宋元	全国	“土宜/地宜”的概念：重视农业的地区性，按区域特点安排生产生活
1018	宋元	全国	进一步见缝插针提高利用率（连种普遍，间套混作，葑田等多土地利用）
1019	宋元	全国	土地要用养结合，施肥外依靠豆类和禾谷类作物轮作
1020	宋元	全国	“土脉”概念的发展和具象化：通过各种手段使土壤达到湿度、肥力、松紧适宜的“和”的要求
1021	宋元	全国	“土脉”的概念：发展出肥力是土壤的”气脉“，认识到肥力的高地、可变动性以及贫瘠向肥沃转化的条件
1022	宋元	全国	土壤肥料学说的发展：（粪药说）根据不同土壤的性质施肥，用粪如用药
1023	宋元	全国	土壤肥料学说的发展：（粪药说）根据不同作物的特性施特定的肥（如麦和蔬菜用火粪最好）
1024	宋元	全国	土壤肥料学说：（粪药说）根据肥料本身的性质（种类、生熟、用量）对症施肥
1025	宋元	全国	土壤肥料学说：（“地力常新壮”）认识到肥料的使用不仅仅在于改良土壤，还能维持增强土地的生产能力
1026	宋元	全国	把苗期生长作为中耕锄治的依据
1027	宋元	全国	《四时纂要》继承发展了农家月令，记载十二个月的次序并安排每月家庭中的事务（大田、园圃、林木、畜牧、采集、桑蚕加工、买卖）
1028	宋元	全国	《授时历》古代历法的最高峰，精确指示农事活动
1029	宋元	全国	计算气骨（冬至时刻）和岁余（回归年和阴历年的差数）：协调阴历和阳历的矛盾，指导农业生产
1030	宋元	全国	因地为时的原则：把时间和地点结合考虑来确定具体播种时间（天时地利之宜）
1031	宋元	全国	把地理概念引入到时宜问题：“天时”和“地利”联系在一起（同时不同地的时宜是不同的）
1032	宋元	全国	考虑地势（海拔）、物性和地气（纬度）多方面因素，认识到作物栽培受自然和人为双方面的影响
1033	宋元	全国	适时播种更进一步：宁早勿晚，注意天气（水田太早尚寒容易烂秧）
1034	宋元	全国	通过节气来掌握农时
1035	宋元	全国	通过物候来掌握农时
1036	宋元	全国	通过气象来掌握农时：根据降雨情况来把握播种期
1037	宋元	全国	通过天象来掌握农时
1038	宋元	全国	通过杂节来掌握农时
1039	宋元	全国	农业生物学：播种前灵活利用水来选种和促进发芽
1040	宋元	全国	农业生物学：播种后认识到水稻不同时期需水的规律，根据气候变化控制秧田水的深浅使出壮秧
1041	宋元	全国	农业生物学：认识到土壤肥力对作物的重要性
1042	宋元	全国	农业生物学：提出生物进化的过程并进行分类
1043	宋元	全国	农业生物学：认识到各种生物有不同的“性/天性”，存在遗传和变异性
1044	宋元	全国	农业生物学：论述品种变异的规律，有意识、标准化、抓时机地人工选育、培养、繁殖优良变异种--
1045	宋元	全国	农业生物学：增强对植物雌雄性别对繁殖的影响的认识
1046	宋元	全国	农业生物学：增强对更多植物的根茎（控制营养传输）和花叶（识别优良品种、控制生长、储藏果实）的认识
1047	宋元	全国	农业生物学：认识到生物体外部和内部、不同器官之间是一个整体（根茎叶花果）
1048	宋元	全国	农业生物学：（生物和群落/个体和群体之间的关系）深化对生物个体和群体，不同生物之间的相互关系的认识
1049	宋元	全国	农业生物学：深化环境对生物生长的认识，尤其是光线和声音的利用
1050	元明之际	珠江三角洲	果基鱼塘/桑基鱼塘的生产方式：把低洼地挖深为塘，挖出的土覆于四周筑成塘基（使其地势增高土层增厚，解除内涝和咸水的威胁）挖深了的塘可以养鱼，基上种荔枝龙眼等南方水果，后来种桑树。”四水六基“乃最适宜的比例。
1051	元明之际	明以前主要在闽、粤、浙等东南一带，明清至广西（浔江和郁江流域），再到桂江流域和柳江、红水河流域、桂东和桂西北地区，清朝还发展到台湾	栽种双季稻方法：根据气候调整插秧时间。面积扩大，被大力推广
1052	元明之际	南方水田地区	培育双季稻壮秧：晚造提早播种育秧，通过控制肥水，延长秧龄，使其老健粗壮，插后返青早，发育快
1053	明	北方旱田地区	麦绰
1054	明	北方旱田地区	麦钐
1055	明	北方旱田地区	麦笼
1056	明万历（1580年）	广东（最早）	甘薯传入
1057	明万历（17世纪）	全国	烟草传入（吕宋烟）
1058	明	全国	芸薹（油菜）普遍用于榨油
1059	明	全国	向日葵传入，油料作物
1060	明	从南洋群岛传入	花生传入
1061	明	全国	豆类收到欢迎，还经常作为间作套种作物
1062	明	全国	棉花受到大力推动，普及全国
1063	明	全国	从海外引进的新作物：番薯、玉米、马铃薯、花生、烟草
1064	明	全国	水稻分部遍及全国，包括原来以小麦为主的北方
1065	明	云南滇池地区	改建南坝闸，将土堰改为石闸，治理滇池出口
1066	明	甘肃、西北地区（主要分布在兰州为中心的陇中地区，青海、河西等地也有零星分布）	砂田法/石子田：覆盖栽培措施。先将土地深耕，施足底肥，耙平、敦实，然后在土面上铺粗砂和卵石或片石的混合体，砂石的厚度在（旱）8-12cm（水）6-9cm。没铺一次可有效利用30年左右，砂田老化可以重新起砂、铺砂和更新。先把地耕过之后，施肥、浇水，然后运来砂、石。先铺一层细砂粒，再加一层小碎石块。经过这样处理，砂石下面土壤的昼夜温差就小得多，地面和砂石之间的温度也较高，适宜农作物的生长。同时有一层砂石的覆盖，也大大减少了土壤水分的蒸发，雨水也不易流失。水分不易蒸发，地里的盐分也不易上升，又有减轻盐碱化的效果。砂田要尽量减少上层砂、石与下层土壤的掺混，因此耕地时不用带犁壁的犁，只划破地皮。（耕次多了以后砂土掺混，土质变得更坏）
1067	明	湖广地区、洞庭湖周围地区	大规模的筑堤围垦：名为堤，实为垸田，乱围乱垦，导致这一地区旱涝无常，人民遭灾。北部华容、安乡一带的的湖区堤垸多建于明代（100多处），南部则以清代修建的为主（4、500处），康熙末年拨款帮修才始有民垸官垸之分
1068	明	遍及南北：四川、湖北、陕西山区、安徽、湖北、浙江等	山区开垦：棚民租山垦种，阡陌相连。但是山区的深林和植被遭受严重破坏，水土流失严重
1069	明	遍及南北：四川、湖北、陕西山区、安徽、湖北、浙江等	山地分层利用的技术方法：择稍平地为棚，自山尖一下分为七层，五层以下乃可开种，就下层开起。两年则易一层，以渐而上，土膏不竭
1070	明	广东、湖南、江西、浙江	冷浸田的改良：火烧暖土
1071	明	广东、湖南、江西、浙江	冷浸田的改良：施石灰煤灰骨灰为肥料
1072	明	广东、湖南、江西、浙江	冷浸田的改良：烤田
1073	明	广东、湖南、江西、浙江	冷浸田的改良：冬季放水浸田
1074	明	长江流域	海涂：海面围垦种稻
1075	明代嘉靖年间出现	长江流域和江南地区，太湖地区；明末清初出现在浙江的嘉兴、湖州地区	基塘的形成：低洼地区基塘出现”粮-畜-鱼-果-菜“相结合的生产结构。圩外养鱼，圩上植桑，圩内种稻。
1076	明	太湖地区	以水道疏浚为主，兼有坝闸、堤岸的修筑
1078	明	昆明西部	修横山水洞，洞长约190米，同时又修筑了长140米的盘山渠道，渠道汇集山泉，再经横山水洞，溉田四万五千多亩
1079	明	江浙地区，重点在海宁、海盐、松江、宝山、太仓、常熟等地	海塘工程成熟：防御潮水保护农田，把局部连成一线，变土塘为石塘。北起常熟，南至杭州，全场800多里，分江苏海塘（大部分临江，常悦500里）和浙江海塘（长约300里）两部分。
1080	明	江浙地区，重点在海宁、海盐、松江、宝山、太仓、常熟等地	阶梯型塘面：石料纵横叠砌，里边是平整的立壁。明末海宁地段仍未解决在浮土上修建石塘的技术问题，仍然沿用石囤木桩修筑法。
1081	明	南方水稻田	作物选种方法：混合选种（系统选种，粒选后加强中耕再穗选，收获后再粒选）
1082	清嘉靖（1551年）	河南（最早）、江苏、甘肃、云南、浙江、安徽、福建	玉米传入
1083	清	南方	多种扩大耕地面积的土地利用方式：柜田
1084	清	南方	多种扩大耕地面积的土地利用方式：滀田（沙田）
1085	清	南方	多种扩大耕地面积的土地利用方式：涂田
1086	清	南方	多种扩大耕地面积的土地利用方式：架田
1087	清	南方	多种扩大耕地面积的土地利用方式：梯田（较下一种水土流失更少）
1088	清	南方	多种扩大耕地面积的土地利用方式：放火烧山开田
1089	清	海河流域	京城附近水利建设，生产水稻。
1091	清	太湖地区	在黄浦江口修建大闸一座节制
1092	清	太湖地区	大规模的修筑创造了“护塘坝”、“护滩坝”和”拦水坝“削弱海潮冲击力，保护塘身安全
1093	清	江浙地区，重点在海宁、海盐、松江、宝山、太仓、常熟等地	鱼鳞式塘面：在每块大石料的上下左右都凿有斗筍，相互契合，互相牵制，在合缝处用油灰灌实，再用铁笋铁索嵌扣起来，使之成为坚固不易冲坏的重型海塘保护农田
1094	清	江浙地区，重点在海宁、海盐、松江、宝山、太仓、常熟等地	圩田水利治理技术系统：开河法（规定劳力来源和付筹办法、开合过程中对民工实行分级管理奖勤罚懒、施工技术要求和操作要点）
1095	清	江浙地区，重点在海宁、海盐、松江、宝山、太仓、常熟等地	圩田水利治理技术系统：筑岸法（筑围岸、筑创岸、圩区治理、筑岸和取土、民修河圩的资金劳力安排）
1096	清	北方	北方水利提出治水与治田相结合的主张，把除害和兴利结合起来（“水聚/弃之则害，散/用之则利”）
1098	清	北方	在管理水的时候，要以排除水害为前提，贯彻除害第一，兴利第二的原则
1099	清	南方	太湖水系治理方案：疏浚河道为主，兼河口坝闸和圩堤的修筑。由“导淞入浏”转变为黄浦江成主要疏导干流，吴淞江淤塞为普通港浦的格局
1100	清	南方	太湖水系治理方案：依据地势高低修筑小圩，分区分级控制的联圩并圩体系
1101	清	南方	大量对圩田水利技术的总结：广疏浚以备潴泄
1102	清	南方	大量对圩田水利技术的总结：修圩岸以固横流
1103	清	南方	大量对圩田水利技术的总结：复板闸以防淤淀
1104	清	南方	大量对圩田水利技术的总结：量缓急以处工费
1105	清	南方	大量对圩田水利技术的总结：专委任以责成功（奖勤罚懒）
1106	清	南方	对圩岸的规格、养护的管理措施等做了较为严格的规定
1107	清	南方	对劳力来源和付酬办法做了详细规划（按田亩来出民夫）
1108	清	南方	保持水土的认识：设官立禁（成效不大）
1109	清	南方	对水土流失的认识：开山伐木破坏植被，影响土壤蓄水功能，因此要封山育林
1110	清	闽、浙江、两广、云贵、四川等地	山泉水的利用：修筑塘堰加以蓄存，并用栅、闸以及瓦窦、阴沟等启闭宣泄，再随时引水入田来种稻
1111	清	闽、浙江、两广、云贵、四川等地	山泉水的利用：若田面高于山泉，除了筑堰壅水以外，还用筒车来提水灌溉
1112	清	闽、浙江、两广、云贵、四川等地	山泉水的利用：山泉为沟壑阻隔时，创设了竹筒，架槽引渡
1113	清	葛沽、白塘、天津（引海河围垦稻田）、宁河围垦	种稻洗盐：盐碱地的改良。
1114	清	葛沽、白塘、天津（引海河围垦稻田）、宁河围垦	种稗子洗盐：利用沟洫条田的办法，先种水脾后种水稻，改良盐土
1115	清	葛沽、白塘、天津（引海河围垦稻田）、宁河围垦	绿肥治盐：无水种稻的地方，可以先种苜蓿，四年后改种五谷蔬果
1116	清	葛沽、白塘、天津（引海河围垦稻田）、宁河围垦	种树治盐：树种的选择、栽种技术。管理措施、躲盐方法都有积累
1117	清	葛沽、白塘、天津（引海河围垦稻田）、宁河围垦	深翻窝盐：利用深翻或深耕等耕作措施，破坏盐碱土的”盐根层“提高淋盐效果，并以下层的土壤来改良表土的治盐技术
1118	清	南方水稻田	作物选种方法：单株选种（选取与众不同的一科单独繁殖，系统选种）
1119	清	北方地区	冬小麦的种植：九月种谷（迟播早收，种子收藏在瓮内或土中）
1120	清	北方地区	冬小麦的种植：九麦法（冬至把麦种浸冷水中，然后晾干，每九日浸一次，到春天时再种下，也能晚种而早收）
1121	清	北方地区	旱地抢墑播种：趁墑种麦（抢墑下种等雨，不能雨后再种）
1122	清	北方地区	旱地抢墑播种：抢墑种豆，留茬肥田
1123	清	北方地区	旱地抢墑播种：抗旱种粟、干土寄子（干种在地里侯雨）
1124	清	嘉湖地区创造	小麦移栽：在旱地育好秧苗，收稻后移植
1125	清	太湖地区（地势较高地区）、安徽等长江流域其他水稻区	稻麦两熟的轮作换茬方式：稻后种麦要首先做好开沟筑垄的工作
1126	清	江南水稻区、江西地区	稻麦两熟的轮作换茬方式：还有蚕豆、油菜等秋播作物（“春花”）、”冬菜“（萝卜、白菜等）、大豆、荞麦，春节前冬菜收获后种油菜，当然也有水稻收割不种冬菜，紧接着种油菜的
1127	清	上海一带，是全国最重要的棉区	棉区的轮作换茬：种两年棉花再种一年稻，三年棉后还不种稻就”积水过冬“
1128	清	上海一带，是全国最重要的棉区	棉区的轮作换茬：头年秋种黄花苜蓿，第二年春割苜蓿壅稻，留苜蓿根翻入田中，种植棉花
1129	清	南方+北方	间作套种普遍推行：粮豆间作
1130	清	南方+北方	间作套种普遍推行：粮菜间作
1131	清	南方+北方	间作套种普遍推行：粮肥间作
1132	清	闽广之地	间作套种普遍推行：早晚稻套种
1133	清	闽广之地	间作套种普遍推行：稻豆套种
1134	清	闽广之地	间作套种普遍推行：麦棉套种
1135	清	闽广之地	间作套种普遍推行：粮肥套作
1136	清	台湾	间作套种普遍推行：稻薯（蔗）套种
1137	清	闽广地区、changjiang.iuyu水稻区	一年三熟制：南方的麦稻稻三熟
1138	清	闽广地区、changjiang.iuyu水稻区	冬闲田的耕作：凡肥而有水源适宜种稻的土地，冬耕后不耢，水不致湮没土块，避免养分淋洗，利于冻晒促进土壤熟化，春耕后在土地解冻后进行，不能太深，否则影响当季水稻生长，还会造成“漏水田”
1139	清	南方地区	水田耕作要求：深耕多肥、土肥融合的要求（根据地势和土壤情况来决定耕翻深浅。收获后初次翻地和再次翻耕都要极深，分层垦翻，八九寸深，另外要多下基肥）。
1140	清	南方地区	套耕方法：（锄犁结合套耕法）人垦和牛耕相结合的套耕方法
1141	清	南方地区	套耕方法：（大小犁套耕法）双犁结合的套耕法；“前用双牛大犁，后即加一牛独犁以重之；或用坚重大犁，二牛/三牛以开之；或先用人耕，再用牛耕。这先后两次联合耕作称之为套耕
1142	清	南方地区	冻土晒垄：冬耕时垦、倒、中耕等作业要在极晴天进行，而且畦垄分明，翻起的土块要全部晒到
1143	清	南方地区	开沟作畦：要求碎土极细，作成畦沟，畦如龟背，中间稍稍凸起，排水性能良好，保持垄土干燥
1144	明清	最早出现在苏州	苏钢冶炼法：灌钢冶炼法进一步完善。用火钳钳住融化欲流的生铁条，在熟铁块上左右移动摩擦，使生铁液均匀地擦入熟铁的孔隙中发生渗碳作用，并促进渣与铁分离，从而获得较纯的钢材
1145	明清	最早出现在苏州	“生铁淋口”技术：造出的农具成为“擦生农具”，利用融化的生铁作熟铁的渗碳剂，使熟铁农具的刃口表面蒙上一定厚度的生铁熔复层和渗碳层，具有高碳钢形制，再加淬火处理，更加耐磨、韧性好并锋利。
1146	明清	关中地区	滑车：北方专治粘虫，推入垄间，则两旁插尺包抄禾苗，拨动虫物滚入布袋，换垄推之，数次可尽。
1147	明清	关中地区	漏锄：北方旱作地区的中耕除草工具，中间有方形空隙的小锄。锄地不翻土，锄过之后土地平整，有利于保墑，使用又轻便
1148	明清	关中地区	笨锄：比漏锄形制要大，一样有锄角
1149	明清	关中地区	代耕架：使用杠杆原理，是动力的改变，犁本身和原来的没有什么差异。
1150	明清	关中地区	代耕架的其它形式：坐犁，适应山丘、水田、平地等不同的耕作条件
1151	明清	关中地区	代耕架的其它形式：推犁，适应山丘、水田、平地等不同的耕作条件
1152	明清	关中地区	代耕架的其它形式：抬犁，适应山丘、水田、平地等不同的耕作条件
1153	明清	关中地区	代耕架的其它形式：抗活，适应山丘、水田、平地等不同的耕作条件
1154	明清	关中地区	代耕架的其它形式：肩犁，适应山丘、水田、平地等不同的耕作条件
1155	明清	关中地区	深耕犁：清代部分地区突破传统的三寸深度
1156	明清	江淮地区、北方沿海地区	拔车：手摇小型水车，使用时双手各执一摇把，一推一拉，交互变动即可将水提上数尺高度，广泛使用与我国水网地区
1157	明清	江淮地区、北方沿海地区	风力水车：利用风力提水
1158	明清	江淮地区、北方沿海地区	吸水压水机器四种：单行单抽吸水压水
1159	明清	江淮地区、北方沿海地区	吸水压水机器四种：单行双抽吸水压水
1160	明清	江淮地区、北方沿海地区	吸水压水机器四种：双行双抽吸水压水
1161	明清	江淮地区、北方沿海地区	吸水压水机器四种：摇力摆力齿轮搅力梯齿，搅力手柄搅力吸压并行。均用一人之力能高数丈之水，唯有螺旋搅力，用一人吸压，水能高十余丈。
1162	明清	江淮地区、北方沿海地区	匍菱：雁翅形状的轴，为了收割早稻后尽快栽插，用其可以省去耕耙耖等作业
1163	明清	南方丘陵地区水田作业	藤铲/刀：整治田埂，更轻巧灵便
1164	明清	南方丘陵地区水田作业	除虫器械：虫梳（稻苞虫等）
1166	明清	南方丘陵地区水田作业	稻谷脱粒农具：稻床
1167	明清	南方丘陵地区水田作业	向小型化发展，建设重点在修浚就有的塘、堰、陂、渠，新建的较少。而小型的民间修建为主的工程很多。明洪武时期全国范围开塘堰40987处，浚河4162处，修建陂、堤、岸5048处。清乾隆时期黄河流域西安等47个州县的农田水利据统计有1171项，灌田64万余亩。
1168	明清	黄河流域（渭南）	以西安、眉县、华阴附近为中心的小型灌溉系统
1169	明清	黄河流域（渭北高原）	在前代旧渠的基础上修整较大灌溉工程：龙洞渠、峪河渠、永润渠、怀德渠、广惠渠
1170	明清	海河流域、畿辅地区	兴修水利闸口、疏浚河道：无一不坏，无一不塞
1171	明清	新疆：从哈密推广到各地，以天山北路为主要发展，后又推广到南疆，宁夏、黄河西岸	大清渠、通惠渠、沙洲七星、汉泊、石灰三渠：构成伊犁的屯田中心，溉田数万亩；吐鲁番后来成为水利最发达的地区，至光绪末年新疆干渠944条，支渠2303条，灌溉田亩1190000亩。
1173	明清	新疆：从哈密推广到各地，以天山北路为主要发展，后又推广到南疆，宁夏、黄河西岸	利用雪水灌溉“水到之地皆可耕种”
1174	明清	新疆：从哈密推广到各地，以天山北路为主要发展，后又推广到南疆，宁夏、黄河西岸	创造涝坝，将多余的河水或者暴雨径流集中起来，积水经过蒸晒提高了水温，用于灌溉有利于作物生长
1175	明清	新疆：从哈密推广到各地，以天山北路为主要发展，后又推广到南疆，宁夏、黄河西岸	用败毡或者草皮砾石铺砌渠底，减少渗漏
1176	明清	新疆：从哈密推广到各地，以天山北路为主要发展，后又推广到南疆，宁夏、黄河西岸	架槽引水，把雪水从山坡引下来，越过砾石带，直接流入农田，避免不必要的消耗
1177	明清	新疆：从哈密推广到各地，以天山北路为主要发展，后又推广到南疆，宁夏、黄河西岸	坎儿井：利用雪水渗漏入砾石层的伏流或潜水作水源，包括暗渠、明渠和竖井三个部分、暗渠的作用在于把水源引流到明渠（灌渠）中，开挖暗渠前每隔三四丈挖一竖井，一则了解地下水位确定暗渠位置，二则便于开挖和维修暗渠时取土和换气。坎儿井即可利用深层潜水，又减少水分蒸发，避免风沙埋没。最长的哈拉巴斯曼渠长150里，宽7尺，能灌田1万六千九百多亩
1178	明清	北方：冀南豫北一带，逐渐集约化发展到河北、河南、陕西、山西（关中）等地	井灌：地下水的利用，总结出引地势不同，凿井深度也不同
1179	明清	北方：冀南豫北一带，逐渐集约化发展到河北、河南、陕西、山西（关中）等地	山泉水的利用：北方旱地要修渠导引，水量较少。明代泾、泉并用，清代就完全用泉拒泾，居然也能灌溉数县农田
1180	明清	南方地区:闽、浙、两广、云、贵、川等地	泉水灌溉：随处可见蓄贮涌泉溉稻田
1181	明清	山西晋祠	山泉水的管理：难老、善应两泉的水量分配有严格规定，消除争端均民之利
1182	明清	山西晋祠	《旱田用水疏》全面反映用水技术成就：用水之源（对山泉和地下喷泉的六种用法）
1183	明清	山西晋祠	《旱田用水疏》全面反映用水技术成就：用水之流（对江河塘浦等水流的七种用法）
1184	明清	山西晋祠	《旱田用水疏》全面反映用水技术成就：用水之储（对湖荡沼泽等积水的六种利用）
1185	明清	山西晋祠	《旱田用水疏》全面反映用水技术成就：用水之委（滨海地区江河出口处和还中岛裕。沙洲水源或水流的四种用法）
1186	明清	山西晋祠	《旱田用水疏》全面反映用水技术成就：作源作储以用水（在高原缺水地区，依靠人力开凿水井或修筑池塘、水库储集泉水或雨水雪水加以利用的五种方法）
1187	明清	山西晋祠	《泰西水法》：引进西方水利科学，龙尾车（江河螺旋提水器）
1188	明清	山西晋祠	《泰西水法》：玉衡车和恒升车（提泾水的唧筒）
1189	明清	山西晋祠	《泰西水法》：水库（预蓄雨雪之水备用）
1190	明清	山西晋祠	《泰西水法》：水法附余（寻泉作井）；诸器图示。
1191	明清	山西晋祠	《泰西水法》：水法或问（问答形式谈论水性）
1192	明清	广西	以小型工程建设为主要特点：修治灵渠、灵安渠
1193	明清	陕西	以小型工程建设为主要特点：洪渠堰
1194	明清	四川	以小型工程建设为主要特点：修复都江堰
1195	明清	山东、河北、陕西的关中等地	三年四熟制：夏至后（收、种、管）和八九月为农忙时候（收、种）
1196	明清	山东、河北、陕西的关中等地	两年三熟制：每年种一季秋粮，隔年回种一季冬作物，逐步形成冬季休闲
1197	明清	山东、河北、陕西的关中等地	轮作方式：春季在冬闲地上种植高粱春谷或玉米等早秋作物，秋收后回种一季”早茬麦“，麦收后种豆类或夏玉米、晚谷等晚秋作物，晚秋后冬闲。
1198	明清	山东、河北、陕西的关中等地	轮作方式：以上轮作后，肥力高的地方还会再种一季”晚茬麦“，麦收有回种晚秋作物，然后冬季休闲，形成三年五熟的种植制度。
1199	明清	陕西关中地区	三年四熟：以粮食为主，适当加入养地作物，配合油料作物和秋杂粮，以维持最低限度的农牧结合，实行低标准的肥料平衡和饲料平衡：冬小麦和豌豆、扁豆、菜籽等收获后，经过夏闲，秋季再种冬小麦（”歇茬麦“），也可适当加入秋熟杂粮谷类作物
1200	明清	陕西关中地区	两年三熟：加入苜蓿的周期较长的轮作，但只在土地面积较广、经营规模较大的人家才有可能
1201	明清	陕西关中地区	绿肥轮作：黍稷后种一季短期绿肥，再种小麦的复种形式
1202	明清	北方地区	旱地耕作技术体系：浅（掩草灭茬）-深（翻松土壤创造较深厚熟土层）-浅（及时耙耘收墑，蓄水保墑）耕作法（冬小麦为主的夏耕，初耕宜浅，破皮掩草，次耕渐深，见泥除根，翻转勿动生土，频耖无留纤草）。
1203	明清	北方地区	北方旱地四次中耕-四序“初次破荒，二次拔苗，三次籽壅，四次复锄其籽壅”（第一次在于松土除草，第二次在于间苗，第三四次在于除草、培根、防倒伏）
1204	明清	北方地区	夏闲地的土壤耕作：夏耕（藏其内荣，耕后暴晒，得雨收墑，掩藏阳气于内）
1205	明清	北方地区	冬闲地的土壤耕作：包括秋耕（避霜敛阳，宜早）和春耕（借日阳方生之气，以为外助，宜迟）
1206	明清	全国	分成十类：人粪，并分别有积制的方法和效果
1206	明清	全国	分成十类：牲畜粪，并分别有积制的方法和效果
1206	明清	全国	分成十类：黑豆粪，并分别有积制的方法和效果
1206	明清	全国	分成十类：渣粪，并分别有积制的方法和效果
1206	明清	全国	分成十类：火粪、泥粪，并分别有积制的方法和效果
1206	明清	全国	分成十类：骨蛤灰粪、皮毛粪，并分别有积制的方法和效果
1206	明清	全国	分成十类：草粪、苗粪，并分别有积制的方法和效果
1207	明清	全国	积肥的认识：“粪田胜垦田，积粪如积金”：集约型比粗放耕作好，通过粪化土及土化粪的物质循环正式地力可以补充并能有所增进
1208	明清	全国	熏土/火粪制法：土草相杂，堆积火烧制肥
1209	明清	陕西、西北地区、山东、北方严寒地区	熏土/火粪制法：烧窑式积制法（就地收集大土块堆成窑式，窑内放置柴草熏烧数日，然后打碎施用）
1210	明清	浙东、浙西地区	熏土/火粪制法：煨粪法（干粪积成堆，以草火煨之）
1211	明清	江南地区从东北、华北、苏北、皖北输入大量大豆和豆饼	肥饼：广泛使用（榨油业剩下的渣）
1212	明清	江西、山东、闽广地区	制作使用磷肥：骨灰骨粉发挥了磷肥的作用
1213	明清	江西、山东、闽广地区	绿肥种类的增加：新增天蓝/苜蓿、梅豆、苔华、红萍、蚕豆等，江南地区的蓝绿藻类等等15种以上
1214	明清	江西、山东、闽广地区	粪壤法：利用野生的水生绿肥（苔华，即蓝藻、蓝绿藻的共生群落）
1215	明清	江西、山东、闽广地区	以磷增氮的技术：绿肥种植也要施肥
1216	明清	江西、山东、闽广地区	煮熟粪：煮粪和混合肥料配置，规定什么粪要加什么骨
1217	明清	江西、山东、闽广地区	蒸馏法：用烧酒法，取其馏水以用之
1218	明清	江西、山东、闽广地区	锅煮法：用三、四缸砌连灶，缸内盛真粪盖好，烧数沸，不时搅拌
1219	明清	江西、山东、闽广地区	大豆根瘤也可作肥
1220	明清	浙江嘉、湖地区、华北、西北	特别强调圈养猪羊积肥
1221	明清	南方水稻田	骨灰蘸秧根技术：克服冷浆田对水稻秧苗危害
1222	明清	南方水稻田	亲田法：对一定数量的田地加倍精耕细作，数年轮转一次，当做旱涝保收田或者试验田来对待
1223	明清	南方水稻田	作物选种方法：粒选法（选种养种）
1224	明清	南方水稻田	作物选种方法：穗选法
1225	明清	华南到长江流域	番薯藏种技术：利用地窖越冬，不入土而防冻
1226	明清	福建	番薯藏种技术：用大坛稻草覆盖藏种
1227	明清	福建	番薯藏种技术：藏种时间将近半年
1228	明清	华南到长江流域	番薯育苗扦插技术：冷床育苗法/露地自然育苗
1229	明清	华南到长江流域	番薯育苗扦插技术：越冬老蔓育苗法
1230	明清	华南到长江流域	番薯育苗扦插技术：切块直播育苗
1231	明清	华南到长江流域	番薯育苗扦插技术：催芽畦种育苗
1232	明清	华南到长江流域	番薯插苗技术：斜插法
1233	明清	华南到长江流域	番薯插苗技术：直插法
1234	明清	华南到长江流域	番薯插苗技术：波状插法
1235	明清	华南到长江流域	苎麻繁殖技术：分根繁殖法（四五年重新种一次，防白蚁）
1236	明清	华南到长江流域	苎麻繁殖技术：压条法
1237	明清	华南到长江流域	苎麻繁殖技术：分株法
1238	明清	华南到长江流域	苎麻繁殖技术：种子繁殖法（移栽）
1239	明清	华南到长江流域	甘蔗繁殖技术：侧芽繁殖法
1240	明清	华南到长江流域	甘蔗繁殖技术：用水浸种，待种苗出芽后才栽种
1241	明清	华南到长江流域	甘蔗与棉花套种
1242	明清	华南到长江流域	水田秧田整治：先将表土刮去寸许再行垦倒，播种前再铺上一层河塘泥
1243	明清	华南到长江流域	水田育秧技术：在旱地或者干田，始终不用水，使得育成的秧苗更加耐旱
1244	明清	华南到长江流域	水田育秧技术：疏播育壮秧
1245	明清	华南到长江流域	水田播种技术：播种时秧板必须晾到不干不烂的程度，不但播种时可匀可浅，秧苗根系入土也不会过深
1246	明清	华南到长江流域	水田插秧方法：二指嵌秧苗入土中，被植入的小穴要小才能立得端正
1247	明清	华南到长江流域	水田插秧方法：丢秧法（秧的根部糊上大块泥土放入水中）
1248	明清	华南到长江流域	水田育秧移栽技术：适当控制水肥，抑制秧苗过早兴发，插秧时间晚则需要用老壮秧来移栽
1249	明清	华南到长江流域	水田改良技术：盖秧灰使秧田质地疏松，增加钾肥
1250	明清	华南到长江流域	水田中耕技术：耘尚，除草固苗。三挝三荡三掘，田必精熟，稻自倍收
1251	明清	华南到长江流域	水田灌溉技术：灌溉排水要日灌夜排
1252	明清	华南到长江流域	水田灌溉技术：确认水稻需水的规律（时间和水量）
1253	明清	华南到长江流域	水田灌溉技术：水温的调节（灌溉技术调整水温，加长流程，贮水增温再行灌溉）
1254	明清	江浙一带海盐地区、嘉兴地区	水田灌溉技术：海水倒灌后用储积雨水和深夜汲水来灌溉
1255	明清	江浙一带海盐地区、嘉兴地区	水稻烤田技术：立秋后只能轻微烤田
1256	明清	江浙一带海盐地区、嘉兴地区	水稻烤田技术：冷浸田则要进行重烤长烤
1257	明清	江浙一带海盐地区、嘉兴地区	棉花选种技术：粒选棉籽
1258	明清	江浙一带海盐地区、嘉兴地区	棉花选种技术：沸水浸种（先沸后冷的烫种方法把浸种和水选工作结合在一起）
1259	明清	江浙一带海盐地区、嘉兴地区	棉花栽培技术：提早播种期（棉田冬季休闲，若冬季种麦则点播，并在麦间套种棉花，麦收后用追肥促使套种的棉苗生长发育）
1260	明清	江浙一带海盐地区、嘉兴地区	棉花栽培技术：种植密度要稀种，并肥壅
1261	明清	江浙一带海盐地区、嘉兴地区	棉花栽培技术：打顶摘心（苗之去叶心，在伏中晴日，三伏个一次，有苗未张大者随时取之，又规定了整枝具体时间）
1262	明清	太湖地区	油菜栽培：育苗移栽法
1263	明清	安徽、江西、四川	油菜栽培：直播法（一人掘窝一人点子）
1264	明清	全国	油菜栽培：苔期打苔，促进分株生长，增加产量
1265	明清	全国	人工捕杀（掌握时机-捕卵）
1266	明清	全国	农业防治病虫害技术：耕翻和冬沤（冬灌春耕）
1268	明清	全国	农业防治病虫害技术：调节田间温度湿度
1269	明清	全国	农业防治病虫害技术：烤田
1270	明清	全国	农业防治病虫害技术：轮作换茬
1271	明清	全国	农业防治病虫害技术：合理间作
1272	明清	全国	农业防治病虫害技术：调节播植时期
1273	明清	全国	农业防治病虫害技术：选种蝗虫不吃的作物
1274	明清	全国	药物防治病虫害技术：（植物药剂）烟茎治螟
1275	明清	全国	药物防治病虫害技术：（植物药剂）桐油治水稻害虫
1276	明清	全国	药物防治病虫害技术：（植物药剂）砒霜杀虫
1277	明清	全国	药物防治病虫害技术：（植物药剂）柏油治麦根椿象
1278	明清	全国	药物防治病虫害技术：（植物药剂）石灰杀虫
1279	明清	岭南地区首创，福建四川等地也有	生物防治病虫害技术：黄蚂蚁防治柑橘害虫
1280	明清	广东	生物防治病虫害技术：家鹅吃虫
1281	明清	全国	生物防治病虫害技术：螳螂吃虫
1282	明清	全国	生物防治病虫害技术：保护益鸟
1283	明清	全国	生物防治病虫害技术：保护青蛙
1284	明清	全国	治理害虫滋生基地
1285	明清	全国	作物收获技术：掌握作物成熟特性适时收获，具体作物具体时期
1286	明清	全国	作物收获技术：（谷子）“验谷法”从外观判断适宜收割期
1287	明清	全国	作物收获技术：利用后熟作用提高出米率（水稻用竹签插入、放置油菜籽和大豆一段时间再脱粒）
1288	明清	全国	作物收获技术：精打细收，对收麦工具麦钐在不同地方的使用提出不同要求（麦钐在前，镰刀在后收麦）
1289	明清	全国	作物收获技术：根据天气、作种禾不作种用，分别采用不同脱粒的方法
1292	明清	北方旱田地区	根据土质使用不同的耕犁
1293	明清	南方水田地区	强调在大晴天用铁塔深耕，耕后晒垡
1294	明清	南方水田地区	总结棉花栽培原则：精拣核
1295	明清	南方水田地区	总结棉花栽培原则：早下种
1296	明清	南方水田地区	总结棉花栽培原则：深根
1297	明清	南方水田地区	总结棉花栽培原则：短杆
1298	明清	南方水田地区	总结棉花栽培原则：稀颗
1299	明清	南方水田地区	总结棉花栽培原则：粪壅
1300	明清	全国	耕道论：传统土壤耕作理论的总结，明确提出物宜可以与时宜、土宜并列；从天地人三才思想演化为时土物三宜原则
1301	明清	全国	总结出“耕道”和“耕序”的系统性概念：三宜为道，耕作环节为序
1302	明清	全国	气的一元论：以阴阳二气的性质、状态来论述解释农学发展
1303	明清	全国	从天地人三才演化为时土物三宜原则：“物性之宜”（作物生长发育的习性）与时宜（节令、气候）、土宜（地形、地势、地力肥瘠）相并列
1304	明清	全国	修正阴阳五行的思想来解释农业生产的原理（动态五行变化为环境条件变化，不同元素之间相生相克，相辅相成）
1305	明清	全国	因循科学求是精神修正传统农学观念：“尽由实验”的思想方法、力求精详的数量表达方法、图文并茂的形象化表述方式；注重定量分析的务实农学理念，破除迷信和唯心的成分
1306	明清	全国	继续强调集约化农业生产，要求平衡居住地和耕地需求的矛盾（居住地旁积肥弥补农田减少）
1308	明清	全国	提倡多重收益，一举两得（筑堤放牛等）
1310	明清	全国	明中期以后商品经济较大发展，出现了“工商皆本”的认识，反映了资本主义的萌芽
1311	明清	全国	经营地主的出现和发展，使地主治生之学具备雏形，对生产和管理问题都要亲自过问，重视创业、守业
1312	明清	全国	连种制：双季稻往北发展
1313	明清	全国	连种制：双季稻连种（宋）
1314	明清	全国	连种制：双季稻间作（宋）
1315	明清	全国	连种制：东南地区出现水稻三熟制
1316	明清	全国	南方多种轮作组合：稻鱼
1317	明清	全国	南方多种轮作组合：稻菜
1318	明清	全国	南方多种轮作组合：稻豆
1319	明清	全国	南方多种轮作组合：稻棉
1320	明清	全国	南方多种轮作组合：稻麦（长江普遍为麦稻稻三熟）
1321	明清	全国	轮作制：冬麦倒茬轮作（谷麦轮作，三年两熟，两年三熟，三年四熟）
1322	明清	全国	轮作制：绿肥作物倒茬轮作
1323	明清	全国	轮作制：早茬麦晚茬麦轮作
1324	明清	全国	轮作制：苜蓿小麦轮作
1325	明清	全国	轮作制：油菜种植、稻油轮作（一年两熟）
1326	明清	全国	轮作制：苜蓿棉花轮作
1327	明清	全国	根据地势地形把田分为五等，或就土壤的物理化学等性状列出七种对立的类别，提出可行的改进方法
1328	明清	全国	“土宜”的概念：操作上更加精细具体，但是缺乏对机理阐释的突破
1329	明清	全国	土壤学：系统地论述土壤耕作的基本任务是调节水、肥、气、热，才能使作物达到更好的生长发育条件
1330	明清	全国	“土脉”的概念：发展出肥力是土壤的”气脉“，认识到肥力的高地、可变动性以及贫瘠向肥沃转化的条件
1331	明清	全国	化土渐渍/粪壤之术：对“土化之法”的认识升华，认为“余气（食物中未被吸收的残余营养）相培（粪化后回到田间滋养作物）”，以物质循环理论解释施肥内在机理
1333	明清	全国	土壤肥料学说的发展：发展到要从水稻外观（苗色等）判断施肥时机，看苗施肥（追肥）
1334	明清	全国	土壤肥料学说的发展：肥料本身的性质区分（种类、生熟、用量）
1335	明清	全国	土壤肥料学说的发展：与耕作三宜结合发展出“生熟用粪三宜”（时地物），同时考虑肥料本身性质，合理施肥提高肥效；（要根据春夏秋冬各季施用不同的肥料；对不同的土壤施用不同的肥料，达到改良土壤提高地力获得高产的目的；对不同作物种类施用肥料的数量和种类也不同）
1336	明清	全国	土壤肥料学说的发展：指明了施肥在种田中的重要地位，指明基肥和追肥的关系，基肥多则水旱无忧，追肥施加的时间和数量要考虑多方面的因素，看苗色判断发育阶段施肥
1339	明清	全国	适时播种更进一步：宁早勿晚，注意天气（水田太早尚寒容易烂秧）
1340	明清	全国	在宁早勿晚的原则下，根据实际情况因物/地/岁为时播种
1341	明清	全国	比“得时“更为具体的播种期：因物因地调整耕作播种期
1342	明清	全国	把苗期生长作为中耕锄治的依据
1343	明清	全国	改进了魏晋的技术：《齐民要术》强调秋耕，借秋墑济春旱（耙耢技术进步提高了保墑的能力）
1344	明清	全国	正确安排五谷的种植顺序来防御反常气候的危害
1345	明清	全国	通过直接观察雨、云、季风了解气象变化
1346	明清	全国	通过物候观察气象变化
1348	明清	全国	进一步以阴阳二气的运动解释天象的变化（雷电风雨等）
1349	明清	全国	创制出阴阳水火生成变化的系统农学理论来指导生产时宜，但是不能完全解释其机理
1352	明清	全国	物宜/物性之宜的发展：不仅提出要因物制宜的原则，并且在生产实践的基础上支出耕作与施肥等技术种都应循依贯彻
1353	明清	全国	农业生物学：灵活利用水来选种和促进发芽
1354	明清	全国	农业生物学：认识到水稻不同时期需水的规律，根据气候变化控制秧田水的深浅使出壮秧
1355	明清	全国	农业生物学：深化对经济、栽培植物的分类和名实辨析
1356	明清	全国	农业生物学：积极积累、录著栽培植物形态和习性知识
1357	明清	全国	农业生物学：深化对不同生物之间的相互关系的认识（精确播种距离，进行移栽，间作混种等复合型农业种植模式）
1358	明清	全国	农业生物学：深化环境对生物生长的认识，光热水肥都要配合适宜才行
1359	明清	全国	合理保护自然资源的理论的进一步发展（也是环境对生物影响的一部分）：对山林资源破坏的恶果认识更深刻；保护土地和水资源等自然资源
[truncated: 1,291 more columns]

## Sheet: Whole network metrics
	Neo	XSZ	CQZG	QH	WJ	ST	SY	MQ
AVG CEN (degree-nom)	0.276786	0.197474	0.218586	0.183974	0.198995	0.207849	0.217408	0.225989
AVG DIV (clust-nom)	0.372	0.377028	0.356874	0.355618	0.351482	0.346991	0.36655	0.339451
Systemicity (total no. of technologies)	112	181	317	471	678	771	1035	1337
Complexity (total no. of connections)	806	1251	3326	5849	9107	10831	15218	20546
Adaptability (new technology group)	0	0.149523	0.360655	0.213166	0.222336	0.233562	0.253155	0.223491
Inertia (old technology group)	0	0.309206	0.282178	0.225566	0.269733	0.248226	0.163004	0.240263
Scale ratio	7.19643	6.9116	10.4921	12.4183	13.4322	14.048	14.7034	15.3672
	Neo	XSZ	CQZG	QH	WJ	ST	SY	MQ
AVG degree	0.276786	0.197474	0.218586	0.183974	0.198995	0.207849	0.217408	0.225989
AVG closeness	0.386826	0.494021	0.391616	0.343499	0.266888	0.267912	0.263957	2.93455
AVG betweenness	0.0587215	0.0432127	0.0656026	0.0434839	0.0434417	0.0413679	0.0451233	0.0414132

## Sheet: Technology locations
Time ID	Historical period	Historical period codes	Location	Location code - 1	Location code - 2	Level 2 group	Level 3 group	Level 4 group	Technology name
1	旧石器时代早期（170万年-50万年）	1	黄河流域-元谋猿人、蓝田猿人、北京猿人；北京周口店的山顶洞人、四川的资阳人、广西的柳江人	1	0	2	22	221	粗糙的打制石器：砍砸器
2	旧石器时代早期（170万年-51万年）	1	黄河流域-元谋猿人、蓝田猿人、北京猿人；北京周口店的山顶洞人、四川的资阳人、广西的柳江人	1	0	2	22	221	粗糙的打制石器：刮削器
3	旧石器时代早期（170万年-52万年）	1	黄河流域-元谋猿人、蓝田猿人、北京猿人；北京周口店的山顶洞人、四川的资阳人、广西的柳江人	1	0	2	22	221	粗糙的打制石器：尖状器
4	旧石器时代早期（170万年-53万年）	1	黄河流域-元谋猿人、蓝田猿人、北京猿人；北京周口店的山顶洞人、四川的资阳人、广西的柳江人	1	0	2	22	221	粗制的骨器：有角工具
5	旧石器时代早期（170万年-54万年）	1	黄河流域-元谋猿人、蓝田猿人、北京猿人；北京周口店的山顶洞人、四川的资阳人、广西的柳江人	1	0	2	22	221	粗制的骨器：头盖骨制容器
6	旧石器时代早期（170万年-55万年）	1	黄河流域-元谋猿人、蓝田猿人、北京猿人；北京周口店的山顶洞人、四川的资阳人、广西的柳江人	1	0	2	22	221	粗制的骨器：刀形器
7	旧石器时代早期（170万年-56万年）	1	黄河流域-元谋猿人、蓝田猿人、北京猿人；北京周口店的山顶洞人、四川的资阳人、广西的柳江人	1	0	2	22	221	粗制的骨器：刮削器
8	旧石器时代早期（170万年-57万年）	1	黄河流域-元谋猿人、蓝田猿人、北京猿人；北京周口店的山顶洞人、四川的资阳人、广西的柳江人	1	0	2	22	221	简单的木棒
9	旧石器时代早期（170万年-58万年）	1	黄河流域-元谋猿人、蓝田猿人、北京猿人；北京周口店的山顶洞人、四川的资阳人、广西的柳江人	1	0	2	22	221	小石珠
10	旧石器时代早期（170万年-59万年）	1	黄河流域-元谋猿人、蓝田猿人、北京猿人；北京周口店的山顶洞人、四川的资阳人、广西的柳江人	1	0	2	22	221	穿孔砾石
11	旧石器时代早期（170万年-60万年）	1	黄河流域-元谋猿人、蓝田猿人、北京猿人；北京周口店的山顶洞人、四川的资阳人、广西的柳江人	1	0	2	22	221	兽类牙齿
12	旧石器时代早期（170万年-61万年）	1	黄河流域-元谋猿人、蓝田猿人、北京猿人；北京周口店的山顶洞人、四川的资阳人、广西的柳江人	1	0	2	22	221	开始使用天然火
13	旧石器时代早期（170万年-62万年）	1	黄河流域-元谋猿人、蓝田猿人、北京猿人；北京周口店的山顶洞人、四川的资阳人、广西的柳江人	1	0	2	22	221	开始使用人工火
14	旧石器时代早期（170万年-63万年）	1	黄河流域-元谋猿人、蓝田猿人、北京猿人；北京周口店的山顶洞人、四川的资阳人、广西的柳江人	1	0	2	22	221	发明了弓箭
15	旧石器时代中期（19-20万年）	1	广东韶关马坝人、湖北省的长阳人、山西襄汾县丁村人、宁夏银川与内蒙伊克昭盟的河套人；	1	0	2	22	221	有一定类型：砍凿器
16	旧石器时代中期（19-21万年）	1	广东韶关马坝人、湖北省的长阳人、山西襄汾县丁村人、宁夏银川与内蒙伊克昭盟的河套人；	1	0	2	22	221	有一定类型：刮削器
17	旧石器时代中期（19-22万年）	1	广东韶关马坝人、湖北省的长阳人、山西襄汾县丁村人、宁夏银川与内蒙伊克昭盟的河套人；	1	0	2	22	221	有一定类型：石球
18	旧石器时代中期（19-23万年）	1	广东韶关马坝人、湖北省的长阳人、山西襄汾县丁村人、宁夏银川与内蒙伊克昭盟的河套人；	1	0	2	22	221	有一定类型：小型尖状器
19	旧石器时代中期（19-24万年）	1	广东韶关马坝人、湖北省的长阳人、山西襄汾县丁村人、宁夏银川与内蒙伊克昭盟的河套人；	1	0	2	22	221	有一定类型：厚三菱尖状器
20	旧石器时代中期（19-25万年）	1	广东韶关马坝人、湖北省的长阳人、山西襄汾县丁村人、宁夏银川与内蒙伊克昭盟的河套人；	1	0	2	22	221	有一定类型：牙角钩型器
21	新石器时代前期（8000 - 5000年）--农业的发生	1	黄河流域为中心的仰韶文化（关中、豫西、晋南一带）和龙山文化、河北武安磁山遗址、河南新郑裴李岗遗址、山西先半坡遗址、甘肃临洮马家窑遗址、河南陜县庙底沟遗址、河南安阳大司空村遗址	1	0	2	22	226	石器（多经过砥磨光或者琢制和打制，从事农业耕作和粮食加工）：磨盘
22	新石器时代前期（8000 - 5001年）--农业的发生	1	黄河流域为中心的仰韶文化（关中、豫西、晋南一带）和龙山文化、河北武安磁山遗址、河南新郑裴李岗遗址、山西先半坡遗址、甘肃临洮马家窑遗址、河南陜县庙底沟遗址、河南安阳大司空村遗址	1	0	2	22	226	石器：磨棒
23	新石器时代前期（8000 - 5002年）--农业的发生	1	黄河流域为中心的仰韶文化（关中、豫西、晋南一带）和龙山文化、河北武安磁山遗址、河南新郑裴李岗遗址、山西先半坡遗址、甘肃临洮马家窑遗址、河南陜县庙底沟遗址、河南安阳大司空村遗址	1	0	2	22	222	石器：两端刃的铲
24	新石器时代前期（8000 - 5003年）--农业的发生	1	黄河流域、河南	1	0	2	22	222	石器：带肩铲
25	新石器时代前期（8000 - 5004年）--农业的发生	1	黄河流域、河南	1	0	2	22	222	石器：舌型铲
26	新石器时代前期（8000 - 5005年）--农业的发生	1	黄河流域、河南	1	0	2	22	226	石器：杵臼（粮食加工）
27	新石器时代前期（8000 - 5006年）--农业的发生	1	黄河流域、河南	1	0	2	22	225	石器：磨光穿孔刀
28	新石器时代前期（8000 - 5007年）--农业的发生	1	黄河流域、湖北、河南新郑裴李岗遗址	1	0	2	22	225	石器：带齿镰
29	新石器时代前期（8000 - 5008年）--农业的发生	1	黄河流域、湖北、河南新郑裴李岗遗址	1	0	2	22	225	石器：磨光带柄镰
30	新石器时代前期（8000 - 5009年）--农业的发生	1	黄河流域、湖北、河南新郑裴李岗遗址	1	0	2	22	225	石器：磨制斧
31	新石器时代前期（8000 - 5010年）--农业的发生	1	黄河流域、湖北、河南新郑裴李岗遗址	1	0	2	22	226	石器：凿
32	新石器时代前期（8000 - 5011年）--农业的发生	1	黄河流域、湖北、河南新郑裴李岗遗址	1	0	2	22	226	石器：锤
33	新石器时代前期（8000 - 5012年）--农业的发生	1	黄河流域、湖北、河南新郑裴李岗遗址	1	0	2	22	226	石器：“敲砸器”
34	新石器时代前期（8000 - 5013年）--农业的发生	1	黄河流域、湖北、河南新郑裴李岗遗址	1	0	2	22	224	石器：锄
35	新石器时代前期（8000 - 5014年）--农业的发生	1	黄河流域、河南蒙古敖汉旗小山、河南洛阳高崖	1	0	2	22	222	石器：耜（加上石片（耜）在耒头用于掘地，合成耒耜）
36	新石器时代前期（8000 - 5015年）--农业的发生	1	黄河流域、河南蒙古敖汉旗小山、河南洛阳高崖	1	0	2	22	225	大型有段石锛（砍伐工具）
37	新石器时代前期（8000 - 5016年）--农业的发生	1	黄河流域、河南蒙古敖汉旗小山、河南洛阳高崖	1	0	2	22	224	鹤嘴锄
38	新石器时代前期（8000 - 5017年）--农业的发生	1	黄河流域、河南蒙古敖汉旗小山、河南洛阳高崖	1	0	2	22	226	骨器：凿
39	新石器时代前期（8000 - 5018年）--农业的发生	1	黄河流域、河南蒙古敖汉旗小山、河南洛阳高崖	1	0	2	22	226	骨器：锥
40	新石器时代前期（8000 - 5019年）--农业的发生	1	黄河流域、河南蒙古敖汉旗小山、河南洛阳高崖	1	0	2	22	222	骨器：铲
41	新石器时代前期（8000 - 5020年）--农业的发生	1	黄河流域、河南蒙古敖汉旗小山、河南洛阳高崖	1	0	2	22	222	骨器：耒耜
42	新石器时代前期（8000 - 5021年）--农业的发生	1	黄河流域、河南新郑裴李岗遗址	1	0	2	22	221	陶器（多为粗陶，泥质陶次之。也有夹砂红陶）：鼎
43	新石器时代前期（8000 - 5022年）--农业的发生	1	黄河流域、河南新郑裴李岗遗址、黄河流域	1	0	2	22	221	陶器：壶
44	新石器时代前期（8000 - 5023年）--农业的发生	1	黄河流域、河南新郑裴李岗遗址、黄河流域	1	0	2	22	221	陶器：罐
45	新石器时代前期（8000 - 5024年）--农业的发生	1	黄河流域、河南新郑裴李岗遗址、黄河流域	1	0	2	22	221	陶器：三足器
46	新石器时代前期（8000 - 5025年）--农业的发生	1	黄河流域、河南新郑裴李岗遗址、黄河流域	1	0	2	22	221	陶器：钵
47	新石器时代前期（8000 - 5026年）--农业的发生	1	黄河流域、河南新郑裴李岗遗址、黄河流域	1	0	2	22	221	陶器：瓢
48	新石器时代前期（8000 - 5027年）--农业的发生	1	黄河流域、河南新郑裴李岗遗址、黄河流域	1	0	2	22	225	蚌刀
49	新石器时代前期（8000 - 5028年）--农业的发生	1	黄河流域、河南新郑裴李岗遗址、黄河流域	1	0	2	22	225	磨光安柄蚌镰
50	新石器时代前期（8000 - 5029年）--农业的发生	1	黄河流域、河南新郑裴李岗遗址、黄河流域	1	0	2	22	222	单齿木耒（尖头木棒）
51	新石器时代前期（8000 - 5030年）--农业的发生	1	黄河流域、河南	1	0	2	22	222	双齿木耒
52	新石器时代前期（8000 - 5031年）--农业的发生	1	黄河流域、河南	1	0	2	22	222	带横木可脚踏木耒/手推脚踩耒耜
53	新石器时代前期（8000 - 5032年）--农业的发生	1	河北	1	0	2	22	221	金属炼制：红铜牌
54	新石器时代前期（8000 - 5033年）--农业的发生	1	甘肃	0	0	2	22	221	金属炼制：红铜器
55	（7000余年）	1	浙江余姚河姆渡遗址、崧泽文化、良渚文化	0	2	2	22	222	骨器：耜
56	（7000余年）	1	浙江余姚河姆渡遗址、崧泽文化、良渚文化	0	2	2	22	226	骨器：凿
57	（7000余年）	1	浙江余姚河姆渡遗址、崧泽文化、良渚文化	0	2	2	22	226	骨器：锥
60	（7000余年）	1	浙江余姚河姆渡遗址、崧泽文化、良渚文化	0	2	2	22	222	骨器：铲
61	（7000余年）	1	浙江余姚河姆渡遗址、崧泽文化、良渚文化	0	2	2	22	221	骨器：“织网器”
62	（7000余年）	1	浙江余姚河姆渡遗址、崧泽文化、良渚文化	0	2	2	22	221	骨器：“锯形器”
63	（7000余年）	1	浙江余姚河姆渡遗址、崧泽文化、良渚文化	0	2	2	22	221	骨器：“蝶形器”
64	（7000余年）	1	浙江余姚河姆渡遗址、崧泽文化、良渚文化	0	2	2	22	221	骨器：“靴形器”
65	（7000余年）	1	浙江余姚河姆渡遗址、崧泽文化、良渚文化	0	2	2	22	225	骨器：蚌刀
66	（7000余年）	1	浙江余姚河姆渡遗址、崧泽文化、良渚文化	0	2	2	22	224	鹿角鹤嘴锄
67	（7000余年）	1	浙江余姚河姆渡遗址、崧泽文化、良渚文化	0	2	2	22	225	石器：斧
68	（7000余年）	1	浙江余姚河姆渡遗址、崧泽文化、良渚文化	0	2	2	22	225	石器：锛
69	（7000余年）	1	浙江余姚河姆渡遗址、崧泽文化、良渚文化	0	2	2	22	226	石器：凿
70	（7000余年）	1	江西、江苏、长江流域	0	2	2	22	225	石器：半月形有孔刀
71	（7000余年）	1	江西、江苏、长江流域	0	2	2	22	225	石器：穿孔斧
72	（7000余年）	1	江西、江苏、长江流域	0	2	2	22	225	石器：大型斧（更大更锋利）
73	（7000余年）	1	广东、南方东部沿海/长江流域	0	2	2	22	224	石器：锄（横斫式翻土农具）
74	（7000余年）	1	广东、南方东部沿海/长江流域	0	2	2	22	222	石器：镬（横斫式翻土农具）
75	（7000余年）	1	广东、南方东部沿海/长江流域	0	2	2	22	224	石器：鹿角锄
76	（7000余年）	1	长江流域	0	2	2	22	222	斜把破土器：带有锋刃的三角形石器，用于开沟（原始犁）
77	（7000余年）	1	长江流域	0	2	2	22	222	带孔“石犁”：镶在木质犁床中由人力或者畜力牵引座水平翻土，适合水田耕作
78	（7000余年）	1	长江流域	0	2	2	22	225	木器：刀
80	（7000余年）	1	长江流域	0	2	2	22	221	木器：尖头小棒
81	（7000余年）	1	长江流域	0	2	2	22	221	木器：带榫小木方
82	（7000余年）	1	长江流域	0	2	2	22	221	木器：碟形器
83	（7000余年）	1	长江流域	0	2	2	22	222	木器：耜
84	（7000余年）	1	长江流域	0	2	2	22	222	木器：铲
85	（7000余年）	1	长江流域	0	2	2	22	222	木器：方头木铣
86	（7000余年）	1	长江流域	0	2	2	22	222	木器：三菱锥形掘土工具
87	（7000余年）	1	浙江、长江流域	0	2	2	22	226	木器：杵（粮食加工）
88	（7000余年）	1	广东、南方东部沿海/长江流域	0	2	2	22	224	木器：鹤嘴锄
89	（7000余年）	1	广东、南方东部沿海/长江流域	0	2	2	22	221	陶器（夹炭黑陶）：罐
90	（7000余年）	1	广东、南方东部沿海/长江流域	0	2	2	22	221	陶器：盘
91	（7000余年）	1	广东、南方东部沿海/长江流域	0	2	2	22	221	陶器：釜
92	（7000余年）	1	广东、南方东部沿海/长江流域	0	2	2	22	221	陶器：盆
93	（7000余年）	1	广东、南方东部沿海/长江流域	0	2	2	22	221	陶器：器盖
94	（7000余年）	1	广东、南方东部沿海/长江流域	0	2	2	22	221	陶器：器座
95	（7000余年）	1	广东、南方东部沿海/长江流域	0	2	2	22	225	陶器：刀
96	（7000余年）	1	浙江、长江流域	0	2	2	22	226	陶器：臼（粮食加工）
97	（7000余年）	1	浙江、长江流域	0	2	2	22	220	陶轮：使用打磨技术制造工具，而非早期打制石器
98	（7000余年）	1	附件闽侯溪头、闽侯庄边山	0	0	2	22	222	蚌耜
99	（7000余年）	1	附件闽侯溪头、闽侯庄边山	0	0	2	22	222	蚌铲
100	（7000余年）	1	附件闽侯溪头、闽侯庄边山	0	0	2	22	225	蚌镰
101	（7046余年）	1	黄河流域	1	0	2	23	232	疏浚河道、引水入海
102	（7047余年）	1	黄河流域	1	0	2	23	232	发明凿井技术
103	（7048余年）	1	黄河流域	1	0	2	23	232	抱瓮灌溉
104	（7000余年）	1	黄河流域	1	0	5	51		粟和黍为主要作物；发现了粟、稻谷、糜子、麻（纤维作物和食用作物）、引进大小麦（从新疆河湟等西北（小麦）和西南（大麦）地区传入黄河流域）、驯化菽（大豆）
104	（7000余年）	1	黄河流域	1	0	5	52		驯化薏苡；蚕豆、芝麻、甜瓜子、瓠籽、菱角、茨实、白菜和芥菜籽
105	（7000余年）	1	长江流域	0	2	5	51		发现了水稻、糯稻；苧麻、花生、蚕豆、芝麻、葛（纺织原料）、桃（驯化大豆；栽种薏苡、瓠/葫芦；蔬菜类有菱角、茨实、甜瓜子、核桃、酸枣等）
105	（7000余年）	1	长江流域	0	2	5	52		苧麻、花生、蚕豆、芝麻、葛（纺织原料）、菱角、桃；栽种薏苡、瓠/葫芦；蔬菜类有菱角、茨实、甜瓜子、核桃、酸枣等）
106	（7000余年）	1	所有地区	1	2	2	22	220	快轮技术：打磨农器
107	（7000余年）	1	所有地区	1	2	2	22	220	冶铜技术出现
108	（7000余年）	1	所有地区	1	2	3	34	341	刀耕火种，砍倒树木（石锛、石斧），烧树木灌丛为灰烬做肥料，也把土壤烧得疏松些
109	（7000余年）	1	所有地区	1	2	3	34	341	用耒耜松土下种，利于作物生长提高产量延长地力
110	（7000余年）	1	所有地区	1	2	3	34	341	用工具进行收获，收获后进行加工
111	（7000余年）	1	所有地区	1	2	3	34	344	生荒耕作制：种植一两年地力衰竭而被抛荒
112	（7000余年）	1	所有地区	1	2	3	34	344	熟荒耕作制度（锄耕）：使用翻土工具（锄、耜、铲等）进行土地加工，砍种后连续若干年再撂荒
113	（7000余年）	1	长江流域、海南	0	2	3	34	341	利用水牛踩踏过的地种稻“牛踩田”：由一两个人驱使水牛在田间来回走动直至把泥土踩烂，以备种稻
114	夏商	2	黄河流域 - 夏朝：西起河南西部和山西西部，沿黄河向东到河南、河北、山东三省交界，向南到湖北北部，向北到河北；商朝：河南北部与山东中部为中西，西面到陕西西部，北到河北北部，南到湖北、湖南北部，东到海滨	1	0	2	22	225	石斧
115	夏商	2	黄河流域 - 夏朝：西起河南西部和山西西部，沿黄河向东到河南、河北、山东三省交界，向南到湖北北部，向北到河北；商朝：河南北部与山东中部为中西，西面到陕西西部，北到河北北部，南到湖北、湖南北部，东到海滨	1	0	2	22	222	石铲
116	夏商	2	黄河流域 - 夏朝：西起河南西部和山西西部，沿黄河向东到河南、河北、山东三省交界，向南到湖北北部，向北到河北；商朝：河南北部与山东中部为中西，西面到陕西西部，北到河北北部，南到湖北、湖南北部，东到海滨	1	0	2	22	225	石镰
117	夏商	2	黄河流域 - 夏朝：西起河南西部和山西西部，沿黄河向东到河南、河北、山东三省交界，向南到湖北北部，向北到河北；商朝：河南北部与山东中部为中西，西面到陕西西部，北到河北北部，南到湖北、湖南北部，东到海滨	1	0	2	22	225	石刀
118	夏商	2	黄河流域 - 夏朝：西起河南西部和山西西部，沿黄河向东到河南、河北、山东三省交界，向南到湖北北部，向北到河北；商朝：河南北部与山东中部为中西，西面到陕西西部，北到河北北部，南到湖北、湖南北部，东到海滨	1	0	2	22	225	蚌镰
119	夏商	2	黄河流域 - 夏朝：西起河南西部和山西西部，沿黄河向东到河南、河北、山东三省交界，向南到湖北北部，向北到河北；商朝：河南北部与山东中部为中西，西面到陕西西部，北到河北北部，南到湖北、湖南北部，东到海滨	1	0	2	22	225	蚌刀
120	夏商	2	黄河流域 - 夏朝：西起河南西部和山西西部，沿黄河向东到河南、河北、山东三省交界，向南到湖北北部，向北到河北；商朝：河南北部与山东中部为中西，西面到陕西西部，北到河北北部，南到湖北、湖南北部，东到海滨	1	0	2	22	222	蚌铲
121	夏商	2	黄河流域 - 夏朝：西起河南西部和山西西部，沿黄河向东到河南、河北、山东三省交界，向南到湖北北部，向北到河北；商朝：河南北部与山东中部为中西，西面到陕西西部，北到河北北部，南到湖北、湖南北部，东到海滨	1	0	2	22	222	骨铲
122	夏商	2	黄河流域 - 夏朝：西起河南西部和山西西部，沿黄河向东到河南、河北、山东三省交界，向南到湖北北部，向北到河北；商朝：河南北部与山东中部为中西，西面到陕西西部，北到河北北部，南到湖北、湖南北部，东到海滨	1	0	2	22	226	砺石
123	夏商	2	黄河流域 - 夏朝：西起河南西部和山西西部，沿黄河向东到河南、河北、山东三省交界，向南到湖北北部，向北到河北；商朝：河南北部与山东中部为中西，西面到陕西西部，北到河北北部，南到湖北、湖南北部，东到海滨	1	0	2	22	222	出现原始耕犁
124	夏商	2	黄河流域 - 夏朝：西起河南西部和山西西部，沿黄河向东到河南、河北、山东三省交界，向南到湖北北部，向北到河北；商朝：河南北部与山东中部为中西，西面到陕西西部，北到河北北部，南到湖北、湖南北部，东到海滨	1	0	2	22	222	木制单齿耒
125	夏商	2	黄河流域 - 夏朝：西起河南西部和山西西部，沿黄河向东到河南、河北、山东三省交界，向南到湖北北部，向北到河北；商朝：河南北部与山东中部为中西，西面到陕西西部，北到河北北部，南到湖北、湖南北部，东到海滨	1	0	2	22	222	木制双齿耒
126	夏商	2	黄河流域 - 夏朝：西起河南西部和山西西部，沿黄河向东到河南、河北、山东三省交界，向南到湖北北部，向北到河北；商朝：河南北部与山东中部为中西，西面到陕西西部，北到河北北部，南到湖北、湖南北部，东到海滨	1	0	2	22	222	青铜农具普遍：锸
127	夏商	2	黄河流域 - 夏朝：西起河南西部和山西西部，沿黄河向东到河南、河北、山东三省交界，向南到湖北北部，向北到河北；商朝：河南北部与山东中部为中西，西面到陕西西部，北到河北北部，南到湖北、湖南北部，东到海滨	1	0	2	22	222	青铜铲
128	夏商	2	黄河流域 - 夏朝：西起河南西部和山西西部，沿黄河向东到河南、河北、山东三省交界，向南到湖北北部，向北到河北；商朝：河南北部与山东中部为中西，西面到陕西西部，北到河北北部，南到湖北、湖南北部，东到海滨	1	0	2	22	222	青铜镬（用于垦荒和深翻）
129	夏商	2	黄河流域 - 夏朝：西起河南西部和山西西部，沿黄河向东到河南、河北、山东三省交界，向南到湖北北部，向北到河北；商朝：河南北部与山东中部为中西，西面到陕西西部，北到河北北部，南到湖北、湖南北部，东到海滨	1	0	2	22	220	青铜镬范
130	夏商	2	黄河流域 - 夏朝：西起河南西部和山西西部，沿黄河向东到河南、河北、山东三省交界，向南到湖北北部，向北到河北；商朝：河南北部与山东中部为中西，西面到陕西西部，北到河北北部，南到湖北、湖南北部，东到海滨	1	0	2	22	225	青铜斧
131	夏商、西周	2	长江流域、黄河流域 - 夏朝：西起河南西部和山西西部，沿黄河向东到河南、河北、山东三省交界，向南到湖北北部，向北到河北；商朝：河南北部与山东中部为中西，西面到陕西西部，北到河北北部，南到湖北、湖南北部，东到海滨	1	2	2	22	225	青铜镰
132	夏商	2	黄河流域 - 夏朝：西起河南西部和山西西部，沿黄河向东到河南、河北、山东三省交界，向南到湖北北部，向北到河北；商朝：河南北部与山东中部为中西，西面到陕西西部，北到河北北部，南到湖北、湖南北部，东到海滨	1	0	2	22	225	矩形双孔青铜鋕
133	夏商	2	黄河流域 - 夏朝：西起河南西部和山西西部，沿黄河向东到河南、河北、山东三省交界，向南到湖北北部，向北到河北；商朝：河南北部与山东中部为中西，西面到陕西西部，北到河北北部，南到湖北、湖南北部，东到海滨	1	0	2	22	222	青铜耒耜
134	夏商	2	黄河流域 - 夏朝：西起河南西部和山西西部，沿黄河向东到河南、河北、山东三省交界，向南到湖北北部，向北到河北；商朝：河南北部与山东中部为中西，西面到陕西西部，北到河北北部，南到湖北、湖南北部，东到海滨	1	0	2	22	224	青铜钱（铲）
135	夏商	2	黄河流域 - 夏朝：西起河南西部和山西西部，沿黄河向东到河南、河北、山东三省交界，向南到湖北北部，向北到河北；商朝：河南北部与山东中部为中西，西面到陕西西部，北到河北北部，南到湖北、湖南北部，东到海滨	1	0	2	22	224	青铜镈（锄）
136	夏商	2	黄河流域 - 夏朝：西起河南西部和山西西部，沿黄河向东到河南、河北、山东三省交界，向南到湖北北部，向北到河北；商朝：河南北部与山东中部为中西，西面到陕西西部，北到河北北部，南到湖北、湖南北部，东到海滨	1	0	2	23	232	农田沟洫系统：挖掘田间沟洫，修治田畴的过程中设界挖沟洫。在田间挖出一条条排水沟，沟土翻到沟与沟之间的田面上自然形成一条条高畦（亩）。按照遂、沟、洫、浍的顺序逐级由窄而宽由浅而深汇集于河川
137	夏商	2	黄河流域 - 夏朝：西起河南西部和山西西部，沿黄河向东到河南、河北、山东三省交界，向南到湖北北部，向北到河北；商朝：河南北部与山东中部为中西，西面到陕西西部，北到河北北部，南到湖北、湖南北部，东到海滨	1	0	2	23	232	人工灌溉出现：引水灌溉（泉水引用）
138	夏商	2	黄河流域 - 夏朝：西起河南西部和山西西部，沿黄河向东到河南、河北、山东三省交界，向南到湖北北部，向北到河北；商朝：河南北部与山东中部为中西，西面到陕西西部，北到河北北部，南到湖北、湖南北部，东到海滨	1	0	2	23	232	人工灌溉出现：取水灌溉
139	夏商	2	黄河流域 - 夏朝：西起河南西部和山西西部，沿黄河向东到河南、河北、山东三省交界，向南到湖北北部，向北到河北；商朝：河南北部与山东中部为中西，西面到陕西西部，北到河北北部，南到湖北、湖南北部，东到海滨	1	0	2	23	232	懂得开发利用地下水：井水取用
140	夏商	2	黄河流域 - 夏朝：西起河南西部和山西西部，沿黄河向东到河南、河北、山东三省交界，向南到湖北北部，向北到河北；商朝：河南北部与山东中部为中西，西面到陕西西部，北到河北北部，南到湖北、湖南北部，东到海滨	1	0	3	34	344	休闲耕作制（菑-新-li）：以三年为一周期的一年休闲两年播耕的耕作制度--第一年杀杂草而不种（不是生荒地），第二三年耕种，然后再次循环
141	夏商	2	黄河流域 - 夏朝：西起河南西部和山西西部，沿黄河向东到河南、河北、山东三省交界，向南到湖北北部，向北到河北；商朝：河南北部与山东中部为中西，西面到陕西西部，北到河北北部，南到湖北、湖南北部，东到海滨	1	0	3	34	341	垄作：垄（亩）即挖沟洫自然形成的高畦，后来逐渐规格化，也用于计算土地面积
142	夏商	2	黄河流域 - 夏朝：西起河南西部和山西西部，沿黄河向东到河南、河北、山东三省交界，向南到湖北北部，向北到河北；商朝：河南北部与山东中部为中西，西面到陕西西部，北到河北北部，南到湖北、湖南北部，东到海滨	1	0	3	35	352	条播法：统一疏密播种，为了通风和容易接受阳光
143	夏商	2	黄河流域 - 夏朝：西起河南西部和山西西部，沿黄河向东到河南、河北、山东三省交界，向南到湖北北部，向北到河北；商朝：河南北部与山东中部为中西，西面到陕西西部，北到河北北部，南到湖北、湖南北部，东到海滨	1	0	3	34	341	三耒同耕/耦耕：两人一组、各执一耜、相并挖土协作修建沟洫、垦耕、除草、播种
144	夏商	2	黄河流域 - 夏朝：西起河南西部和山西西部，沿黄河向东到河南、河北、山东三省交界，向南到湖北北部，向北到河北；商朝：河南北部与山东中部为中西，西面到陕西西部，北到河北北部，南到湖北、湖南北部，东到海滨	1	0	3	36	362	耘籽：播种前后都注意除草护苗，对杂草形态的识别有较高水平。
145	夏商	2	黄河流域 - 夏朝：西起河南西部和山西西部，沿黄河向东到河南、河北、山东三省交界，向南到湖北北部，向北到河北；商朝：河南北部与山东中部为中西，西面到陕西西部，北到河北北部，南到湖北、湖南北部，东到海滨	1	0	3	36	362	中耕防旱保墑
146	夏商	2	黄河流域 - 夏朝：西起河南西部和山西西部，沿黄河向东到河南、河北、山东三省交界，向南到湖北北部，向北到河北；商朝：河南北部与山东中部为中西，西面到陕西西部，北到河北北部，南到湖北、湖南北部，东到海滨	1	0	4	42	424	人工治虫：利用某些害虫的趋光性以火治虫
147	夏商	2	黄河流域 - 夏朝：西起河南西部和山西西部，沿黄河向东到河南、河北、山东三省交界，向南到湖北北部，向北到河北；商朝：河南北部与山东中部为中西，西面到陕西西部，北到河北北部，南到湖北、湖南北部，东到海滨	1	0	3	33	333	选种技术：根据生长各阶段形态选择肥大而饱满的种子
148	夏商	2	黄河流域 - 夏朝：西起河南西部和山西西部，沿黄河向东到河南、河北、山东三省交界，向南到湖北北部，向北到河北；商朝：河南北部与山东中部为中西，西面到陕西西部，北到河北北部，南到湖北、湖南北部，东到海滨	1	0	5	51		大田作物：禾/粟/稷、黍、小麦/来、大麦/牟、稻、荏菽/菽/大豆
148	夏商	2	黄河流域 - 夏朝：西起河南西部和山西西部，沿黄河向东到河南、河北、山东三省交界，向南到湖北北部，向北到河北；商朝：河南北部与山东中部为中西，西面到陕西西部，北到河北北部，南到湖北、湖南北部，东到海滨	1	0	5	52		大田作物：苎麻/大麻/麻、葛（纤维作物）
149	夏商	2	黄河流域 - 夏朝：西起河南西部和山西西部，沿黄河向东到河南、河北、山东三省交界，向南到湖北北部，向北到河北；商朝：河南北部与山东中部为中西，西面到陕西西部，北到河北北部，南到湖北、湖南北部，东到海滨	1	0	1	13	135	占卜耕地
150	夏商	2	黄河流域 - 夏朝：西起河南西部和山西西部，沿黄河向东到河南、河北、山东三省交界，向南到湖北北部，向北到河北；商朝：河南北部与山东中部为中西，西面到陕西西部，北到河北北部，南到湖北、湖南北部，东到海滨	1	0	1	13	135	占卜禾种
151	夏商	2	黄河流域 - 夏朝：西起河南西部和山西西部，沿黄河向东到河南、河北、山东三省交界，向南到湖北北部，向北到河北；商朝：河南北部与山东中部为中西，西面到陕西西部，北到河北北部，南到湖北、湖南北部，东到海滨	1	0	1	13	135	占卜风雨
152	夏商	2	黄河流域 - 夏朝：西起河南西部和山西西部，沿黄河向东到河南、河北、山东三省交界，向南到湖北北部，向北到河北；商朝：河南北部与山东中部为中西，西面到陕西西部，北到河北北部，南到湖北、湖南北部，东到海滨	1	0	1	13	135	占卜丰歉
153	夏商	2	黄河流域 - 夏朝：西起河南西部和山西西部，沿黄河向东到河南、河北、山东三省交界，向南到湖北北部，向北到河北；商朝：河南北部与山东中部为中西，西面到陕西西部，北到河北北部，南到湖北、湖南北部，东到海滨	1	0	1	13	134	《夏小正》历法为农业生产服务
154	夏商	2	黄河流域 - 夏朝：西起河南西部和山西西部，沿黄河向东到河南、河北、山东三省交界，向南到湖北北部，向北到河北；商朝：河南北部与山东中部为中西，西面到陕西西部，北到河北北部，南到湖北、湖南北部，东到海滨	1	0	3	34	344	井田制：土地公有私耕
155	西周	2	黄河流域	1	0	2	22	220	继续以木器、石器、骨器、蚌器等农具为主
156	西周	2	黄河流域	1	0	2	22	222	青铜耜
157	西周	2	黄河流域	1	0	2	22	224	青铜钱
158	西周	2	黄河流域	1	0	2	22	224	青铜镈
159	西周	2	黄河流域	1	0	2	22	225	青铜鋕艾
160	西周	2	黄河流域	1	0	2	22	222	青铜耰
161	西周	2	黄河流域	1	0	3	34	344	易田休耕（撂荒地和种植地定期轮换，恢复地力，固定地区农业生产）
162	西周	2	黄河流域	1	0	3	34	341	起亩畦作：南北方向的畦畴，亩是高于地面的畦畴，旁边往往有排水沟，作物种在畦畴上，低湿的湿地适于这种技术
163	西周	2	黄河流域	1	0	3	34	341	耦耕协作：二人协作的大田耕作，整地耕地、开沟作畦、开垦荒地
164	西周	2	黄河流域	1	0	2	23	232	人工灌溉：井水灌溉
165	西周	2	黄河流域	1	0	2	23	232	人工灌溉：少量排水沟和灌水沟
166	西周	2	黄河流域	1	0	3	36	362	中耕除草出现
167	西周	2	黄河流域	1	0	4	42	424	防治害虫：秉畀炎火（利用趋光特性除害虫）
168	西周	2	黄河流域	1	0	4	42	424	防治害虫：用手除虫
169	西周	2	黄河流域	1	0	3	33	333	选育嘉种
170	西周	2	黄河流域	1	0	3	37	371	仓禀储藏粮食
171	西周	2	黄河流域	1	0	1	11	114	用腐烂杂草肥田
172	西周	2	黄河流域	1	0	5	51		主要粮食作物：黍（粘黄米）、稷/高粱（黄米）、禾/粟/梁（谷子）、麦、菽/大豆、麻
173	西周	2	黄河流域	1	0	2	22	227	戽斗
174	西周	2	黄河流域	1	0	2	22	227	辘轳（汲水灌溉）
175	西周	2	黄河流域	1	0	1	13	134	与农时紧密结合《夏小正》适时安排农事活动：二十四节气和物候观察
176	西周	2	黄河流域	1	0	1	13	134	天文历/阴阳合历的创制：为农业生产服务，减少与时令的误差
177	西周	2	黄河流域	1	0	1	13	133	农业气象学的萌芽：观测动物活动规律来预报天气
178	西周	2	黄河流域	1	0	1	13	132	农业气象学萌芽：认识到影响农业生产的气象因素有湿度、温度和通风等自然条件，并且都要适度
179	西周	2	黄河流域	1	0	3	34	344	连种制出现
180	西周	2	长江流域、海南、江西、江苏	0	2	5	51		主要粮食作物：稻
181	西周	2	长江流域、海南、江西、江苏	0	2	2	22	222	青铜锸
183	春秋	3	黄河流域、河北、河南、山西、陕西、内蒙、辽宁、山东、四川、云南、湖北、湖南、安徽、江苏、浙江、广东、天津	1	2	2	22	220	用矿石炼铁，掌握白口生铁冶铸技术
185	春秋	3	黄河流域、河北、河南、山西、陕西、内蒙、辽宁、山东、四川、云南、湖北、湖南、安徽、江苏、浙江、广东、天津	1	2	2	22	220	已经能够炼钢：用块炼铁神探制造钢剑
186	春秋	3	黄河流域、河北、河南、山西、陕西、内蒙、辽宁、山东、四川、云南、湖北、湖南、安徽、江苏、浙江、广东、天津	1	2	2	22	220	生铁柔化处理技术：把又硬又脆的白口生铁加以柔化处理，使之成为可锻铸铁
187	春秋	3	黄河流域、河北、河南、山西、陕西、内蒙、辽宁、山东、四川、云南、湖北、湖南、安徽、江苏、浙江、广东、天津	1	2	2	22	220	铁范：符合散热均匀和抵抗冷却变形的硬度要求
188	春秋	3	黄河流域、河北、河南、山西、陕西、内蒙、辽宁、山东、四川、云南、湖北、湖南、安徽、江苏、浙江、广东、天津	1	2	2	22	220	陶范
189	春秋	3	黄河流域、河北、河南、山西、陕西、内蒙、辽宁、山东、四川、云南、湖北、湖南、安徽、江苏、浙江、广东、天津	1	2	3	34	341	畜力耕作出现：牛耕为主，少量马耕
190	春秋	3	黄河流域、河北、河南、山西、陕西、内蒙、辽宁、山东、四川、云南、湖北、湖南、安徽、江苏、浙江、广东、天津	1	2	2	22	220	牛鼻环：用于耕作和驾车
191	春秋	3	黄河流域、河北、河南、山西、陕西、内蒙、辽宁、山东、四川、云南、湖北、湖南、安徽、江苏、浙江、广东、天津	1	2	2	22	222	铁犁铧/铁耕犁：只能破土划沟，不能翻土作垄。
192	春秋	3	黄河流域、河北、河南、山西、陕西、内蒙、辽宁、山东、四川、云南、湖北、湖南、安徽、江苏、浙江、广东、天津	1	2	2	22	222	铁镬：适用于垦荒和深翻的利器
193	春秋	3	黄河流域、河北、河南、山西、陕西、内蒙、辽宁、山东、四川、云南、湖北、湖南、安徽、江苏、浙江、广东、天津	1	2	2	22	222	锸/臿：长方一字形的铁套刃臿
194	春秋	3	黄河流域、河北、河南、山西、陕西、内蒙、辽宁、山东、四川、云南、湖北、湖南、安徽、江苏、浙江、广东、天津	1	2	2	22	222	锸/臿：凹字形的铁套刃臿
195	春秋	3	黄河流域、河北、河南、山西、陕西、内蒙、辽宁、山东、四川、云南、湖北、湖南、安徽、江苏、浙江、广东、天津	1	2	2	22	224	六角梯形锄：表面脱碳处理具有韧性，中心仍为硬度高的白口生铁，解决了要求有坚硬锋利的刃口和具有韧性及耐冲击的矛盾。
196	春秋	3	黄河流域、河北、河南、山西、陕西、内蒙、辽宁、山东、四川、云南、湖北、湖南、安徽、江苏、浙江、广东、天津	1	2	2	22	224	铁褥（短柄锄）：中耕、除草、间苗
197	春秋	3	黄河流域、河北、河南、山西、陕西、内蒙、辽宁、山东、四川、云南、湖北、湖南、安徽、江苏、浙江、广东、天津	1	2	2	22	224	铁镈（长柄锄）：中耕、除草、间苗
198	春秋	3	黄河流域、河北、河南、山西、陕西、内蒙、辽宁、山东、四川、云南、湖北、湖南、安徽、江苏、浙江、广东、天津	1	2	2	22	225	铁斧
199	春秋	3	黄河流域、河北、河南、山西、陕西、内蒙、辽宁、山东、四川、云南、湖北、湖南、安徽、江苏、浙江、广东、天津	1	2	2	22	226	铁凿
200	春秋	3	黄河流域、河北、河南、山西、陕西、内蒙、辽宁、山东、四川、云南、湖北、湖南、安徽、江苏、浙江、广东、天津	1	2	2	22	226	连枷：谷物脱粒
201	春秋	3	黄河流域、河北、河南、山西、陕西、内蒙、辽宁、山东、四川、云南、湖北、湖南、安徽、江苏、浙江、广东、天津	1	2	1	11	114	人工施肥：火烧、薙除、大水漫灌相结合，抑制杂草蔓延，浸泡可是杂草福兰成肥料，增强土地费力，改良土壤结构
202	春秋	3	黄河流域、河北、河南、山西、陕西、内蒙、辽宁、山东、四川、云南、湖北、湖南、安徽、江苏、浙江、广东、天津	1	2	1	11	114	用马粪和其它牲畜、人的粪便作肥
203	春秋	3	黄河流域、河北、河南、山西、陕西、内蒙、辽宁、山东、四川、云南、湖北、湖南、安徽、江苏、浙江、广东、天津	1	2	2	22	227	灌溉工具：桔槔发明
205	春秋	3	全国	1	2	1	13	134	二十四节气完善，与七十二物候结合指导农业生产
206	战国	3	黄河流域	1	0	2	22	222	铁多齿锄/耙：碎土耙土
207	战国	3	黄河流域	1	0	2	22	224	铁铲：划地除草农具，使用时双手执柄向前推削。
208	战国	3	黄河流域	1	0	2	22	225	收割农具：铁镰
209	战国	3	黄河流域	1	0	2	22	225	收割农具：铁鋕
210	战国	3	黄河流域	1	0	2	22	222	木制的耰/碓/木榔头：碎土覆种的工具
211	战国	3	黄河流域	1	0	2	22	220	熟练掌握铸铁可锻化退火这一热处理工艺，农具刃口坚硬、锋利、耐磨，又具有韧性
212	战国	3	黄河流域	1	0	2	22	220	已经采用鼓风设备炼铁炼钢，规模很大
213	战国	3	黄河流域	1	0	1	11	114	逐渐做到因地施肥、人为改良土壤
214	战国	3	黄河流域	1	0	3	36	362	因时耕作、因土耕作，趋向于精细化，对田间管理提出较高要求：趁湿润耕地让秧苗扎根着实，土壤中有空隙；
215	战国	3	黄河流域	1	0	3	36	362	因时耕作、因土耕作，趋向于精细化，对田间管理提出较高要求：天气干旱就一定要锄地，让土地更肥，土质松软
216	战国	3	黄河流域	1	0	3	34	344	易田休耕制和连作制并行，逐步向连作制转化：耕作制度趋于精细，多次翻耕和中耕除草，出现连年耕种。在耕作水平较高的地区还出现一年两熟的情况。
217	战国	3	黄河流域	1	0	3	35	352	瓠种：瓠嘴对准垄沟，人沿着田垄走去，种子就从小孔泄到沟里，完成播种
218	战国	3	黄河和河南境内天然湖泊	1	0	2	23	233	水上交通挖掘人工运河：鸿沟（北接黄河，南接济水、汝水、淮水、泗水，向西可达云梦之野，向东可达江淮之间，再通过邗沟可达长江淮河流域，使得黄河淮河长江构成一个通航水系，所到之处农田均可受灌溉之利）
219	战国	3	长江与淮河水域	1	2	2	23	233	水上交通挖掘人工运河：邗沟
220	战国	3	长江与淮河水域	1	2	3	34	344	吴、江陵、巴蜀开发较早，江淮以南则是尚未充分开发的水田耕作区，种植水稻为主，方式是火耕水缛。也从事捕鱼狩猎看法等副业
221	公元前246年	3	陕西关中平原	1	0	2	23	233	郑国渠：大型渠系灌溉工程
222	战国	3	陕西关中平原	1	0	2	23	232	输水供水上川泽结合，利用泾阳县西北的瓠口作蓄泄机构
223	战国	3	陕西关中平原	1	0	2	23	232	利用客水：利用顺流的天然河道假道、横绝交叉的河道
224	战国	3	陕西关中平原	1	0	2	23	232	在渠首位置上，选择了泾水流出群山进入渭北平原的峡口下游，这里河身较窄，引流无需筑过长的坝，河床比较平坦流速也较慢。部分粗砂得以沉积，减少有害物质入渠。坝址设在灌区最高田的上游，只要筑低坝即可引水灌溉，避免了险情也减少了人力物力财力
225	战国	3	陕西关中平原	1	0	2	23	232	在渠系布置上，干渠设在地势较高的北山山麓，将渠道布置在灌区的最高一线，使整个灌区都处在干渠的控制上，既能灌及全区，又形成了全面的自然流灌溉。
226	战国	3	陕西关中平原	1	0	2	23	232	沉沙技术：粗砂入渠，势必沉积下来，淤高渠底。在渠首下有”古退水槽“，用于退水沉沙。
227	战国	3	河北河南	1	0	2	23	233	漳水渠/西门渠：多首制引水工程的创始（从多处引水，渠首也有多个）
228	战国	3	河北河南	1	0	2	23	233	十二渠：每隔一定距离分筑十二低滚水坝，分设十二个口门，各设进水闸，分疏为十二条引水渠。因为引流的漳水是多沙河流，主流常摆动迁徙，多设渠口能够方便引水，维修和运用同时进行。
229	战国	3	河北河南	1	0	2	23	231	淹灌法（水田灌溉）：在盐碱地上一边洗碱一边种庄稼，通过对水稻的长期淹灌作用，使土壤中的盐分随着水的排出和洗淋下渗作用而不断脱盐。（在低地淹灌）
230	战国	3	河北河南	1	0	2	23	231	深川灌水法（旱田灌溉）：除浸润作物以外，并洗浴盐碱土壤，溶解带走有害盐分，由深田川下泄排去。
231	战国	3	河北河南	1	0	2	23	232	地下水灌溉：凿井
232	战国	3	山西/陕西/广东/福建等	1	0	2	23	232	地下水灌溉：引泉灌溉
233	战国	3	长江流域+黄河流域：河北、河南、陕西、山西、内蒙古、辽宁、山东、四川、云南、湖北、湖南、安徽、江苏、浙江、广东、广西、天津等	1	2	1	11	114	土化之法：利用人畜粪溺制造化肥，用粪肥改良土壤（与种子混合播种）
234	战国	3	长江流域+黄河流域：河北、河南、陕西、山西、内蒙古、辽宁、山东、四川、云南、湖北、湖南、安徽、江苏、浙江、广东、广西、天津等	1	2	1	11	114	“烧薙行水”利用草木的腐殖质和灰烬作肥料：把杂草拔除、晒干、烧掉然后放水浸泡，使刚硬难耕的土地变得肥美
235	战国	3	长江流域+黄河流域：河北、河南、陕西、山西、内蒙古、辽宁、山东、四川、云南、湖北、湖南、安徽、江苏、浙江、广东、广西、天津等	1	2	2	23	231	淤灌：利用黄河含沙量大的特点，把灌溉与肥田和改良盐碱地相结合
236	战国	3	长江流域+黄河流域：河北、河南、陕西、山西、内蒙古、辽宁、山东、四川、云南、湖北、湖南、安徽、江苏、浙江、广东、广西、天津等	1	2	1	11	114	粪种法：把肥料直接混合种子下种
237	战国	3	长江流域+黄河流域：河北、河南、陕西、山西、内蒙古、辽宁、山东、四川、云南、湖北、湖南、安徽、江苏、浙江、广东、广西、天津等	1	2	3	35	351	向渍种方向发展，熟成肥料再混合下种（蚕矢）
238	战国	3	长江流域+黄河流域：河北、河南、陕西、山西、内蒙古、辽宁、山东、四川、云南、湖北、湖南、安徽、江苏、浙江、广东、广西、天津等	1	2	3	35	351	雪水浸种使作物增产耐旱再下种
239	战国	3	长江流域+黄河流域：河北、河南、陕西、山西、内蒙古、辽宁、山东、四川、云南、湖北、湖南、安徽、江苏、浙江、广东、广西、天津等	1	2	3	35	351	溲种法：骨汁和粪渍种，使种子耐旱
240	战国	3	北方黄河流域中下游	1	0	5	51		大田作物 ：菽和粟并列成为主要粮食作物
241	战国	3	北方黄河流域中下游	1	0	5	51		大田作物：麦的快速发展
243	战国	3	北方黄河流域中下游	1	0	3	34	344	轮作换茬技术：禾麦轮作
244	春秋战国	3	淮河流域和江南地区：河南（楚国）	1	2	2	23	233	思陂：陂塘蓄水工程。在地形较低的丘陵地区，利用地表径流或者天然蓄水地，在其周围低下地段筑坝截水，修筑有相当需水量的人工湖，引水灌溉。具有灌溉、蓄洪、航运调节肥水水量的作用。
245	春秋战国	3	安徽	1	0	2	23	233	芍陂：陂塘蓄水工程，灌溉/防洪/航运结合
246	春秋战国	3	四川	0	0	2	23	233	都江堰：灌溉分洪工程。都江鱼嘴（分水）、飞沙堰（衔接在内金刚堤的下端的内江溢洪排沙关键工程）、宝瓶口（引流灌溉并控制内江流量的咽喉，利用两岸岩石的狭窄和引水通道来控制洪水和泥沙）。还有百丈堤、分水鱼嘴、金刚堤、人字堤等一系列配套附属建筑物。
247	春秋战国	3	四川	0	0	2	23	232	竹笼法：凿山引水，在地基不坚实的卵石冲积层上修筑了造价低廉而功效显著的堤堰工程
248	春秋战国	3	四川	0	0	2	23	232	杩槎法：灵活节流和节制水量
249	春秋战国	3	南方地区/长江淮河流域等	1	2	2	23	232	稻田灌溉系统：修筑陂塘或水岸作为水源工程，以储蓄水
250	春秋战国	3	南方地区/长江淮河流域等	1	2	2	23	232	稻田灌溉系统：挖渠筑堤束水导流入干渠，防止水流失
251	春秋战国	3	南方地区/长江淮河流域等	1	2	2	23	232	稻田灌溉系统：由干渠分出支渠再分出斗渠，平均配水到田头小沟，再由小沟灌水到田，四周筑起田埂关住稻田水层，有余水或者发大水时则通过大浍排泄到川中
253	春秋战国	3	黄河流域：河北、河南、陕西、山西、内蒙古、辽宁、山东、四川、云南、湖北、湖南、安徽、江苏、浙江、广东、广西、天津等	1	2	2	23	231	维护管理上的多项合理措施：保证灌溉防洪运输的综合利用
254	春秋战国	3	黄河流域：河北、河南、陕西、山西、内蒙古、辽宁、山东、四川、云南、湖北、湖南、安徽、江苏、浙江、广东、广西、天津等	1	2	3	34	344	休闲制与连种制并存
255	春秋战国	3	黄河流域：河北、河南、陕西、山西、内蒙古、辽宁、山东、四川、云南、湖北、湖南、安徽、江苏、浙江、广东、广西、天津等	1	2	3	34	341	系统耕作技术：深耕（对当年和下年庄稼的良好生长都有作用）
256	春秋战国	3	黄河流域：河北、河南、陕西、山西、内蒙古、辽宁、山东、四川、云南、湖北、湖南、安徽、江苏、浙江、广东、广西、天津等	1	2	3	34	341	系统耕作技术：熟耰（细致地碎土，均匀地播种）
257	春秋战国	3	黄河流域：河北、河南、陕西、山西、内蒙古、辽宁、山东、四川、云南、湖北、湖南、安徽、江苏、浙江、广东、广西、天津等	1	2	3	34	341	系统耕作技术：疾耰（覆种和平土：耕播后迅速及时地碎土覆种）
258	春秋战国	3	黄河流域：河北、河南、陕西、山西、内蒙古、辽宁、山东、四川、云南、湖北、湖南、安徽、江苏、浙江、广东、广西、天津等	1	2	3	36	362	系统耕作技术：易耘（快速在杂草蔓延之前把它扑灭）
259	春秋战国	3	黄河流域：河北、河南、陕西、山西、内蒙古、辽宁、山东、四川、云南、湖北、湖南、安徽、江苏、浙江、广东、广西、天津等	1	2	3	36	362	系统耕作技术：熟耘（细致地中耕：间苗、培土、除草等）
260	春秋战国	3	黄河流域：河北、河南、陕西、山西、内蒙古、辽宁、山东、四川、云南、湖北、湖南、安徽、江苏、浙江、广东、广西、天津等	1	2	3	34	344	因时因地耕作：看天象看物候定耕期
261	春秋战国	3	黄河流域：河北、河南、陕西、山西、内蒙古、辽宁、山东、四川、云南、湖北、湖南、安徽、江苏、浙江、广东、广西、天津等	1	2	3	34	342	因时因地耕作：因地势高低定耕地措施-岗地防旱保墑、洼地排涝散墑
262	春秋战国	3	黄河流域：河北、河南、陕西、山西、内蒙古、辽宁、山东、四川、云南、湖北、湖南、安徽、江苏、浙江、广东、广西、天津等	1	2	3	34	342	因时因地耕作：因土质不同，定耕作先后
263	春秋战国	3	黄河流域：河北、河南、陕西、山西、内蒙古、辽宁、山东、四川、云南、湖北、湖南、安徽、江苏、浙江、广东、广西、天津等	1	2	3	34	342	因时因地耕作：因土壤水分含量多寡，定耕地时宜
264	春秋战国	3	黄河流域：河北、河南、陕西、山西、内蒙古、辽宁、山东、四川、云南、湖北、湖南、安徽、江苏、浙江、广东、广西、天津等	1	2	3	34	344	土壤耕作五大原则：（力者欲柔，柔者欲力）使过于紧密的土壤疏松些，使过于疏松的土壤紧密些
265	春秋战国	3	黄河流域：河北、河南、陕西、山西、内蒙古、辽宁、山东、四川、云南、湖北、湖南、安徽、江苏、浙江、广东、广西、天津等	1	2	3	34	344	土壤耕作五大原则：（息者欲劳，劳者欲息）贯彻养地和用地相结合的原则，使休闲的土地得到利用使利用过的土地得到休闲以恢复地力
266	春秋战国	3	黄河流域：河北、河南、陕西、山西、内蒙古、辽宁、山东、四川、云南、湖北、湖南、安徽、江苏、浙江、广东、广西、天津等	1	2	3	34	344	土壤耕作五大原则：（棘者欲肥，肥者欲棘）通过土地更做错事来调节土壤肥力状况，不可过肥又不可不肥
267	春秋战国	3	黄河流域：河北、河南、陕西、山西、内蒙古、辽宁、山东、四川、云南、湖北、湖南、安徽、江苏、浙江、广东、广西、天津等	1	2	3	34	344	土壤耕作五大原则：（急者欲缓，缓者欲急）通过耕作措施和土壤保肥能力的强弱来调节肥力释放的快慢
268	春秋战国	3	黄河流域：河北、河南、陕西、山西、内蒙古、辽宁、山东、四川、云南、湖北、湖南、安徽、江苏、浙江、广东、广西、天津等	1	2	3	34	344	土壤耕作五大原则：（湿者欲燥，燥者欲湿）调节土壤水分状况，不能过湿或过干
269	春秋战国	3	黄河流域：河北、河南、陕西、山西、内蒙古、辽宁、山东、四川、云南、湖北、湖南、安徽、江苏、浙江、广东、广西、天津等	1	2	3	34	341	畎亩法/垄作法：上田弃亩（在高田，将作物种在沟内不种在垄上，抗旱保墑）
270	春秋战国	3	黄河流域：河北、河南、陕西、山西、内蒙古、辽宁、山东、四川、云南、湖北、湖南、安徽、江苏、浙江、广东、广西、天津等	1	2	3	34	341	畎亩法/垄作法：下田弃畎（在低田，将作物种在垄上不种在沟里，排水防涝通风透光）
271	春秋战国	3	黄河流域：河北、河南、陕西、山西、内蒙古、辽宁、山东、四川、云南、湖北、湖南、安徽、江苏、浙江、广东、广西、天津等	1	2	3	35	352	均匀细致地播种
272	春秋战国	3	黄河流域：河北、河南、陕西、山西、内蒙古、辽宁、山东、四川、云南、湖北、湖南、安徽、江苏、浙江、广东、广西、天津等	1	2	3	36	362	消灭三盗：地窃（播种过稀，浪费耕地）
273	春秋战国	3	黄河流域：河北、河南、陕西、山西、内蒙古、辽宁、山东、四川、云南、湖北、湖南、安徽、江苏、浙江、广东、广西、天津等	1	2	3	36	362	消灭三盗：苗窃（密植不成行，苗与苗相欺，生长不好）
274	春秋战国	3	黄河流域：河北、河南、陕西、山西、内蒙古、辽宁、山东、四川、云南、湖北、湖南、安徽、江苏、浙江、广东、广西、天津等	1	2	3	36	362	消灭三盗：草窃（杂草妨碍禾苗生长）
275	春秋战国	3	黄河流域：河北、河南、陕西、山西、内蒙古、辽宁、山东、四川、云南、湖北、湖南、安徽、江苏、浙江、广东、广西、天津等	1	2	3	35	352	进一步强调条播法，植株间通风透光
276	春秋战国	3	黄河流域：河北、河南、陕西、山西、内蒙古、辽宁、山东、四川、云南、湖北、湖南、安徽、江苏、浙江、广东、广西、天津等	1	2	3	35	352	播种密度上，播种量要适当，不太密也不太稀，因地制宜调整密度
277	春秋战国	3	黄河流域：河北、河南、陕西、山西、内蒙古、辽宁、山东、四川、云南、湖北、湖南、安徽、江苏、浙江、广东、广西、天津等	1	2	3	36	362	培土/籽：覆土厚薄适度
278	春秋战国	3	黄河流域：河北、河南、陕西、山西、内蒙古、辽宁、山东、四川、云南、湖北、湖南、安徽、江苏、浙江、广东、广西、天津等	1	2	3	35	353	株行距要求纵横成行，保证田间通风，有等距全苗的观念
279	春秋战国	3	黄河流域：河北、河南、陕西、山西、内蒙古、辽宁、山东、四川、云南、湖北、湖南、安徽、江苏、浙江、广东、广西、天津等	1	2	3	36	362	中耕原则：出苗后要间去弱苗，“长其兄去其弟”
280	春秋战国	3	黄河流域：河北、河南、陕西、山西、内蒙古、辽宁、山东、四川、云南、湖北、湖南、安徽、江苏、浙江、广东、广西、天津等	1	2	3	33	331	良种培育：进行普遍品种资源调查，并在此基础上指导老百姓因地制宜采用不同品种
281	春秋战国	3	黄河流域：河北、河南、陕西、山西、内蒙古、辽宁、山东、四川、云南、湖北、湖南、安徽、江苏、浙江、广东、广西、天津等	1	2	3	33	334	良种培育：由妇女保藏种子
282	春秋战国	3	黄河流域：河北、河南、陕西、山西、内蒙古、辽宁、山东、四川、云南、湖北、湖南、安徽、江苏、浙江、广东、广西、天津等	1	2	3	33	333	通过性状选育良种：通过综合农业措施使作物茎秆健壮、穗大饱满、籽粒出米率高、品质优良
283	春秋战国	3	黄河流域：河北、河南、陕西、山西、内蒙古、辽宁、山东、四川、云南、湖北、湖南、安徽、江苏、浙江、广东、广西、天津等	1	2	4	42	423	害虫防治：通过深耕改变土壤环境、消灭杂草和害虫
284	春秋战国	3	黄河流域：河北、河南、陕西、山西、内蒙古、辽宁、山东、四川、云南、湖北、湖南、安徽、江苏、浙江、广东、广西、天津等	1	2	4	42	423	害虫防治：掌握适宜的耕作时期
285	春秋战国	3	黄河流域：河北、河南、陕西、山西、内蒙古、辽宁、山东、四川、云南、湖北、湖南、安徽、江苏、浙江、广东、广西、天津等	1	2	4	42	423	害虫防治：各种作物互相搭配种植，预防虫害等自然灾害
286	春秋战国	3	黄河流域：河北、河南、陕西、山西、内蒙古、辽宁、山东、四川、云南、湖北、湖南、安徽、江苏、浙江、广东、广西、天津等	1	2	4	43	431	药物防治害虫（毒八角、襄荷、野菊）
287	春秋战国	3	黄河流域：河北、河南、陕西、山西、内蒙古、辽宁、山东、四川、云南、湖北、湖南、安徽、江苏、浙江、广东、广西、天津等	1	2	3	36	362	掌握农时：在恰当的时间耕作，把握作物适宜的耕作和收获期
288	春秋战国	3	黄河流域：河北、河南、陕西、山西、内蒙古、辽宁、山东、四川、云南、湖北、湖南、安徽、江苏、浙江、广东、广西、天津等	1	2	3	34	344	制定出相应的政策措施保障农时：农忙季节不准大兴土木、打仗、庶人行冠礼、婚嫁等；“制野禁”不准本地男子出赘、女子出嫁外地、地未整好不准做其他事情、不上年纪不准种园、力量不足不准开荒而耕、农民不得经商或其他非农业活动；统治者有三不夺：不大兴土木、不大搞水利工程、不兴兵打仗
289	春秋战国	3	黄河流域：河北、河南、陕西、山西、内蒙古、辽宁、山东、四川、云南、湖北、湖南、安徽、江苏、浙江、广东、广西、天津等	1	2	3	34	342	掌握地宜：根据地势的高低、土壤的肥瘠来安排农作物的种植
290	春秋战国	3	黄河流域：河北、河南、陕西、山西、内蒙古、辽宁、山东、四川、云南、湖北、湖南、安徽、江苏、浙江、广东、广西、天津等	1	2	3	34	342	掌握地宜：按照不同的地势全面安排农、林、牧、渔的生产
291	春秋战国	3	黄河流域：河北、河南、陕西、山西、内蒙古、辽宁、山东、四川、云南、湖北、湖南、安徽、江苏、浙江、广东、广西、天津等	1	2	3	34	343	利用指示植物来选择耕地，看是否湿润肥美、向阳和水泉的流向
292	春秋战国	3	全国	1	2	1	15	151	把天地人三个生产因素的人放在主要地位，指导农业生产（充分发挥人的主观能动性，掌握自然规律，改变不利环境条件）
293	春秋战国	3	全国	1	2	1	12	123	土壤学出现：对土壤进行分类，“五地”说（根据土壤植被、产地和自然地势，根据颜色特征和质地）
294	春秋战国	3	全国	1	2	1	12	125	传统土壤科学：记载土壤地理（分布状况）
295	春秋战国	3	全国	1	2	1	12	121	土壤学的出现：土（自然土壤）和壤（耕作土壤）
296	春秋战国	3	全国	1	2	1	12	122	传统土壤科学：认识了植物的生长和土地的高低条件有关。由于不同的环境条件，一定的土壤有一定的植被，彼此依存形成特有的生态系统，要因地制宜发展农业
297	春秋战国	3	全国	1	2	1	12	121	土壤学出现：对土壤形状的把握（重视土壤的结构和水分、注意土壤中动物的活动、各类土壤的水文状况）
298	春秋战国	3	全国	1	2	1	12	121	土壤学出现：重视土壤的生产能力，并划分了土壤肥力等级
299	春秋战国	3	全国	1	2	1	12	122	土壤学出现：“草木之道”注意土壤和各类土地与植物群落的关系、与农业生产的关系，注意对生态环境的综合考察
300	春秋战国	3	全国	1	2	1	12	122	出现“土宜/地宜”的概念：认识到土地和植物的关系，因土种植，不同土壤安排不同作物
301	春秋战国	3	全国	1	2	1	12	126	出现“土宜/地宜”的概念：因地制宜发展各业（农牧林渔）
302	春秋战国	3	全国	1	2	1	12	126	出现“土宜/地宜”的概念：重视农业的地区性，按区域特点安排生产生活
303	春秋战国	3	全国	1	2	1	12	121	出现“土脉”的概念：土气、土膏和土脉的理念来解释土壤的状态、成分，相互连通的规律
304	春秋战国	3	全国	1	2	1	12	124	出现“土脉”的概念：认识水和土的关系，把水看作传输养分的血液
305	春秋战国	3	全国	1	2	1	13	132	不违农时耕作的原则/意识
306	春秋战国	3	全国	1	2	1	13	132	正确安排五谷的种植顺序来防御反常气候的危害
307	春秋战国	3	全国	1	2	1	13	134	创制四分历：比较准确地测定回归年的长度
308	春秋战国	3	全国	1	2	1	13	134	阴阳合历与节气物候相结合标准化农时体系（《夏小正》到《吕氏春秋-十二纪》/《礼记-月令》）：十分符合黄河中下游的实际情况；按阴历十二个月记述更详细具体系统的星象、物候和农事记载，包含了二十四节气的大部分内容，并将事物纳入完整的阴阳五行体系（三十时节）
309	春秋战国	3	全国	1	2	1	13	133	利用星象指时：天文观测（夏小正、火历记载大火星的移动）
310	春秋战国	3	全国	1	2	1	13	132	以阴阳二期的消长来解释气候的变迁，以草木生长收藏对气候变迁的依赖来说明掌握农时的重要性（接近于认识到太阳能碓作物生产的根本作用）
311	春秋战国	3	全国	1	2	1	14	141	农业生物学萌芽：认识到生物的遗传和变异性，未上升为理论
312	春秋战国	3	全国	1	2	1	14	141	农业生物学萌芽：对农业生物形态特点有认识，辨别不同种类的形态
313	春秋战国	3	全国	1	2	1	14	141	农业生物学萌芽：对农业作物生理特性有认识，认识到植物的雌雄特性
314	春秋战国	3	全国	1	2	1	14	141	农业生物学萌芽：认识到生物内部不同部位以及不同部位之间的内在联系
315	春秋战国	3	全国	1	2	1	14	141	农业生物学萌芽：认识到生物之间（庄稼和杂草）的相互关系，提出合理的田间作物群体结构模式
316	春秋战国	3	全国	1	2	1	14	141	农业生物学萌芽：认识到水和阳光对作物生长的重要性
317	春秋战国	3	全国	1	2	3	34	344	出现合理保护自然资源的理论：林业、渔业、野生动物等生物资源为主
318	春秋战国	3	全国	1	2	2	23	231	制定均水规章
319	春秋战国	3	全国	1	2	2	23	231	防治水害：设置水官专门负责治水事宜，分区管理的责任制
320	春秋战国	3	全国	1	2	2	23	231	防治水害：规定治水工程的施工季节（春三月）
321	春秋战国	3	全国	1	2	2	23	231	防治水害：对各处地方进行经常性检查维修，做好应急准备
322	春秋战国	3	全国	1	2	2	23	231	发展灌溉的设想：筑坝截流，提高水位，引水分洪，灌溉高地
323	秦初期	4	广西	0	0	2	23	233	灵渠：沟通漓江和湘江运军粮南下工大岭南地区，附近农田也得到灌溉
324	西汉中期	4	中原地区、东北的辽宁、内蒙到西南的云南、贵州，从东南的广东、福建到西北的甘肃	1	0	2	22	220	冶铁业官营，成批生产
325	西汉中期	4	中原地区、东北的辽宁、内蒙到西南的云南、贵州，从东南的广东、福建到西北的甘肃	1	0	2	22	220	设立了指导新农具生产和推广的机构
326	西汉中期	4	中原地区、东北的辽宁、内蒙到西南的云南、贵州，从东南的广东、福建到西北的甘肃	1	0	2	22	224	一般农户也有使用“铧、镬、锄、臿、铲、镰、銶等
327	西汉晚期	4	陕西关中地区，甘肃，四川，内蒙古，辽宁，河南，河北，山东，江苏，贵州，福建等	1	2	2	22	222	全铁铧：舌型大铧/耦犁（主要耕犁）
328	西汉晚期	4	陕西关中地区，甘肃，四川，内蒙古，辽宁，河南，河北，山东，江苏，贵州，福建等	1	2	2	22	222	全铁铧：小铧
329	西汉晚期	4	陕西关中地区，甘肃，四川，内蒙古，辽宁，河南，河北，山东，江苏，贵州，福建等	1	2	2	22	222	全铁铧：巨型犁铧（数牛挽行，开大沟）
330	西汉晚期	4	陕西，河南等地	1	0	2	22	220	V字型犁冠：保护犁铧，延长使用寿命，其铁质优于犁铧部分，增加铧刃的耐磨性和锐利性，节省优质铁财
331	西汉晚期	4	陕西，河南，山东等地	1	0	2	22	220	犁壁：菱形壁（已经装在铁犁上，引导垡条逐渐上移，并进而使其碎断、翻转，达到预定方向的功能，提高犁耕的松土、碎土、翻土的质量）
332	西汉晚期	4	陕西，河南，山东等地	1	0	2	22	220	犁壁：瓦型壁
333	西汉晚期	4	陕西，河南，山东等地	1	0	2	22	220	犁壁：方形缺角壁
334	西汉晚期	4	陕西，河南，山东等地	1	0	2	22	220	犁壁：马鞍形壁
335	西汉晚期	4	陕西，河南，山东等地	1	0	2	22	222	铧式犁：铁质，铧与壁分设。两大特点：工作时的摇摆性，减少前进时的摩擦阻力，保持犁的直线行进，利于随时调向和改变耕宽大小，增加犁的碎土性能；构造上的连续曲面性，具备较强的切土、碎土、翻土、移土的性能，促进耕作质量提高，并且能将地面上的残茬败叶杂草虫卵等比较严实地掩埋在地下，有利于消灭杂草和减轻病虫危害
336	西汉晚期	4	陕西，河南，山东等地	1	0	2	22	222	框形犁的雏形/汉代耕犁/长床犁：木质部分有犁底、犁箭、犁梢、犁衡等部分，铁质部分有犁铧。犁底较长，便于套上犁铧。
337	西汉晚期	4	江苏	0	2	2	22	220	犁评的萌芽：犁辕和犁箭之间已有活动木锲
338	西汉晚期	4	江苏	0	2	2	22	222	耦犁：二牛抬杠共拉一犁。
339	西汉晚期	4	陕西，山西，山东，江苏，广东，辽东，宁夏，新疆，广西	1	2	2	21	211	畜力耕作：牛耕相当普遍
340	西汉晚期	4	中原地区	1	0	2	22	222	铁镬
341	西汉晚期	4	中原地区	1	0	2	22	222	铁口锸/臿：凹字形弧刃尖首
342	西汉晚期	4	中原地区	1	0	2	22	222	铁口锸/臿：一字型平面臿
343	西汉晚期	4	中原地区	1	0	2	22	222	踏犁
344	西汉晚期	4	中原地区	1	0	2	22	224	锄
345	西汉晚期	4	中原地区	1	0	2	22	222	碎土覆种工具：耰
346	西汉晚期	4	中原地区	1	0	2	22	222	碎土覆种工具：畜力牵引的摩田器/耱
347	西汉晚期	4	中原地区	1	0	2	22	222	碎土覆种工具：竹木制人力耙（收麦扬场）
348	西汉晚期	4	中原地区	1	0	2	22	222	碎土覆种工具：铁齿耙（碎土）
349	西汉晚期	4	中原地区	1	0	2	22	223	耧车/耧犁的发明：有两或三个固定在机架上的耧脚用于播种
350	西汉晚期	4	中原地区	1	0	2	22	225	谷物收获：镰
351	西汉晚期	4	中原地区	1	0	2	22	225	谷物收获工具：鋕
352	西汉晚期	4	中原地区	1	0	2	22	226	谷物加工工具：连枷（脱粒）
353	西汉晚期	4	中原地区	1	0	2	22	226	谷物加工工具：杵臼
354	西汉晚期	4	中原地区	1	0	2	22	226	谷物加工工具：践碓/踏碓（人力）
355	西汉晚期	4	中原地区	1	0	2	22	226	谷物加工工具：石转磨（粉碎粮食）
356	西汉晚期	4	中原地区	1	0	2	22	226	谷物加工工具：畜力碓
357	西汉晚期	4	中原地区	1	0	2	22	226	谷物加工工具：水碓（水力利用）
358	西汉晚期	4	中原地区	1	0	2	22	226	谷物加工工具：风车/飏扇（风力利用）
359	西汉晚期	4	中原地区	1	0	2	22	226	谷物加工工具：宕（磨类工具，土质或者木质的，用于稻谷的脱壳）
360	西汉晚期	4	中原地区	1	0	2	22	227	提水工具：桔槔
361	西汉晚期	4	中原地区	1	0	2	22	227	提水工具：滑腰式辘轳
362	西汉晚期	4	中原地区	1	0	2	22	227	提水工具：细腰式辘轳
363	西汉晚期	4	中原地区	1	0	2	22	227	提水工具：翻车/渴乌（机械提水工具，用于冲洗街道）
364	西汉晚期	4	黄河流域	1	0	2	23	232	开挖灌溉渠系，引黄河或其支流的水源进行灌溉
365	西汉晚期	4	江淮/江汉之间	1	2	2	23	232	为天然陂池修堤筑堰，开设闸门，整修水路
366	西汉晚期	4	江淮/江汉之间	1	2	2	23	232	断河拦流使之蓄入低洼之所
367	西汉晚期	4	江淮/江汉之间	1	2	2	23	232	蓄山间沟谷水流，使之成为人工陂池，用以灌田
368	西汉晚期	4	关中地区	1	0	2	23	233	修整郑国渠：引泾水入洛水
369	西汉晚期	4	关中地区	1	0	2	23	233	穿凿六辅渠：灌溉高地
370	西汉晚期	4	关中地区	1	0	2	23	233	兴建白渠：引泾水注入渭水。
371	西汉晚期	4	关中地区	1	0	2	23	233	兴建龙首渠/井渠法：隧洞竖井施工方法的先河，井渠施工法，山下穿渠。
372	西汉晚期	4	关中地区	1	0	2	23	233	灵轵渠：引渭水及其支流的（灌溉京师所在渭河南岸的水稻区）。
373	西汉晚期	4	关中地区	1	0	2	23	233	韦渠：引渭水及其支流的（灌溉京师所在渭河南岸的水稻区）。
374	西汉晚期	4	关中地区	1	0	2	23	233	成国渠
375	西汉晚期	4	关中地区	1	0	2	23	233	漕渠：西至长安穿渭水为渠，东至华阴入黄河，长三百余里
376	西汉晚期	4	西北屯田地区：内蒙古，陕西，甘肃，河西走廊，宁夏	0	0	2	23	233	汉渠
377	西汉晚期	4	西北屯田地区：内蒙古，陕西，甘肃，河西走廊，宁夏	0	0	2	23	233	汉延渠
378	西汉晚期	4	西北屯田地区：内蒙古，陕西，甘肃，河西走廊，宁夏	0	0	2	23	233	千金渠（长达二百余里）
379	西汉	4	西北屯田地区：内蒙古，陕西，甘肃，河西走廊，宁夏	0	0	2	23	231	发展出合理的灌溉用水制度：“定水令，以广溉田”、“作均水约束，刻石立于田畔”，避免水利纷争，节约用水
380	西汉	4	西北屯田地区：内蒙古，陕西，甘肃，河西走廊，宁夏	0	0	2	23	231	制定了具体的”水令“，比原则性的规章更具体化了：明确了灌溉陂塘的面积与田亩面积的比例关系
381	东汉	4	西北屯田地区：内蒙古，陕西，甘肃，河西走廊，宁夏	0	0	2	22	222	短辕犁：一牛挽拉，并有犁壁翻土
382	东汉	4	黄河流域	1	0	4	43	431	《汜胜之书》干燥处理和药物处理相结合防虫：植物性药物（艾、穰灰、蒜、葱、烟草、巴豆等）
383	东汉	4	黄河流域	1	0	2	22	229	创制出天平式温度计
384	东汉	4	黄河流域	1	0	2	22	229	天池盆测雨器
385	东汉	4	黄河流域	1	0	2	22	229	圆罂测雨器
386	东汉	4	黄河流域	1	0	2	22	229	竹器验雪
387	东汉	4	全国	1	2	1	13	133	政府要求全国各地向中央报告降雨量的规定
388	东汉	4	汝南：淮河流域支流的汝河流域（河南正阳县南北一带）	1	0	2	23	233	鸿隙陂的修复
389	东汉	4	南阳、汝南二郡为中心：河南	1	0	2	23	233	（陂塘坝堰工程）钳卢陂三渠：灌田三万顷
390	东汉	4	九江，广陵等地：安徽	0	2	2	23	233	芍陂的修复
391	东汉	4	九江，广陵等地：安徽	0	2	2	23	233	陈公塘：富豪之家或平常百姓也多有修筑小渠小陂，利用山间有利地形和天然水源
392	东汉	4	徐县北界	0	2	2	23	233	蒲阳陂修造水门和灌溉渠系
393	东汉	4	陕西汉中、四川、云贵等地	1	0	2	23	233	小型水库和方形圆角水坝：横于池塘和稻田中间，水坝有拱形出水口，并装有提升式闸门，坝体面向池塘一侧的中部呈弧形外鼓，减少塘水对坝中部的压力
394	公元140年	4	浙江绍兴地区（会稽山）	0	2	2	23	233	创立鉴湖，溉田九千余亩。沿着会稽山山麓，东起曹娥江西至西小江修建一条长堤，将山川流水拦蓄在大堤以南，使之成为一个人工湖，避免山洪和河流的冲击，并蓄水灌溉（灌溉排洪）
395	东汉	4	荥阳（河南荥阳）和千乘（山东利津）一带	1	0	2	23	232	王景治理黄河技术（东汉最大的工程，修堤、筑渠疏通河道）
396	东汉	4	江淮长江流域：南阳郡、汝南郡为农田水利中心	1	2	2	23	232	“累石为堤”技术：钳卢陂
397	东汉	4	江淮长江流域：南阳郡、汝南郡为农田水利中心	1	2	2	23	232	“方梁石恤”技术（适当的位置作石水门）：玉池、褚阳、东陂、鲖阳旧渠、鴻隙陂
398	汉	4	江淮长江流域：南阳郡、汝南郡为农田水利中心	1	2	3	34	344	冬麦的种植：（麦苗在田间越冬）与其他作物搭配形成的倒茬轮作。如冬麦与禾、冬麦与蔬菜作物轮作复种的两年三熟制
399	汉	4	江淮长江流域：南阳郡、汝南郡为农田水利中心	1	2	5	52		开始使用麻子（雌大麻）榨油
400	汉	4	江淮长江流域：南阳郡、汝南郡为农田水利中心	1	2	3	32	321	芝麻（胡麻）从西域引入榨油
401	汉	4	江淮长江流域：南阳郡、汝南郡为农田水利中心	1	2	3	31	312	人工小气候：温室和人工升降温（韭黄的培育、枝叶作棚防晒种姜、风障和阳畦种植果蔬）
402	汉	4	河南/洛阳等地	1	0	2	23	232	井水灌溉更加普遍
403	汉	4	河南/洛阳等地	1	0	2	23	232	陶管或者砖砌的下水道灌溉
404	汉	4	河南/洛阳等地	1	0	2	23	232	要用暴晒过的井水浇地
405	汉	4	邓县	1	0	2	23	233	六门陂：灌田五千余顷
406	汉	4	邓县	1	0	2	23	233	马仁陂：筑坝、创立水门，分流二十四堰，灌田一万余顷---山谷人工陂塘，拦蓄沟谷水汇聚而成
407	汉	4	陇西，青海黄河以北；湟水流域；新疆轮台渠犁一带	1	0	3	34	343	军屯：调动军队边戍边耕，又实行移民实边，又官府给衣食，令其耕垦
408	汉	4	陇西，青海黄河以北；湟水流域；新疆轮台渠犁一带	1	0	3	34	343	民屯/民垦
409	秦汉	4	黄河流域	1	0	2	22	220	铸造麻口铁
410	秦汉	4	黄河流域	1	0	2	22	220	生铁柔化技术成熟
411	秦汉	4	河北/湖北	1	0	2	22	220	铸造灰口铁
412	秦汉	4	河北/湖北	1	0	2	22	220	铸造球墨铸铁
413	秦汉	4	河北/湖北	1	0	2	22	220	铸铁脱碳钢
414	秦汉	4	河北/湖北	1	0	2	22	220	炒钢和百炼钢技术
415	秦汉	4	全国	1	2	5	51		大田作物：粟/禾/稷/怵，稻，小麦，大麦，菽豆，黍为主；还有埤（备荒）
415	秦汉	4	全国	1	2	5	52		大田作物：还有芋，苽，蓝，扈，茜，地黄，苜蓿，荏，葶苈，良当子，芜菁，芥，冬葵，甘蔗，茶叶
416	秦汉	4	黄河流域	1	0	3	34	344	复种：谷子收获后接着用区种法种冬麦，两年三熟制可能存在
417	秦汉	4	黄河流域	1	0	3	34	344	间作、套种和混作萌芽：瓜、小豆之间的间作套种；桑和黍之间的套种
418	秦汉	4	黄河流域	1	0	3	34	344	趣时：抓紧土壤耕作的适宜时机进行耕作（《汜胜之书》定出耕作总原则）
419	秦汉	4	黄河流域	1	0	3	34	344	和土：通过土壤耕作手段，改善土壤结构，不过松也不过紧，达到疏松柔和的状态，为农作物生长发育创造良好的土壤环境
420	秦汉	4	黄河流域	1	0	3	34	344	适时耕作的经验：总结春耕夏耕秋耕的时期<适时耕作以蓄墑>
421	秦汉	4	黄河流域	1	0	3	34	342	因时耕作和因土耕作：根据强土弱土的性质改善土壤结构（变强为弱变弱为强）
422	秦汉	4	黄河流域	1	0	3	34	344	根据改善目标和土壤性质确定适宜的耕作时期
424	秦汉	4	黄河流域	1	0	3	34	341	耕作总是要在草生和有雨的时候进行，灭草肥田和抗旱保墑
425	秦汉	4	黄河流域	1	0	3	34	341	（强土）及时摩压以保墑抗旱：坚硬强地黑垆土要及时磨碎磨平
426	秦汉	4	黄河流域	1	0	3	34	341	（弱土）轻土要加强镇压保持水分以提墑
427	秦汉	4	黄河流域	1	0	4	41	411	积雪保墑得到重视：在冬闲田和冬麦田掩住雪别被吹走，春天得以保持水分。<积雪蔺雪以补墑>
428	秦汉	4	黄河流域	1	0	3	34	341	总结出旱田耕作体系（初级）：耕-摩（播种后覆土）-蔺（镇压浮土，保墑）
429	秦汉	4	黄河流域	1	0	1	11	111	更多肥源：蚕矢，牛粪
429	秦汉	4	黄河流域	1	0	1	11	111	更多肥源：陈屋草，草木灰，旧墙土
429	秦汉	4	黄河流域	1	0	1	11	111	更多肥源：骨肥
430	秦汉	4	黄河流域	1	0	1	11	114	踏粪法：制肥方法，用牛脚踩粪腐熟
431	秦汉	4	黄河流域	1	0	1	11	114	厕所和猪圈连在一起以积肥，生粪要通过腐熟才能在农田中施用
432	秦汉	4	黄河流域	1	0	1	11	114	整地的间隙让地里生长野草，翻耕时压作绿肥改良土壤
433	秦汉	4	黄河流域	1	0	1	11	114	漫撒法施用基肥（播种前创造培养条件）
434	秦汉	4	黄河流域	1	0	1	11	114	穴施法施用基肥
435	秦汉	4	黄河流域	1	0	1	11	114	种肥：未经处理的蚕矢粒直接拌种使用
436	秦汉	4	黄河流域	1	0	1	11	114	种肥：处理蚕矢后作肥种谷（更安全有效）
437	秦汉	4	黄河流域	1	0	1	11	114	种肥：用酢浆（耐旱）和蚕矢（耐寒）渍种后下种
438	秦汉	4	黄河流域	1	0	1	11	114	追肥（生长期间施肥）
439	秦汉	4	黄河流域	1	0	3	36	362	集中施肥和水肥管理：方形点播区种法实行集中施肥，施肥后又采取浇水的办法，提高效率
440	秦汉	4	黄河流域	1	0	3	33	332	溲种法：在种子外面包上一层以蚕矢、羊矢为主要材料的粪壳。碎骨煮出来的骨胶可起黏着作用，蚕矢和羊矢可起种肥作用，附子是一种热性而有毒的药物起驱虫作用
441	秦汉	4	黄河流域	1	0	3	35	352	适期播种的重视和播种期的确定方法：看物候、看地力定播期
442	秦汉	4	黄河流域	1	0	3	35	352	播种量和深度的掌握：根据作物特性、地力肥瘠定量和深度
443	秦汉	4	黄河流域	1	0	3	36	362	早锄原则：及时采取中耕除草，注重多次除草
444	秦汉	4	黄河流域	1	0	4	41	412	防霜防露：用长绳子刮去霜露
445	秦汉	4	黄河流域	1	0	4	43	431	植物性药物杀虫（艾、穰灰、蒜、葱、韭等）
446	秦汉	4	黄河流域	1	0	4	42	424	防治病虫害：用炙脯作诱饵集中害虫并统一消灭
447	秦汉	4	黄河流域	1	0	4	42	424	开沟坎除蝗法：大规模人工捕蝗
448	秦汉	4	黄河流域	1	0	3	37	371	及时收获原则：根据不同作物的成熟特点进行抢收
449	秦汉	4	黄河流域	1	0	3	33	331	选种留种：高大健壮穗大粒饱的植株作种
450	秦汉	4	黄河流域	1	0	3	31	311	水稻栽培技术：水道相直（串灌）保温
451	秦汉	4	黄河流域	1	0	3	31	311	水稻栽培技术：令水道错（漫灌）降温
452	秦汉	4	黄河流域	1	0	3	34	341	代田法：垄沟相间，禾生沟中，垄和沟的位置是逐年轮换的；去垄培根的田间管理，及时中耕锄草，还要将垄上的土逐渐除下来，培壅苗根。到了热天，垄上的土被削平了全培在跟边，使根扎得更深，吸收更多水分和养料，又可以防止倒伏，使作物生长茂盛产量提高）
453	秦汉	4	黄河流域	1	0	3	35	352	宽幅点播区种法（适用于平原地区）：将农田作成若干宽幅或者方形小区，在区内耕作
454	秦汉	4	黄河流域	1	0	3	35	352	小方形点播区种法（适用于斜坡丘陵地区）
455	秦汉	4	黄河流域	1	0	3	35	352	点播密植法
456	秦汉	4	黄河流域	1	0	2	23	232	重视保墑灌溉
457	秦汉	4	西北地区：内蒙古河套地区、山西陕西交接北部、内蒙甘肃的河西一带、甘肃玉门酒泉一带、新疆	1	0	2	23	232	引川谷灌溉
458	秦汉	4	西北地区：内蒙古河套地区、山西陕西交接北部、内蒙甘肃的河西一带、甘肃玉门酒泉一带、新疆	1	0	2	23	232	凿井灌溉：坎儿井
459	秦汉	4	南方长江流域	0	2	2	23	232	（“火耕水缛”的水田耕作体系）火耕：休闲制农田耕前烧荒后灌水直接播种
460	秦汉	4	南方长江流域	0	2	2	23	232	（“火耕水缛”的水田耕作体系）火耕：连年种植的农田在耕前烧茬后耕作整治
461	秦汉	4	南方长江流域	0	2	2	23	232	（“火耕水缛”的水田耕作体系）水耨：水随草高的淹灌法
462	秦汉	4	南方长江流域	0	2	2	23	232	（“火耕水缛”的水田耕作体系）水耨：拔草后用水把草淹死
463	秦汉	4	南方长江流域	0	2	2	22	222	使用耕犁
464	秦汉	4	南方长江流域	0	2	2	22	220	使用铁农具
465	秦汉	4	南方长江流域	0	2	3	35	353	水稻移栽技术出现，有育秧田
466	秦汉	4	南方长江流域	0	2	1	11	114	水稻施用基肥的技术出现
467	秦汉	4	南方长江流域	0	2	3	36	362	水稻耘耨技术出现
468	秦汉	4	南方长江流域	0	2	3	34	343	利用稻田养鱼，综合利用土地
469	秦汉	4	两广地区	0	0	3	34	344	连种制度：一年两熟（双季稻）
470	秦汉	4	黄河流域	1	0	3	34	344	轮作：不同年份在同一地块种植不同作物
471	秦汉	4	黄河流域	1	0	3	34	344	耕作制度是易田休耕制和连作制并行
472	秦汉	4	黄河流域	1	0	3	34	344	连种制度 ：普遍实行一年一熟
473	秦汉	4	黄河流域	1	0	3	34	344	连种制度：两年三熟出现
474	秦汉	4	全国	1	2	3	34	344	强调因地制宜多种经营的思想
475	魏晋南北朝	5	黄河中下游	1	0	2	22	220	冶铁业的进步：水排发明（水力鼓风装置）
476	魏晋南北朝	5	黄河中下游	1	0	2	22	220	设立专门掌管冶铁的专业机关，直接管理大型的开矿和冶铁
477	魏晋南北朝	5	黄河中下游	1	0	2	22	220	农具主要仍是白口生铁经过柔化处理制成（展性铸铁或可锻铸铁）
478	魏晋南北朝	5	黄河中下游	1	0	2	22	220	“杂炼生鍒”的灌钢冶炼法：利用生铁的溶液灌入未经锻打的熟铁，使碳较快而均匀地渗入熟铁中，在反复锻打成钢。南北朝时期开始用于制造农具
479	魏晋南北朝	5	黄河中下游	1	0	2	22	220	渗碳硬化技术：对需要锋利刃口的器具（如镰）进行进一步加工
480	魏晋南北朝	5	黄河中下游	1	0	2	22	220	低硅灰口铁：用作铧范和铁臿
481	魏晋南北朝	5	黄河中下游	1	0	2	22	222	全铁铧
482	魏晋南北朝	5	黄河中下游	1	0	2	22	222	V字型铁铧：铁木结构的犁地工具，按在木犁床前段形成铁木结合的犁底工具
483	魏晋南北朝	5	黄河中下游	1	0	2	22	222	单长辕犁：可安装铁犁铧
484	魏晋南北朝	5	黄河中下游	1	0	2	22	222	双长辕犁：可安装铁犁铧
485	魏晋南北朝	5	黄河中下游	1	0	2	22	222	蔚犁/短辕犁：翻土作垄，调节深浅，灵活掌握犁条的宽窄粗细
486	魏晋南北朝	5	黄河中下游	1	0	2	21	211	单牛挽拉的牛耕方式
487	魏晋南北朝	5	黄河中下游	1	0	2	21	211	二牛抬杠式的牛耕方式
488	魏晋南北朝	5	黄河中下游	1	0	2	22	222	双牛牵引拉耙：长条形钉齿耙
489	魏晋南北朝	5	黄河中下游	1	0	2	22	222	单牛拉耙/畜力拉耙：人字耙
490	魏晋南北朝	5	黄河中下游	1	0	2	22	222	耱/劳/无齿耙：畜力牵引用于摩碎土块，平整地面。是安有牵引装置的长条形木板或者用藤条荆条之类编扎而成。耕后耙土，耙后播种，种后拉劳覆土。
491	魏晋南北朝	5	黄河中下游	1	0	2	22	222	播后覆种工具：挞
492	魏晋南北朝	5	黄河中下游	1	0	2	22	222	播后覆种工具：批契
493	魏晋南北朝	5	黄河中下游	1	0	2	22	223	播种工具：耧车（直接耧播，“耧下”播种；或是耧耕沟，然后播种）
494	魏晋南北朝	5	黄河中下游	1	0	2	22	223	播种工具：窍瓠（点播）
495	魏晋南北朝	5	黄河中下游	1	0	2	22	224	中耕工具：锋（浅耕保墑灭茬）
496	魏晋南北朝	5	黄河中下游	1	0	2	22	224	中耕工具：溝（把土堆推向两旁，壅本苗深）
497	魏晋南北朝	5	黄河中下游	1	0	2	22	224	中耕工具：锄（最常用）
498	魏晋南北朝	5	黄河中下游	1	0	2	22	224	中耕工具：钱（除草用的小铲子）
499	魏晋南北朝	5	黄河中下游	1	0	2	22	224	中耕工具：镈/耨（小锄）
500	魏晋南北朝	5	黄河中下游	1	0	2	22	224	中耕工具：耰锄（大锄）
501	魏晋南北朝	5	黄河中下游	1	0	2	22	224	中耕工具：耧锄
502	魏晋南北朝	5	黄河中下游	1	0	2	22	224	中耕工具：手拌斫
503	魏晋南北朝	5	黄河中下游	1	0	2	22	224	中耕工具：鲁斫/镬
504	魏晋南北朝	5	黄河中下游	1	0	2	22	224	中耕工具：铁杷/人力耙
505	魏晋南北朝	5	黄河中下游	1	0	2	22	226	谷物加工工具：石转磨推广
506	魏晋南北朝	5	黄河中下游	1	0	2	22	226	谷物加工工具：宕
507	魏晋南北朝	5	黄河中下游	1	0	2	22	226	谷物加工工具：畜力碓
508	魏晋南北朝	5	黄河中下游	1	0	2	22	226	谷物加工工具：水碓
509	魏晋南北朝	5	黄河中下游	1	0	2	22	226	谷物加工工具的创新：畜力连磨
510	魏晋南北朝	5	黄河中下游	1	0	2	22	226	谷物加工工具的创新：春车/磨车（利用车子前进的力量通过一定连动装置带动春磨工作）
511	魏晋南北朝	5	黄河中下游	1	0	2	22	226	谷物加工工具的创新：连机碓（水力发动）
512	魏晋南北朝	5	黄河中下游	1	0	2	22	226	谷物加工工具：碾（一扇圆磨盘）
513	魏晋南北朝	5	黄河中下游	1	0	2	22	226	谷物加工工具：水力碾磨
514	魏晋南北朝	5	淮河流域	1	0	2	22	222	整地农具：陆轴/碌碡（充分混合泥浆）
515	魏晋南北朝	5	淮河流域	1	0	3	34	341	推广牛耕
516	魏晋南北朝	5	两广、岭南地区	0	0	2	22	222	水田耕作的犁：单牛挽拉
517	魏晋南北朝	5	两广、岭南地区	0	0	2	22	222	水田耕作的耙：单牛挽拉
518	魏晋南北朝	5	两广、岭南地区	0	0	2	22	222	耖的出现：下部有六个较长的齿（专用水田农具，既能破碎土块，又能使泥浆混合软熟）。
519	魏晋南北朝	5	四川	0	0	2	22	224	长身铁锄：专用于水田的翻土、中耕，与北方专用于中耕的锄不一样
520	西晋（公元280-289）	5	南阳、汝南一带：邓县	1	0	2	23	233	六门坝：修复和扩建，下结二十九陂，使诸陂散流，灌溉各处农田
521	后魏（公元444）	5	黄河流域（宁夏）	1	0	2	23	233	艾山渠：引黄河水灌田，巧妙利用地形修筑，但是坝体维修不易，没有长时间使用。在灌水上根据作物需水进行合理灌溉，是灌溉用水管理方面的一大进步。黄河流域的灌溉水田有所修复
522	公元250	5	北京	1	0	2	23	233	戾陵堰：修复开发，永定河最早的大型引水工程，坝址和渠线的布置都相当合理
523	公元560-561	5	北京	1	0	2	23	233	督亢陂：设置屯田
524	公元534-537	5	河北邺城	1	0	2	23	233	改建引漳灌溉渠道：天井渠/万金渠/天平渠
525	魏晋南北朝	5	关中	1	0	2	23	233	重修郑白渠
526	公元550	5	宁夏青铜峡以南	0	0	2	23	233	重修富平堰（引黄灌溉工程）
527	公元562	5	宁夏青铜峡以南	0	0	2	23	233	重修龙首渠
528	公元547	5	宁夏青铜峡以南	0	0	2	23	233	重修成国渠：设置六门堰以节水
529	三国时期的重点，两晋南朝时继续发展	5	太湖流域（丹阳县北）	0	2	2	23	233	以陂塘蓄水为主：练塘，溉田数百顷
530	公元321	5	(镇江东南）	0	2	2	23	233	新丰塘，溉田八百余顷
531	公元238-250	5	（句容县西南）	0	2	2	23	233	赤山塘
532	魏晋南北朝	5	（太湖西北）	0	2	2	23	233	单塘；吴塘；莞塘；南北谢塘
533	魏晋南北朝	5	（浙江吴兴县）	0	2	2	23	233	获塘：低洼塘区，两岸堤路夹河，外遇洪涝，内通排灌，也通航性
534	南朝末期	5	太湖南部常熟一带	0	2	2	23	233	塘浦圩田：逐步形成，获得显著水利效益
535	南朝末期	5	浙江会稽郡一带	0	2	2	23	233	鉴湖：设置许多水门，根据作物需水情况进行控制，旱则闭之，水多则泄，灌溉万顷农田
536	三国曹魏时期	5	淮河流域（河南）	1	0	2	23	233	茹陂（河南）
537	三国曹魏时期	5	淮河流域	1	0	2	23	233	地主田庄的小型水利（陂塘、沟渠）
539	三国曹魏时期	5	（安徽）	1	0	2	23	233	七门堰修治
540	三国曹魏时期	5	（安徽）	1	0	2	23	233	吴塘、大桑浦修治
541	三国曹魏时期	5	（淮河下游苏北一带）	1	0	2	23	233	白水陂/塘：开八水门，灌溉屯田万二千顷
542	三国曹魏时期	5	（淮南）	1	0	2	23	233	芍陂：多次修整
543	三国曹魏时期	5	淮河流域	1	0	2	23	231	邓艾主张蓄水为主，大搞陂塘坝堰，发展水稻
544	三国曹魏时期	5	淮河流域	1	0	2	23	231	杜预主张以排水为主，修建灌溉渠道
545	魏晋南北朝	5	黄河流域、长江流域、闽广、新疆、云贵	1	2	5	51		主要粮食作物：谷/粟/稷、黍、祭、梁、怵、小豆、大豆、大麻、大麦、小麦、水稻、旱稻
546	魏晋南北朝	5	黄河流域、长江流域、闽广、新疆、云贵	1	2	5	52		经济作物：大麻/苎麻、芜菁、红蓝花、栀子、蓝、紫草、胡麻、荏/白苏子、油菜/芸苔、苜蓿、甘蔗、棉
547	魏晋南北朝	5	河南	1	0	3	32	322	新城稻
548	魏晋南北朝	5	北土高原	1	0	3	35	353	种植水稻（较少）多采用移栽的方式
549	魏晋南北朝	5	新疆河西走廊一带、云南贵州一带、海南岛福建广东广西一带	0	0	3	32	321	棉花开始传入
550	魏晋南北朝	5	新疆河西走廊一带、云南贵州一带、海南岛福建广东广西一带	0	0	3	32	321	芸薹（油菜）引入内地，作为蔬菜食用
551	魏晋南北朝	5	淮河流域到河南南部	1	0	3	32	322	“六十日”水稻：极早熟
552	魏晋南北朝	5	淮河流域到河南南部	1	0	3	32	322	“盖下白稻”：是再生稻品种的最早记载
553	魏晋南北朝	5	南方地区	0	2	3	32	321	开始出现甘蔗种植
554	魏晋南北朝	5	巴蜀	0	0	3	32	322	青芋稻：长粒型的糝稻优良品种
555	魏晋南北朝	5	巴蜀	0	0	3	32	322	累子稻：长粒型的糝稻优良品种
556	魏晋南北朝	5	巴蜀	0	0	3	32	322	白汉稻：长粒型的糝稻优良品种
557	魏晋南北朝	5	黄河流域中下游地区	1	0	3	33	333	良种繁育和选种技术：保纯防杂，“种子田”（单收单藏，防止混杂，要用自身的稿秸，来掩蔽窖口）
558	魏晋南北朝	5	黄河流域中下游地区	1	0	3	33	331	对植物遗传性与变异性的认识：认识植物的性别，在生产中分别采取适当措施
559	魏晋南北朝	5	黄河流域中下游地区	1	0	3	33	331	对作物的特征、特性与环境的关系也有相当的认识，遗传性也可以发生变异
560	魏晋南北朝	5	黄河流域	1	0	3	34	344	轮作换茬经验：在轮作中加入绿肥作物，形成养地用地结合、灵活多样的轮作体系
561	魏晋南北朝	5	黄河流域	1	0	3	34	344	轮作换茬经验（在一定年限内，在同一块地上，将不同作物按一定顺序循环种植）：指出同一作物连作不适合，需要进行轮作提高产量，减轻杂草和病虫害
562	魏晋南北朝	5	黄河流域	1	0	3	34	344	轮作组合丰富：粮豆（绝对优势）
563	魏晋南北朝	5	黄河流域	1	0	3	34	344	轮作组合丰富：粮麻
564	魏晋南北朝	5	黄河流域	1	0	3	34	344	轮作组合丰富：粮菜
565	魏晋南北朝	5	黄河流域	1	0	3	34	344	间作：桑间间作绿豆、小豆、谷子、芜菁、蔬菜等，随时供食
566	魏晋南北朝	5	黄河流域	1	0	3	34	344	混作：混播用于饲料生产
567	魏晋南北朝	5	黄河流域	1	0	3	34	344	套作：于麻子地间散芜菁子
568	魏晋南北朝	5	黄河流域	1	0	3	34	344	绿肥作物：有意识栽培绿肥（绿豆、小豆、芝麻等作为绿肥作物）
569	魏晋南北朝	5	黄河流域	1	0	3	34	344	复种制度仍然比较罕见，以冬麦为主
570	魏晋南北朝	5	黄河流域	1	0	3	34	341	耕-耙-耢的北方旱田耕作技术体系的形成：畜力拉耙的出现使得整个过程完善
571	魏晋南北朝	5	黄河流域	1	0	3	34	341	耕地方法：（春夏秋耕）秋耕欲深，春夏欲浅
572	魏晋南北朝	5	黄河流域	1	0	3	34	341	耕地方法：（初耕和转耕-第二遍耕）初耕欲深，转地欲浅
573	魏晋南北朝	5	黄河流域	1	0	3	36	362	耕地方法：犁欲廉（犁条要窄小，把地耕得透而细）
574	魏晋南北朝	5	黄河流域	1	0	3	36	362	耕地方法：劳欲再（多次耢地，才能使地熟而收保墑防旱之效）
575	魏晋南北朝	5	黄河流域	1	0	3	36	362	灵活掌握”挞“和”辗“方法：春种曳挞是为了使种土相著，提墑保苗
576	魏晋南北朝	5	黄河流域	1	0	3	36	362	灵活掌握”挞“和”辗“方法：夏种不挞是为了防止下雨时土发硬
577	魏晋南北朝	5	黄河流域	1	0	3	36	362	锄不厌数：进一步体会到搞好中耕除草有利于保墑防旱和熟化土壤，做到多锄、锄小、锄早、锄了。
578	魏晋南北朝	5	黄河流域	1	0	3	35	351	微煮法：种子发芽率的测定
579	魏晋南北朝	5	黄河流域	1	0	3	35	351	清水选种，飘去不饱满的种子
580	魏晋南北朝	5	黄河流域	1	0	3	35	351	提高种子发芽能力：晒种
581	魏晋南北朝	5	黄河流域	1	0	3	35	351	提高种子发芽能力：浸种催芽
582	魏晋南北朝	5	黄河流域	1	0	3	35	352	播种期的确定：（上时、中时、下时）具体提出一些重要作物的播种期
583	魏晋南北朝	5	黄河流域	1	0	3	35	352	播种期的确定：根据物候现象、土壤肥力及其墑情来确认
584	魏晋南北朝	5	黄河流域	1	0	3	35	352	播种期的确定：种谷早晚要搭配的原则（一般宜于适当早种，闰年应迟种）
585	魏晋南北朝	5	黄河流域	1	0	3	35	352	播种形式：漫掷（撒播，耕后漫掷和漫掷后犁田，不用中耕，连草带豆秧割下作饲料）
586	魏晋南北朝	5	黄河流域	1	0	3	35	352	播种形式：耧篝漫掷（实心漫撒条播）
587	魏晋南北朝	5	黄河流域	1	0	3	35	352	播种形式：耧种（空心耧脚条播）
588	魏晋南北朝	5	黄河流域	1	0	3	35	352	播种形式：耧搆堰种（点播）
589	魏晋南北朝	5	黄河流域	1	0	3	35	352	播种形式：墑种（点播）
590	魏晋南北朝	5	黄河流域	1	0	3	35	352	播种形式：逐犁䅖种（点播）
591	魏晋南北朝	5	黄河流域	1	0	3	35	352	播种量和播种方法：具体作物具体播种量和方法，指出播种量和播种方法、播种期和土壤肥力的关系
592	魏晋南北朝	5	黄河流域	1	0	3	35	352	播种量和播种期：体会到种植密度和作物生长、产量和品质之间的关系：早播用种少，迟播用种要加多
593	魏晋南北朝	5	黄河流域	1	0	3	35	352	播种量和播种期：春种欲深，夏种欲浅
594	魏晋南北朝	5	黄河流域	1	0	3	35	352	播种量和播种期：肥田密植，瘦田宜稀
595	魏晋南北朝	5	黄河流域	1	0	4	42	425	生物防治病虫害技术：利用天敌防治农业害虫害兽（黄掠蚁、螳螂等）
596	魏晋南北朝	5	黄河流域	1	0	4	42	425	生物防治病虫害技术：保护益鸟，利用鸟类治虫除草
597	魏晋南北朝	5	黄河流域	1	0	4	42	423	农业防治病虫害技术：适当耕耘（深耕细耙）
598	魏晋南北朝	5	黄河流域	1	0	4	42	423	农业防治病虫害技术：合理轮作防治疾病通过土壤传播
599	魏晋南北朝	5	黄河流域	1	0	4	42	423	农业防治病虫害技术：选育抗虫品种
600	魏晋南北朝	5	黄河流域	1	0	4	42	422	农业防治病虫害技术：储藏时进行防治，晒干的种子趁热贮藏
601	魏晋南北朝	5	黄河流域	1	0	4	42	423	农业防治病虫害技术：灰盖麦吸湿
602	魏晋南北朝	5	黄河流域	1	0	4	42	422	农业防治病虫害技术：用以火消毒过的麦子脱粒
603	魏晋南北朝	5	黄河流域	1	0	4	42	424	农业防治病虫害技术：人工捕打蝗虫
604	魏晋南北朝	5	黄河流域	1	0	4	42	424	农业防治病虫害技术：篝火诱杀蝗虫
605	魏晋南北朝	5	黄河流域	1	0	4	42	424	农业防治病虫害技术：食物诱杀蝗虫
606	魏晋南北朝	5	黄河流域	1	0	4	42	424	农业防治病虫害技术：掘卵捕杀蝗虫
607	魏晋南北朝	5	黄河流域	1	0	4	42	422	农业防治病虫害技术：（种子处理防虫）溲种法
608	魏晋南北朝	5	黄河流域	1	0	4	42	422	农业防治病虫害技术：（种子处理防虫）雪水浸种
609	魏晋南北朝	5	黄河流域	1	0	4	43	432	药物防治防治病虫害技术：石灰和草木灰防治室内害虫
610	魏晋南北朝	5	黄河流域	1	0	4	43	431	药物防治防治病虫害技术：砒剂杀虫
611	魏晋南北朝	5	黄河流域	1	0	4	43	431	药物防治防治病虫害技术：蒿草为药物埋藏在窖中
612	魏晋南北朝	5	黄河流域	1	0	4	42	424	诱杀法杀虫：牛羊骨髓诱杀蚂蚁
613	魏晋南北朝	5	黄河流域	1	0	4	41	411	积雪保墑：利用冬雪蓄墑而使冬播的瓜茄葵等在春天就有足的水分发芽出苗，抗旱作用很大
614	魏晋南北朝	5	黄河流域	1	0	3	36	362	抗旱保墑：掌握适宜农时进行耕作
615	魏晋南北朝	5	黄河流域	1	0	3	36	362	抗旱保墑：耕后磨平、加强镇压
616	魏晋南北朝	5	黄河流域	1	0	3	35	353	抗旱保墑：区田法抗旱播种（深挖坑集中施肥和浇水）
617	魏晋南北朝	5	黄河流域	1	0	3	35	351	抗旱保墑：溲种法处理种子，提高作物抗旱能力（作物长势壮则必然耐旱）
618	魏晋南北朝	5	黄河流域	1	0	4	41	412	拉绳去露法：日出前二人拉升所在田间拉掉露水，以防露害
619	魏晋南北朝	5	黄河流域	1	0	4	41	412	熏烟防霜：提高地面温度，使地表时期遇热烟而上升，提高地表空气温度，降低湿度，避免霜冻。
620	魏晋南北朝	5	黄河流域	1	0	4	41	412	人工防雹：用枪炮驱散冰雹
621	魏晋南北朝	5	黄河流域	1	0	3	37	371	收获技术：适期收获，特别是对谷子、小麦等禾谷类作物
622	魏晋南北朝	5	黄河流域	1	0	3	37	371	收获技术：脱粒方面强调”干速积“，干后赶快堆积起来等待脱粒
623	魏晋南北朝	5	黄河流域	1	0	1	13	133	土炭或铁碳测量湿度
624	魏晋南北朝	5	黄河流域	1	0	1	13	133	通过直接观察雨、云、季风了解气象变化
625	魏晋南北朝	5	黄河流域	1	0	1	13	133	全国性雨情情报网的建立
626	魏晋南北朝	5	南方、淮河流域	1	2	3	34	341	水田耕作技术：“岁易”（春播前放水泡田，用“陆轴”整地，但播前实行渍种催芽，至少中耕除草两次，然后去水“水稻烤田”技术）
627	魏晋南北朝	5	南方、淮河流域	1	2	3	36	363	去水/水稻烤田技术：改善土壤环境，促使根系向纵深发展，使稻株茎秆坚强，有利于防止倒伏，促使穗大，籽粒饱满
628	魏晋南北朝	5	南方、淮河流域	1	2	3	34	343	扩大耕地面积的土地利用方式：湖田
629	魏晋南北朝	5	南方、淮河流域	1	2	4	42	425	生物防治病虫害技术：以虫治虫（蚂蚁、螳螂、蜂）
630	魏晋南北朝	5	南方、淮河流域	1	2	4	42	425	生物防治病虫害技术：青蛙治虫
631	魏晋南北朝	5	南方、淮河流域	1	2	3	36	362	除草技术：拔秧时候边拔边取出杂草，“草少省工”
632	魏晋南北朝	5	南方、淮河流域	1	2	3	36	362	除草技术：净化种子，防除杂草
633	魏晋南北朝	5	南方、淮河流域	1	2	3	36	362	除草技术：利用生物间互相制约的作用除杂草
634	魏晋南北朝	5	南方、淮河流域	1	2	3	36	362	除草技术：利用火与水垦荒除草
635	魏晋南北朝	5	南方、淮河流域	1	2	3	36	362	除草原则：中耕和初耕的时候都坚持除早、除小、除了
636	魏晋南北朝	5	南方、淮河流域	1	2	3	36	362	除草原则：坚持因时制宜的原则，配合季节的变化除草
637	魏晋南北朝	5	全国	1	2	3	34	344	汜胜之总结耕作经验：趣时
638	魏晋南北朝	5	全国	1	2	3	34	344	总结经验：和土
639	魏晋南北朝	5	全国	1	2	3	34	344	总结经验：务粪
640	魏晋南北朝	5	全国	1	2	3	34	344	总结经验：早锄
641	魏晋南北朝	5	全国	1	2	3	34	344	总结经验：早获（按照不同作物特点抢收）
642	魏晋南北朝	5	全国	1	2	1	12	122	因土种植，把土宜和物宜结合考虑（什么样的作物选择什么样的耕地及其根据）
643	魏晋南北朝	5	全国	1	2	3	34	344	见缝插针提高利用率（连种普遍，间套混作，复种未普遍）
644	魏晋南北朝	5	全国	1	2	3	34	344	扩大土地利用范围（在不宜种植五谷的地方种植果木蔬菜）
645	魏晋南北朝	5	全国	1	2	1	11	114	土地要用养结合，施肥外依靠豆类和禾谷类作物轮作
646	魏晋南北朝	5	全国	1	2	3	34	344	全区域统筹兼顾（不仅单一地块）
647	魏晋南北朝	5	全国	1	2	1	12	123	土壤学说没有大的发展，仅不少文献谈到了土壤的种类（质地、颜色分类）
648	魏晋南北朝	5	全国	1	2	1	12	126	“土宜/地宜”的原则：因不同流域种植相宜的作物
649	魏晋南北朝	5	全国	1	2	1	12	126	“土宜/地宜”的原则：同一地区不同地类不同生产项目
650	魏晋南北朝	5	全国	1	2	1	12	126	“土宜/地宜”的原则：重视农业的地区性，按区域特点安排生产生活
651	魏晋南北朝	5	全国	1	2	1	12	124	“土脉”概念的发展和具象化：通过各种手段使土壤达到湿度、肥力、松紧适宜的“和”的要求
652	魏晋南北朝	5	全国	1	2	1	12	124	“土脉”的概念：发展出肥力是土壤的”气脉“，认识到肥力的高地、可变动性以及贫瘠向肥沃转化的条件
653	魏晋南北朝	5	全国	1	2	1	13	133	通过节气来掌握农时
654	魏晋南北朝	5	全国	1	2	1	13	133	通过物候来掌握农时
655	魏晋南北朝	5	全国	1	2	1	13	133	通过气象来掌握农时：根据降雨情况来把握播种期
656	魏晋南北朝	5	全国	1	2	1	13	133	通过天象来掌握农时
657	魏晋南北朝	5	全国	1	2	1	13	133	通过杂节来掌握农时
658	魏晋南北朝	5	全国	1	2	1	13	134	《淮南子-天文训》：改进定型了二十四节气的顺序和天文定位
659	魏晋南北朝	5	全国	1	2	1	13	134	《四民月令》第一步农家月令，记载十二个月的次序并安排每月家庭中的事务（大田、园圃、林木、畜牧、采集、桑蚕加工、买卖）
660	魏晋南北朝	5	全国	1	2	3	35	352	播种原则：适时播种，宁早勿晚，早晚相杂
661	魏晋南北朝	5	全国	1	2	3	35	352	播种原则：在宁早勿晚的原则下，根据实际情况因物/地/岁为时播种
662	魏晋南北朝	5	全国	1	2	3	35	352	播种原则：比“得时“更为具体的播种期：分为上中下时的播种期
663	魏晋南北朝	5	全国	1	2	3	34	344	《汜胜之书》强调春耕，抓紧春季初解冻湿度适宜时耕作
664	魏晋南北朝	5	全国	1	2	3	34	344	《齐民要术》强调秋耕，借秋墑济春旱（耙耢技术进步提高了保墑的能力）
665	魏晋南北朝	5	全国	1	2	4	41	411	正确安排五谷的种植顺序来防御反常气候的危害
666	魏晋南北朝	5	全国	1	2	1	13	132	坚持“天道自然”和“天”对“物”的影响，否认“物”对“天”的影响
667	魏晋南北朝	5	全国	1	2	1	13	131	以阴阳二气的运动解释天象的变化（雷电风雨等），初步具备自然界水循环的认识
668	魏晋南北朝	5	全国	1	2	1	13	132	认识到人力在一定范围和限度内可以改善农田小气候，有助于农作物生长
669	魏晋南北朝	5	全国	1	2	1	14	141	出现“物宜”的概念（《齐民要术》），重视在农业生产中考虑不同作物品种的特性，既要因时因地又要因物制宜
670	魏晋南北朝	5	全国	1	2	1	14	141	农业生物学：提出生物进化的过程并进行分类
671	魏晋南北朝	5	全国	1	2	1	14	141	农业生物学：认识到各种生物有不同的“性/天性”，存在遗传和变异性（未上升为理论），但是不承认物性也是可以在一定条件下改变的
672	魏晋南北朝	5	全国	1	2	1	14	141	农业生物学：认识到环境是导致变异性的原因，并认为能通过农业措施固化优良变异性
673	魏晋南北朝	5	全国	1	2	1	14	141	农业生物学：生物体内部---植物根茎（养分运输-如大豆根瘤作肥和支撑植株）和花实（雌雄特性）
674	魏晋南北朝	5	全国	1	2	1	14	141	农业生物学：生物体内部---认识到生物体外部形态和内部不同器官之间是一个整体/相互关联相互制约
675	魏晋南北朝	5	全国	1	2	1	14	141	农业生物学：生物体内部---不同生长期之间互相关系
676	魏晋南北朝	5	全国	1	2	1	14	141	农业生物学：生物体之间---根据不同生物之间的相互关系提高效率，相生相克
677	魏晋南北朝	5	全国	1	2	1	14	141	农业生物学：生物体与环境---认识到环境对生物生长的影响（对光线水分的利用，害虫、土宜等）
678	魏晋南北朝	5	全国	1	2	3	34	344	合理保护自然资源的理论的发展（也是环境对生物影响的一部分）：对山林资源破坏的恶果认识更深刻；出现了保护土地和水资源等自然资源的萌芽
679	魏晋南北朝	5	全国	1	2	2	23	231	定水令（明确灌溉面积和田亩面积比例）
680	魏晋南北朝	5	全国	1	2	2	23	231	专人管理
681	魏晋南北朝	5	全国	1	2	2	23	231	避免水利纠纷“作均水约束，刻石立于田畔”
682	魏晋南北朝	5	全国	1	2	2	23	231	要求根据作物需水量灌溉
683	隋唐五代十国	6	黄河流域	1	0	2	22	225	麦钐：专用割麦工具，比普通镰刀效率高
684	隋唐五代十国	6	黄河流域	1	0	2	22	226	大型水力碾“双轮水碾”：主要用于磨面
685	隋唐五代十国	6	黄河流域	1	0	2	21	211	人力操作的“耕地机”
686	隋唐五代十国	6	长江流域	0	2	2	22	222	江东犁/曲辕犁：增加了犁盘，减轻重量和犁辕长度，可转动更灵活；有了犁箭调节耕深；犁底和犁梢相对独立，保持稳定和深浅一致；改进犁馋和犁壁，更适合南方粘重的土壤，调节耕深和耕宽。
687	隋唐五代十国	6	云南、河西地区	0	0	2	22	222	使用“二牛三人”的老式犁
688	隋唐五代十国	6	长江流域	0	2	2	22	222	水田耕作：方耙/爬/方形耙/耙（浅层中的土块破碎，整地农具）
689	隋唐五代十国	6	长江流域	0	2	2	22	222	水田耕作：人字形耙
690	隋唐五代十国	6	长江流域	0	2	2	22	222	水田耕作：陆轴/磟碡（深层土块的碾打破碎）
691	隋唐五代十国	6	长江流域	0	2	2	22	222	水田耕作：砺泽（砺泽是木制加了列齿的磟碡）
692	隋唐五代十国	6	长江流域	0	2	2	22	227	灌溉工具：戽斗
693	隋唐五代十国	6	长江流域	0	2	2	22	227	灌溉工具：桔槔
694	隋唐五代十国	6	长江流域	0	2	2	22	227	灌溉工具：辘轳
695	隋唐五代十国	6	江南地区、关中地区（郑白渠等河渠一带）	1	2	2	22	227	灌溉工具：翻车/龙骨水车广泛使用
696	隋唐五代十国	6	江南地区、关中地区（郑白渠等河渠一带）	1	2	2	22	227	灌溉工具：新创的筒车（竹筒取水灌田）
697	隋唐五代十国	6	江南地区、关中地区（郑白渠等河渠一带）	1	2	2	22	227	灌溉工具：高转筒车（灌溉高地）
698	隋唐五代十国	6	江南地区、关中地区（郑白渠等河渠一带）	1	2	2	22	227	灌溉工具：木斗车
699	隋唐五代十国	6	江南地区、关中地区（郑白渠等河渠一带）	1	2	2	22	227	半机械灌水装置：机汲（利用架空索道的辘轳汲水机械）
700	公元624	6	河曲地区（龙门以下汾河、涑河与黄河合流地区）	0	0	2	23	233	引洛引黄灌溉工程：涑水渠等引涑河水和汾水溉田几百万亩，自龙门引黄河灌溉韩城（陕西）田六十余万亩，是自有灌溉工程以来在这一地带首次引黄灌溉成功，反映了唐代水工技术的进步
701	唐前期	6	关中平原	1	0	2	23	233	邢水渠：重新修整了曹魏时候的旧渠，改成升源渠
702	唐前期	6	河南	1	0	2	23	233	玉梁渠：增修隋代旧渠，灌田三千多顷
703	唐前期	6	河北	1	0	2	23	233	渠河堰和孤山陂：灌田三千顷
704	唐前期	6	湖北、关中地区	1	0	2	23	233	修复汉代古堤
705	唐前期	6	湖北、关中地区	1	0	2	23	233	成国渠：渠口被修为六个水门，称为“六门堰”，并增加了苇川、莫谷、香谷、武安四大水源，灌溉面积达到二百万亩
706	唐前期	6	湖北、关中地区	1	0	2	23	233	白渠：发展为北中南三支，又称“三白渠”，中渠位于泾河中流的拦河坝长阔各一百步，气势雄壮
707	唐前期	6	湖北、关中地区	1	0	2	23	233	龙首渠：由于引洛河建通灵陂而获得进一步的发展
708	唐前期	6	湖北、关中地区	1	0	2	23	231	中央政府专设渠堰使一职，主持陂塘修筑工作
709	唐前期	6	湖北、关中地区	1	0	2	23	231	京畿地方设置专人管理陂塘灌溉工作
710	唐前期	6	北方其他地方（河南、河北、幽州）等地	1	0	2	23	233	都有相当发展建设不少中小型水利工程
711	唐前期	6	西北宁夏平原	0	0	2	23	233	对前朝的秦渠、汉渠、汉延渠进行了修复工作
712	唐前期	6	西北宁夏平原	0	0	2	23	233	在修复前朝工程的基础上扩建了宁夏平原最大的唐徕渠
713	中唐以后	6	河南光山县	1	0	2	23	233	修筑堤塘，建造围田（雨施陂）
714	中唐以后	6	江西	0	2	2	23	233	筑堤长十二里，灌溉陂塘有五百九十八处，溉田一百二十万亩
715	中唐以后	6	安徽	1	0	2	23	233	大农陂修筑石堰，长三百步，溉田约十万亩；
716	中唐以后	6	江苏、安徽、浙江、江西、四川	1	2	2	23	232	修造人工渠道：灌水渠和排水渠（徐州泾、青州泾、大府泾、棠梨泾、韦游沟、永乐渠、孟渎、泰伯渎、古泾三百、李渠、官源渠、造渠引江水溉彭、益田、凿山鲡渠、利人渠、引马阁水入县溉田）
717	中唐以后	6	常州	0	2	2	23	233	孟渎：长四十多里，溉田四千余顷
718	中唐以后	6	淮南、长江流域：扬州、江苏、浙江、杭州	1	2	2	23	233	筑堤为塘，溉田数千顷（雷塘、勾城塘、爱敬陂水门、常丰堰、白水塘、羡塘、练塘、重修了南北谢塘、绛岩湖、汉塘、官池、陵陂塘、蒲帆塘、太湖、修复了西湖设施、邸阁池、石鼓堰、钱塘：沙河塘、上湖下湖北湖、官塘堰水溉田、越王山堰、运道塘、朱储斗门、新泾斗门等等）
719	中唐以后	6	钱塘灌区	0	2	2	23	232	在西湖北面建有石闸，控制水量，并在湖边筑堤拦水，提高水位，引水入官河为干渠，分灌频湖一带农田千余顷。测量水位，按需放水。干旱、洪涝时候相应调节水量，维护农田安全。
720	中唐以后	6	浙江	0	2	2	23	233	江山堰：在河中垒石作它山堰，左右各造石阶三十六级，上游水顺着石阶下泄分别流入大溪（引入宁波南门，汇成日月湖水库，再凿干支渠灌溉七个乡的农田数千顷）和江中，既能灌溉防旱，又能阻挡海潮侵袭，解决城市内用水
721	唐	6	长江下游的太湖流域（江浙一带）、南方丘陵地区：淮南、江浙、杭州、皖南等江南地区	0	2	3	34	343	围田：春秋时期开始出现，自发、低级。
722	唐	6	长江下游的太湖流域（江浙一带）、南方丘陵地区：淮南、江浙、杭州、皖南等江南地区	0	2	2	23	232	塘浦圩田的修筑：在中部湖沼集中的低洼地带大兴河渠，构成河网，同时筑圩排水，发展圩田
723	唐	6	长江下游的太湖流域（江浙一带）、南方丘陵地区：淮南、江浙、杭州、皖南等江南地区	0	2	2	23	232	塘浦圩田的修筑在沿江海边的碟缘地带广开沟壑，引水灌溉高田。
724	唐	6	全国	1	2	2	23	231	加强农田水利管理：制定法规《开元水部式》。灌溉用水制度，灌区组织管理，农业用水和其他用水关系的处理
725	唐	6	全国	1	2	2	23	231	加强农田水利管理：《长安图志》记录渠系养护和用水技术制度（人员、标准、时间、用水准则）
726	唐	6	全国	1	2	2	23	231	加强农田水利管理：冬修水利，避开农时
727	唐	6	全国	1	2	3	34	344	唐代大规模屯田营田的管理：“遂人”“遂师”治旱地
728	唐	6	全国	1	2	3	34	344	唐代大规模屯田营田的管理：“稻人”治水田
729	五代	6	长江下游的太湖流域（江浙一带）、南方丘陵地区：淮南、江浙、杭州、皖南等江南地区	0	2	2	23	232	湖堤、海塘系统的修筑和形成：以土塘为主的南北海塘系统初步形成。两岸堤路夹河，外御洪涝，中通排灌和航行的“塘”是太湖低洼地区的特色（“陵水道”），湖岸长堤至唐中叶以后已经全线接通，给太湖边沿修筑了一条长长的湖堤，将浩瀚的太湖和湖东南的广大水乡隔开，促进太湖下游围田加速发展，逐渐形成了横塘纵浦圩圩相接的圩田体制。
730	五代	6	长江下游的太湖流域（江浙一带）、南方丘陵地区：淮南、江浙、杭州、皖南等江南地区	0	2	2	23	232	塘埔圩田继续发展：抵御大水危害，旱则蓄水，雨则泄水；开浚出海干河，建立排管系统，以三江为纲（吴淞江、娄江和东江），提擎横塘纵浦的河网
731	五代	6	长江下游的太湖流域（江浙一带）、南方丘陵地区：淮南、江浙、杭州、皖南等江南地区	0	2	2	23	232	普遍设置堰闸，随时调节水位控制旱涝
732	五代	6	长江下游的太湖流域（江浙一带）、南方丘陵地区：淮南、江浙、杭州、皖南等江南地区	0	2	2	23	232	兴建河塘防御工程，保证内陆水系安全发展
733	五代	6	长江下游的太湖流域（江浙一带）、南方丘陵地区：淮南、江浙、杭州、皖南等江南地区	0	2	2	23	231	创设撩浅军，设立分区负责的养护制度（负责疏浚塘浦，肥田、修堤、种树、养护航路等的专门治水治田相结合的队伍）
734	五代	6	长江下游的太湖流域（江浙一带）、南方丘陵地区：淮南、江浙、杭州、皖南等江南地区	0	2	2	23	231	制定法令，严禁破坏水利（《吴门水利书》）
735	隋唐五代	6	云南地区	0	0	3	34	343	梯田的修建：把自然坡面修削成阶梯状，每层田面略呈水平，还有田埂便于保持水土，可以引水灌溉（有配套的蓄水堤坝）
736	隋唐五代	6	云南地区	0	0	2	23	233	“横渠道”大型水利工程/“锦浪江”：自磨用江到大理城，灌溉东郊和田南的田地
737	隋唐五代	6	点苍山玉局峰顶	0	0	2	23	233	高河水利工程：将苍山的水汇集成池，然后流下平原，引导十八溪的水溉田数万顷
738	隋唐五代	6	全国	1	2	3	32	322	水稻品种很多，更打破自古以来北粟南稻的格局，稻逐渐成为全国粮食生产中的首要作物，麦也紧紧跟上与粟处于同等地位。
739	隋唐五代	6	全国	1	2	5	52		增加大田作物：薏苡、薯蓣/山药、荞麦、胡麻、蔓菁子、苜蓿
740	隋唐五代	6	黄河流域	1	0	3	35	352	荞麦（传入与种植）播种：宜稠密撒种（播种量和播种方法）
741	隋唐五代	6	黄河流域	1	0	3	37	371	荞麦收获：易落粒的特性，间歇推击收割
742	隋唐五代	6	湖南彬县	1	0	5	51		三季稻出现（利用地热资源）
743	隋唐五代	6	南方地区	0	2	3	32	322	黄穆稻/黄绿谷/黄穆禾：生育期短的双季稻
744	隋唐五代	6	南方地区	0	2	3	32	322	占城稻：早熟耐旱
745	隋唐五代	6	黄河流域	1	0	3	34	344	冬麦和粟的复种：与豆类、荞麦等晚秋作物结合，在某些地区可能实现以冬麦为中心的两年三熟制，但是普及程度不高
746	隋唐五代	6	黄河流域	1	0	3	34	344	广泛实行绿肥作物与禾谷类作物复种，五月麦收以后又可以安排小豆、麻、胡麻等作物的种植
747	隋唐五代	6	黄河流域	1	0	3	36	362	旱地保墑的耕作：重视耙耱（耕一遍，盖两遍，最后盖三遍，纵横盖之）
748	隋唐五代	6	黄河流域	1	0	3	36	362	旱地保墑耕作：顶凌耙地（正月末耕地一遍）
749	隋唐五代	6	黄河流域	1	0	3	35	352	荞麦适宜收获期的掌握
750	隋唐五代	6	黄河流域	1	0	3	36	362	中耕：由浅而深又由深而浅的中耕方式
751	隋唐五代	6	黄河流域	1	0	3	35	353	间苗：定苗留苗要做到均匀和去劣留壮，每穴两棵苗
752	隋唐五代	6	黄河流域	1	0	3	33	334	薯的繁殖方法：收取薯顶叶腋长出的小球块（“子”）作播植用
753	隋唐五代	6	黄河流域	1	0	3	33	334	薯的繁殖方法：用根薯分割繁殖
754	隋唐五代	6	黄河流域	1	0	3	33	334	薯的繁殖方法：挖大坑在坑底和四面铺砖，使薯的跟不向外延伸，使其粗壮丰收
755	隋唐五代	6	黄河流域	1	0	1	11	114	积肥：厩肥（把谷物的糠屑碎皮收集起来，和牛的粪尿混合在一起，经过牛的踩踏就成为了厩肥
756	隋唐五代	6	黄河流域	1	0	1	11	114	踏粪法：牲畜石料加上稿杆踏制
757	隋唐五代	6	河南、河北/黄河流域	1	0	4	42	421	农业措施防治病虫害：技术的发展，挖坑、赶打、火烧和掩埋相结合的措施，相信蝗灾不是“天降灾难”
758	隋唐五代	6	河南、河北/黄河流域	1	0	4	42	424	农业措施防治病虫害：开沟陷杀法（趁蝗虫还未长出翅膀消灭）
759	隋唐五代	6	河南、河北/黄河流域	1	0	4	42	424	农业措施防治病虫害：手捕围打蝗虫
760	隋唐五代	6	河南、河北/黄河流域	1	0	4	42	424	农业措施防治病虫害：掘蝗卵
761	隋唐五代	6	河南、河北/黄河流域	1	0	4	42	421	治蝗法规：明确奖惩条例
762	隋唐五代	6	河南、河北/黄河流域	1	0	4	42	425	生物措施防治病虫害：鸟类治虫，保护益鸟
763	隋唐五代	6	河南、河北/黄河流域	1	0	4	42	425	生物措施防治病虫害：利用天敌治蝗（八哥）
764	隋唐五代	6	河南、河北/黄河流域	1	0	3	34	344	制定政策鼓励发展多种经营来对付自然灾害（棉花和苎麻的种植推广）
765	隋唐五代	6	南方地区（岭南、长江）	0	2	4	42	424	防治野鸭吃稻穗：在野鸭等经常栖止的水塘边多植木杖，上涂粘药，野鸭一碰到就会被黏住
766	隋唐五代	6	南方地区（岭南、长江）	0	2	3	36	362	水田耕耙以后，增加了一道砺泽或者碌碡破碎水田土块的工序，针对南方水田土壤粘重和阻力大的特点，平整土面，混合泥浆
767	隋唐五代	6	南方地区（岭南、长江）	0	2	3	35	353	水稻育秧移栽技术：深耕
768	隋唐五代	6	南方地区（岭南、长江）	0	2	3	35	353	水稻育秧移栽技术：密植
769	隋唐五代	6	南方地区（岭南、长江）	0	2	3	35	353	水稻育秧移栽技术：除草
770	隋唐五代	6	南方地区（岭南、长江）	0	2	3	35	353	水稻育秧移栽技术：施肥
771	隋唐五代	6	南方地区（岭南、长江）	0	2	3	35	353	水稻育秧移栽技术：培土
772	隋唐五代	6	南方地区（岭南、长江）	0	2	3	35	353	水稻育秧移栽技术：植物保护
773	明确记载首见于唐朝	6	云南滇池一带	0	0	3	34	344	稻麦两熟制：稻麦复种一年两熟（先种大麦，然后粳稻，小麦在岗陵种之，三月一起收）
774	隋唐五代	6	岭南	0	0	3	34	344	双季稻连作：“收稻再度”
775	隋唐五代	6	吐鲁番盆地（高昌）	0	0	3	34	344	谷麦两熟
776	宋	7	南方/长江流域	0	2	2	22	222	耖：水田碎土平田/平整水田泥浆
777	宋	7	南方/长江流域	0	2	2	22	224	手耘（徒手或者用耘爪）：套在指上代指甲耘田，水田除草农具
778	宋	7	南方/长江流域	0	2	2	22	224	足耘（为木杖如拐子）：是木杖，入拐子，水田除草农具
779	宋	7	南方/长江流域	0	2	2	22	224	耘荡（也是中耕耘田工具，形如木屐）：对锄头进行改进，推荡禾垄间草泥使之淹死，用于水田
780	宋	7	南方/长江流域	0	2	2	22	224	镫锄：划草具，型如马镫，旱地除草
781	宋	7	南方/长江流域	0	2	2	22	223	移栽农具：秧马
782	宋	7	南方/长江流域	0	2	2	22	223	移栽农具：秧弹
783	宋	7	南方/长江流域	0	2	2	22	226	扇车（分开谷粒和皮壳）
784	宋	7	南方/长江流域	0	2	2	22	229	农业生产计时工具：田漏
785	宋	7	南方/长江流域	0	2	2	22	229	测雨验雪工具：天池盆
786	宋	7	南方/长江流域	0	2	2	22	229	土碳测量湿度
787	宋	7	北方旱田作物	1	0	2	22	222	丽刀：垦辟荒地
788	宋	7	北方旱田作物	1	0	2	22	225	推镰
789	宋	7	北方旱田作物	1	0	2	22	227	水力翻车
790	宋	7	北方旱田作物	1	0	2	22	227	畜力翻车
791	宋	7	北方旱田作物	1	0	4	42	423	冬季铲除消灭杂草，减少虫卵
792	宋	7	北方旱田作物	1	0	2	23	231	利用水的排灌，配合中耕除草
793	宋	7	北方旱田作物	1	0	4	43	432	药物防治虫害：矿物性药物（石灰、砷、桐油、硫黄末等）触杀、烟熏
794	宋（1068年）	7	北方旱田作物	1	0	2	23	231	中国历史上第一部农田水利法《农田利害条约》：规定水利兴办的范围、官办民办的办法和范围职责
795	宋	7	河北海河流域，宋辽交界拒马河一带	1	0	2	23	233	白洋淀屯田工程：凹陷洼地蓄水种稻，东西长三百余里，南北宽五七十里的防御工程，阻挡辽国骑兵南下，“实边库”、“限戎马”。促进了河北淀泊的发展，永济等河水都被引入淀泊灌溉
796	宋	7	西北河套地区和关中地区	1	0	2	23	233	唐徕、汉延、夏灵、应理、鸣沙四洲的十条正渠、六十八条支渠的修复，溉田十万余顷
797	宋	7	关中地区	1	0	2	23	233	三白渠的修复：在各沟入渠前，凿地陷木为桩，密布如槛，贯大木于其上，横当沟之冲，熟雨刷出，则水注而下，大石尽格，既可以通过水流增加水量，又可以防止砂石
798	宋	7	关中地区	1	0	2	23	232	利用暗棚来过滤水流，石埋在地中，中空如棚状，平时水经过棚流入渠里，暴雨时水从棚上过，滚到泾河
799	宋	7	关中地区	1	0	2	23	233	郑白渠/丰利渠的修复：利用泾水灌溉，把引水渠移向泾水北，改凿为石渠
800	宋	7	关中地区	1	0	2	23	233	郑白渠/丰利渠的修复：采取了防沙、防泛、澄水、退水等一系列措施
801	宋	7	关中地区	1	0	2	23	233	开凿新渠：合渠（作石堰）、小郑渠、丰利渠。
802	宋	7	关中地区	1	0	2	23	231	渠系养护要规定修筑人、修补标准和时间
803	宋	7	关中地区	1	0	2	23	231	用水技术制度和供水用水准则的制定
804	宋	7	河北、河南、陕西、山西一带	1	0	2	23	231	大规模引浊放瘀：广泛利用黄河、汴河、漳河、洺河、胡卢河、x沱河、汾河等河水广泛进行放淤灌溉，淤灌农田约645万亩。
805	宋	7	河北、河南、陕西、山西一带	1	0	2	23	231	淤灌的技术经验：处理好淤灌同航运的矛盾
806	宋	7	河北、河南、陕西、山西一带	1	0	2	23	231	淤灌的技术经验：掌握好淤灌的季节
807	宋	7	河北、河南、陕西、山西一带	1	0	2	23	231	淤灌的技术经验：处理好淤灌同防洪的矛盾
808	宋	7	江浙一带、淮郡诸水	0	2	2	23	233	南宋时期水利设施集中地区，一般都是修堰、浚河筑堤、建闸等中小型水工程
809	宋	7	江浙一带、淮郡诸水	0	2	2	23	233	除了政府兴办以外，农民也有自行建造如小型陂塘等
810	宋	7	福建莆田	0	0	2	23	233	木兰陂：引蓄灌排综合利用的大型农田水利工程，也是目前我国保存最完整的古代水利工程之一。经过两次失败，最终选择了合适的坝址才筑陂成功。
811	宋	7	太湖流域	0	2	2	23	231	治理太湖水利的尝试：（范仲淹）在吴淞江东北主持疏浚港浦，疏导积水使之东南如吴淞江，东北入长江，并建闸挡潮；
812	宋	7	太湖流域	0	2	2	23	231	（郑檀）在高田治理方面，主张蓄雨泽，在沿海沿江高地高圩深浦，束水入港来恢复和发展塘浦圩田体系，
813	宋	7	太湖流域	0	2	2	23	231	（郑檀）在低田治理方面，主张治理三江（吴淞江、娄江、东江）南北开纵浦通江，又于纵浦的东西作横塘，以分其势
814	宋	7	东南地区	0	0	3	34	343	围湖垦田普遍：强占耕地
815	宋	7	东南地区	0	0	3	34	343	梯田：山多地少的地方修成阶梯状田块；有土有石的话要垒石包土成田；上有水源就自流灌溉种植水稻，没有就种粟和麦
816	宋	7	东南地区	0	0	3	34	343	架田/葑田：在水面架设木筏铺泥而成，人造的水面耕地。也有用芦苇或者竹篾编成的架田，但是不铺泥，用来种蔬菜
817	宋	7	东南地区	0	0	3	34	343	塗田：创造了直接利用海涂耕作的办法，包括筑堤挡潮、开沟排盐、蓄淡灌溉三种措施
818	宋	7	东南地区	0	0	3	34	343	涂田上的脱盐过程利用了种植水禆
819	宋	7	从河西走廊发展到黄河中下游	1	0	5	52		一年生草棉：元朝时已发展到陕西
820	宋	7	最初栽培于塞外的羌、陇、胡等西北地区，后传入黄河中下游	1	0	5	52		油菜/芸薹/芸苔：原来作为叶用菜，宋代以后用籽榨油
821	宋	7	全国	1	2	1	11	112	苗肥：栽培绿肥---北方最常用
822	宋	7	全国	1	2	1	11	112	草粪：野生绿肥
823	宋	7	全国	1	2	1	11	111	火粪：熏土泥
824	宋	7	全国	1	2	1	11	111	泥粪：河泥
825	宋	7	全国	1	2	1	11	111	人畜粪便
826	宋	7	全国	1	2	1	11	111	饼肥
827	宋	7	全国	1	2	1	11	112	绿肥
828	宋	7	全国	1	2	1	11	111	各种杂肥
829	宋	7	全国	1	2	1	11	111	无机肥：石灰、硫磺、钟乳粉
830	宋	7	黄河流域、北方地区	1	0	3	34	341	北方旱田耕作体系更加完善细致：耕-耙-耢-压-锄。耢只能使表土细碎，耙则能使表层以下的土垡破碎，使土壤中底层的水分不至于上升到表土被蒸发掉，同时还能去掉草木的根茬。耙和耢配合使用，耙后再耢，可以把上层松土压紧，堵塞非毛细管孔隙，避免漏风气化失墑，阻隔了底深墑的跑失。
831	宋	7	黄河流域平原地区	1	0	3	34	341	分缴内外套翻耕法：地块大则分几段，三缴组成一段，先并耕两犁，扣起土垄接着耕起的土垄，都向中间翻转，即从所起的垄（浮磷）起，向外缴耕。耕完这段，于三缴之间留下一缴，再从外缴向中心耕，这段中心最后留下一条沟。在一块地内，向外缴耕和向内缴耕结合，便可利用外翻两边造成的浮磷天平内翻两边所起的墑沟，。这样每年互换交错进行，保证田面平整，避免漏耕现象，利于操犁回转，减少地头空走。
832	宋	7	幽燕地区等地势较低下区域	1	0	3	34	341	镑地耕法：用“划”一牛或人挽行，适于除草（低地旱情并不严重，除草为重）
833	宋	7	幽燕地区等地势较低下区域	1	0	3	36	362	把多耙、细耙提到了重要地位：耕摆四五次可
834	宋	7	幽燕地区等地势较低下区域	1	0	3	36	362	中耕技术精细化：至少中耕四次（撮苗、步、拥、复/添功），而且要争取无漏锄处，对中耕要求很高。
835	宋	7	中原地区	1	0	3	36	362	棉花的种植方法：播种期和中耕重视，对草害问题提出了“须一月三缛其四旁”的中更要求。
836	宋	7	中原地区	1	0	3	36	363	冬闲田的整治：干耕晒垡/放水晒垡，用于土性阴冷的地区或山区，借以利用晒垡和熏土来提高土温
837	宋	7	中原地区	1	0	3	36	363	冬闲田的整治：干耕冻垡/蓄水冻垡的方法，用于平川地区，通过深耕泡水，沤烂残根败叶，消灭杂草和培肥田土
838	宋	7	中原地区	1	0	3	36	362	耘田：根据地势高低来自下而上耘田
839	宋	7	中原地区	1	0	3	36	363	烤田：提倡重烤，开沟烤田保证田土烤的透
840	宋	7	全国	1	2	1	15	151	农业管理：专业的机构和农官劝课农桑（农师制度和劝农使）
841	宋	7	全国	1	2	1	15	151	农业管理：积极调济种子，推广农具，提供技术支持
842	宋	7	全国	1	2	1	15	151	劝农文：针对农业生产中存在的技术问题谈论；针对当时存在影响农业生产的社会、经济问题谈论。
843	宋	7	全国	1	2	1	15	151	耕织图：传播和介绍农业生产技术的作用。
844	元	7	北方旱田	1	0	2	22	222	砘车
845	元	7	北方旱田	1	0	2	22	225	钹镰：大型收割小麦
846	元	7	北方旱田	1	0	2	22	225	鉴刀（小镰刀）
847	元	7	北方旱田	1	0	2	22	226	碌碡：粮食脱粒
848	元	7	北方旱田	1	0	2	22	226	脱粒床
850	元	7	长江流域（江浙地区创造）	0	2	2	22	224	耧锄：松土不成沟，如果加上木雁翅，还能分土壅根，用于旱地畜力中耕
851	元	7	长江流域（江浙地区创造）	0	2	2	22	223	耧车：改良创造了下粪播种的功能
852	元	7	长江流域（江浙地区创造）	0	2	2	22	227	翻车、筒车的多样化：人力翻车
855	元	7	长江流域（江浙地区创造）	0	2	2	22	227	风车
856	元	7	长江流域（江浙地区创造）	0	2	2	22	227	筒车
857	元	7	长江流域（江浙地区创造）	0	2	2	22	227	卫转筒车（驴转筒车）
858	元	7	长江流域（江浙地区创造）	0	2	2	22	227	高转筒车
859	元	7	长江流域（江浙地区创造）	0	2	2	22	226	水轮三事：以水为动力，配以机械传动装置，集磨、宕、碾三种功能一身
860	元	7	长江流域（江浙地区创造）	0	2	2	22	226	水击面罗：利用水力筛面，结构和水排
861	元	7	长江流域（江浙地区创造）	0	2	2	22	226	水磨
862	元	7	长江流域（江浙地区创造）	0	2	2	22	226	水宕
863	元	7	长江流域（江浙地区创造）	0	2	2	22	226	水碾
864	元	7	长江流域（江浙地区创造）	0	2	2	22	226	水转连磨
865	元	7	长江流域（江浙地区创造）	0	2	2	22	226	畜力碾
866	元	7	长江流域（江浙地区创造）	0	2	2	22	226	畜力碓
867	元	7	长江流域（江浙地区创造）	0	2	2	22	226	槽碓
868	元	7	长江流域（江浙地区创造）	0	2	2	22	226	水碓
869	元	7	长江流域（江浙地区创造）	0	2	2	22	226	水转大纺车
870	元	7	多用于江浙一带，在东南和西北地区也有使用	0	2	2	22	227	风力水车/风转翻车：风力提水
874	元	7	黄淮平原开始、大部分南方地区、岭南地区	1	2	2	22	222	踏犁
875	元	7	黄淮平原开始、大部分南方地区、岭南地区	1	2	2	22	222	铁塔/铁齿杷：四齿或者六齿的耕垦农具，江南地区水田土壤粘重排水不良，用牛耕既浅而又不匀，如用铁塔，虽然功效较低，但是翻得更深。
876	元	7	从长江流域推广到广东、吴中	0	2	2	22	228	秧马：拔秧工具
877	元	7	从长江流域推广到广东、吴中	0	2	2	22	228	蓐马：缚于跨间防稻叶所伤
878	元	7	从长江流域推广到广东、吴中	0	2	2	22	228	覆毂：披在背上防日晒雨淋又通风
879	元	7	从长江流域推广到广东、吴中	0	2	2	22	228	臂篝：套在臂上防稻叶
880	元	7	从长江流域推广到广东、吴中	0	2	2	22	228	通簪：插在头发里通气
881	元	7	从长江流域推广到广东、吴中	0	2	2	22	223	秧绳：育秧移栽
883	元	7	从长江流域推广到广东、吴中	0	2	2	22	222	水田平整田面农具：平板/平摩种秧泥田器
884	元	7	从长江流域推广到广东、吴中	0	2	2	22	222	水田平整田面农具：田荡
885	元	7	北方	1	0	2	22	225	收获农具成配套：麦笼（盛麦器）
887	元	7	北方	1	0	2	22	225	麦钐：割麦刀
888	元	7	北方	1	0	2	22	225	麦绰：收麦器
889	元	7	北方	1	0	2	22	224	《王祯农书》记载农具103种：耒耜、镬臿、钱尃、鋕艾、等等。有的是沿袭前朝，也有创新或改良，分工更精细
890	元	7	长江流域：江浙、湘、湖、闽、广等地	0	2	3	32	322	《禾谱》的出现：水稻种类增多，开始进行分类统计（早熟而紧细者曰籼、晚熟而香润者曰粳、早晚适中米白而黏者曰糯。46个水稻品种名称，而宋朝记载南方仅仅12个县就有212个品种）
891	元	7	最先在福建，而后推广到长江流域	0	2	3	32	322	占城稻：“耐水旱而成实早，又不择地而生”，在江西等地广泛种植，对早稻生产发生很大影响
892	元	7	岭南地区起，北界线从两广推进到福建和贵州一带	0	0	5	51		双季稻：进一步发展，复种指数也提高了
893	元	7	长江流域	0	2	5	51		再生稻：稻已获，再生皆实，非人工栽培
894	元	7	江南、长江流域、福建、湖广等地	0	2	5	52		一年生木棉：元代后适应长江流域气候，有较广泛的传播
895	元	7	中原地区	1	0	2	22	226	棉花加工工具：踏车
896	元	7	中原地区	1	0	2	22	226	棉花加工工具：推弓
897	元	7	中原地区	1	0	2	22	226	棉花加工工具：木棉搅车
898	元	7	中原地区	1	0	2	22	226	棉花加工工具：木棉弹弓
899	元	7	中原地区	1	0	2	22	226	棉花加工工具：木棉卷廷
900	元	7	中原地区	1	0	2	22	226	棉花加工工具：木棉纺车
901	元	7	中原地区	1	0	2	22	226	棉花加工工具：木棉拨车
902	元	7	中原地区	1	0	2	22	226	棉花加工工具：木棉线架
903	元	7	中原地区	1	0	2	22	226	棉花加工工具：木棉任床
904	元	7	中原地区	1	0	3	35	352	棉花的种植方法：播种期掌握谷雨前后的好天气
905	元	7	中原地区	1	0	3	35	351	棉花的种植方法：播种前种子要经过水选、催芽和拌种后才播种
906	元	7	中原地区	1	0	3	36	362	棉花的种植方法：出苗后要常常中耕除草
907	元	7	中原地区	1	0	3	35	353	棉花的种植方法：密度要掌握每步只留两苗
908	元	7	中原地区	1	0	3	36	361	棉花的种植方法：去心遏制棉花长太高
909	元	7	中原地区	1	0	3	37	371	棉花的种植方法：成熟时要马上摘并晾干
910	元	7	中原地区、长江流域	1	2	3	34	344	苎麻：桑苎间作（两者根系深浅不同）
911	元	7	中原地区、长江流域	1	2	3	33	334	苎麻繁殖：种子繁殖法
912	元	7	中原地区、长江流域	1	2	3	33	334	苎麻繁殖：分根繁殖法
913	元	7	中原地区、长江流域	1	2	3	33	334	苎麻繁殖：分株繁殖法
914	元	7	中原地区、长江流域	1	2	3	33	334	苎麻繁殖：压条繁殖法（移栽之初因麻株生长不齐不好使用，可在长约一尺时割一镰，再长起来就比较整齐，适合纺织）
915	元	7	中原地区、长江流域	1	2	3	36	361	苎麻栽培管理：秋后用驴马粪厚盖根不易冻死
916	元	7	中原地区、长江流域	1	2	3	37	371	苎麻收割：收割时间的掌握（一年三次）
917	元	7	中原地区、长江流域	1	2	3	37	371	苎麻剥麻：随割随剥
918	元	7	长江流域：江浙、湘、湖、闽、广等地	0	2	3	34	344	稻麦两熟制的形成
923	元	7	长江流域：江浙、湘、湖、闽、广等地	0	2	3	34	344	蔗粮轮作（今年种蔗明年种五谷）
924	元	7	长江流域：江浙、湘、湖、闽、广等地	0	2	3	34	341	开沟筑磷技术：排水防渍，开沟是为了排除田中积雪和土壤中的潜水层，避免麦子遭受渍害），保证喜旱的麦类在地下水位较高的江南稻田内生长
925	元	7	长江流域	0	2	5	52		油菜：南方稻田的重要冬作物
926	元	7	长江流域	0	2	2	22	226	专门的榨油工具：出油多
927	元	7	长江流域	0	2	2	22	226	用铁为炕面加工油菜籽，比原来将油料先用镬炒再春碾的方法省力
928	元	7	福建、四川	0	0	3	34	344	甘蔗的种植方法：蔗田既要深耕，也要纵横细耙，促使土碎熟化
929	元	7	福建、四川	0	0	1	11	114	甘蔗的种植方法：适宜施肥时期和施肥方法
930	元	7	福建、四川	0	0	3	33	331	甘蔗的种植方法：选择节密芽多的留种
931	元	7	福建、四川	0	0	2	23	231	甘蔗的种植方法：湿润灌溉，利于出芽又不致造成土壤板结
932	元	7	北方旱田耕作	1	0	3	34	343	因时因地耕作：早稻收获后马上撤水晾干耕治，加粪壅培，种豆麦蔬茹，熟土壤而肥沃之
933	元	7	北方旱田耕作	1	0	3	34	343	因时因地耕作：对于晚稻田，不进行秋耕，而待来春再耕，使稻秸容易腐烂，省牛力
934	元	7	北方旱田耕作	1	0	3	34	343	因时因地耕作：冬耕后把水放干，以利土壤苏解，来春再将腐草败叶烧治，使土暖田肥，苗易生长
935	元	7	北方旱田耕作	1	0	3	34	343	因时因地耕作：（开阔的平坦地）平耕深浸，即草不生，而水亦积肥矣
936	元	7	北方旱田耕作	1	0	3	34	343	因时因地耕作：（平旷低湿地）秋耕过后，灌水浸田，杂草不生，土壤肥沃
937	元	7	北方旱田耕作	1	0	3	34	343	因时因地耕作：（地势高种早稻的田）收获后八月燥耕种二麦，再熟田
938	元	7	北方旱田耕作	1	0	3	34	343	因时因地耕作：（地势低晚熟的田）浸田和日爆相结合，达到土壤肥沃、土暖酥碎的目的
939	元	7	北方旱田耕作	1	0	4	43	432	油类治虫：植物油（桐油、棉油、苏子油、麻油驱蝗虫、菜油治蛀虫）
940	元	7	南方/长江流域	0	2	1	11	111	多种肥料：人粪尿
940	元	7	南方/长江流域	0	2	1	11	111	多种肥料：踏粪
940	元	7	南方/长江流域	0	2	1	11	111	多种肥料：畜禽粪。
940	元	7	南方/长江流域	0	2	1	11	111	多种肥料：沤肥
940	元	7	南方/长江流域	0	2	1	11	111	多种肥料：火粪、泥粪
940	元	7	南方/长江流域	0	2	1	11	111	多种肥料：禽兽羽毛
940	元	7	南方/长江流域	0	2	1	11	111	多种肥料：石灰
940	元	7	南方/长江流域	0	2	1	11	112	多种肥料：苗粪、草粪
941	元	7	南方/长江流域	0	2	1	11	114	肥料积制：踏粪法（畜粪被牛踩熟）
942	元	7	南方/长江流域	0	2	1	11	114	肥料积制：杂肥沤制（聚糠稿法，厌气条件下分解有机物使之成为肥料，南方多用）
943	元	7	南方/长江流域	0	2	1	11	114	肥料积制：饼肥发酵（利用榨油后的渣粕制作油饼，并有相应方法进行发酵腐熟）
944	元	7	南方/长江流域	0	2	1	11	114	肥料积制：熏土造肥（火粪，积土同草木堆叠烧之，土热冷定，碾细用之。）
945	元	7	南方/长江流域	0	2	1	11	114	肥料积制：河泥利用（风化处理，排除有害物质并释放养分，便于运输）
946	元	7	南方/长江流域	0	2	1	11	113	肥料保存：设置粪屋（避风并充分腐熟）
947	元	7	南方/长江流域	0	2	1	11	113	肥料保存：田头设置粪窖
948	元	7	南方/长江流域	0	2	1	11	113	施肥经验总结：不同土壤采取不同施肥措施
949	元	7	南方/长江流域	0	2	1	11	113	施肥经验总结：种麦和蔬菜使用火粪最好等，特定作物选择特定肥料
950	元	7	南方/长江流域	0	2	3	34	343	南方水田因耕作季节不同，分为秋耕、冬耕（秋季水稻收割之后进行翻耕）和春耕。秋耕（和冬耕）是为了清除残茬、消灭杂草、利用冬冻来改善土壤结构
951	元	7	南方/长江流域	0	2	3	36	363	冬作田的整治：开沟作垄/“麦田法”，整治采用“平沟畎，蓄水深耕”的办法，还要求争取时间凿冬作，在稻后再种一茬冬作物，又能争取更多时间暴晒和熟化土壤，于下一年种稻有利
952	元	7	南方/长江流域	0	2	3	36	363	冬闲田的整治：介乎冻垡和晒垡之间半冻半晒的办法，更促进土壤熟化
953	元	7	南方/长江流域	0	2	3	35	351	培育壮秧技术：浸种催芽（不同稻种浸种的季节不同，时间长短也不一样）
954	元	7	南方/长江流域	0	2	3	35	351	栽培壮秧技术：浸种的方法根据不同稻种而不同，池塘、缸甕、室内室外
955	元	7	南方/长江流域	0	2	3	35	351	栽培壮秧技术：晾种练芽，浸三四日出芽后去除于阴处阴干
956	元	7	南方/长江流域	0	2	3	35	352	培育壮秧技术：播种期的掌握（根据气候条件季节早晚来决定），看其年气候早晚寒暖适宜再下种
957	元	7	南方/长江流域	0	2	3	31	311	秧田水层管理：重视水质，根据天气阴晴来决定水层深浅，不拘成法根据具体情况灵活处置
958	元	7	南方/长江流域	0	2	3	31	311	秧田水层的管理：掌控水的深浅才能培育出壮秧来
959	元	7	南方/长江流域	0	2	3	35	353	秧龄掌握：根据生长长度--南15-20cm北25cm
960	元	7	南方/长江流域	0	2	3	35	353	移栽技术：移栽时间大致是小满芒种之时
961	元	7	南方/长江流域	0	2	3	35	353	移栽技术：拔秧轻、拔后洗去根泥杂草、小捆束扎便于运输、每兜的株数行距穴距都有具体规定
962	元	7	江淮以南	0	2	3	35	353	水稻岁易直播插秧种植
963	元	7	江淮以南	0	2	3	36	363	秧田的修治：整地
964	元	7	江淮以南	0	2	3	36	363	秧田的修治：上粪
965	元	7	江淮以南	0	2	3	36	362	水田耘田技术：在田的中间和四旁作水沟，用于排灌，并配合田间除草。除草前自上而下给每个田块灌水，从下面的田块开始，放干水后马上耘锄，耘完以后把水放入下一块田中。
966	元	7	江淮以南	0	2	3	36	362	秧田的修治：冬天深耕灭草，铺草熏土提高土温
967	元	7	江淮以南	0	2	3	36	362	秧田的修治：春季要进行耕耙施肥然后平整田面播种，“平后必晒干”
968	元	7	江淮以南	0	2	3	36	362	烤田的进步：将耘田、施肥、烤田相结合起来形成了一套肥水管理技术，稻苗旺时放去水干，乱草踩入泥中，用灰粪撒入天内晒四五日，土干裂时放水浅浸稻秧，六月七月均耘一次
969	元	7	江淮以南	0	2	3	36	362	尚田/“耘荡”/荡田：创制了稻田中耕除草的方法，木板下钉有铁钉，上按有竹柄在田间推荡，效率高
971	元	7	关中地区	1	0	2	23	233	在太白渠上修建邢堰，灌溉北边泾渠管不到的高地
974	元	7	汾河流域	1	0	2	23	233	开了利泽渠、善利渠、大泽渠，灌田4w多亩
975	元	7	福建莆田	0	0	2	23	233	木兰陂的扩建：陂左建万金斗门，扩大灌溉面积约6w亩
976	元	7	西北地区（宁夏平原）	0	0	2	23	233	水利开发（灌溉数百万亩农田，新绛渠、马鞍坞渠等）
977	元	7	西北地区（河曲地带）	0	0	2	23	233	引黄灌溉工程（汉渠、汉延渠、艾山渠、特进渠、七级渠、光禄渠、御史渠、尚书渠、陵阳渠，有修复了旧渠-宁夏平原最大的唐徕渠，渠口在青铜峡附近，引黄河水向北流经永宁县等）
978	元	7	关中地区、洛阳河南等东南地区	1	0	2	23	233	大规模灌溉系统的修复和引浊放淤：郑白渠（白渠为主，三条支渠）、漕渠、龙首渠、六辅渠、灵轵渠、韦渠、成国渠（在汉代基础上修建了六个水门“六门堰”）
979	宋元	7	黄河流域	1	0	2	22	220	钢刃熟铁农具的推广
980	宋元	7	黄河流域	1	0	2	22	220	灌钢法流行，成为主要炼钢法：利用生铁含碳量高，熔点低的特点，让先熔的生铁液作渗碳剂，灌注到疏松的熟铁的空隙中，使熟铁的含碳量升高而成为钢材。
981	宋元	7	黄河流域	1	0	2	22	220	炒钢法和农具锻造技术也有了进步：农具主体熟铁锻造配备钢刃（如需要坚硬耐磨的犁铧用白口生铁铸造，开荒时套上熟铁锻成的鑱尖）
982	宋元	7	最早北京、辽宁出土	1	0	2	22	222	曲辕犁：形制改良，犁盘和犁辕之间加上一副钩环
983	宋元	7	最早北京、辽宁出土	1	0	2	22	222	犁铧类型：鑱（狭而厚，唯正可用，南方多用）
984	宋元	7	最早北京、辽宁出土	1	0	2	22	222	犁铧类型：铧（阔而薄，翻覆可使，北方多用）
985	宋元	7	最早北京、辽宁出土	1	0	2	22	222	新的耕地前垦荒农具：犁刀（形似短镰背宽而厚的钢刃农具，具有破土和切断根柱的良好作用）
986	宋元	7	东北垄作地区	0	0	2	22	224	中耕农具：趟头，用于分土起垄、中耕趟地
987	宋元	7	南方地区	0	2	3	31	312	农业防晒措施：利用混作套作
988	宋元	7	南方地区	0	2	3	31	312	农业防晒措施：搭棚
989	宋元	7	南方地区	0	2	3	31	312	农业防风措施：修建土壁风障
990	宋元	7	南方地区	0	2	3	31	312	农业防雨措施：及时收获
991	宋元	7	南方地区	0	2	3	31	312	农业防冻措施：深埋包裹种子
992	宋元	7	南方地区	0	2	3	31	312	农业防冻措施：酢浆和蚕矢处理麦种，使幼苗防冻害
993	宋元	7	南方地区	0	2	3	31	312	农业防冻措施：燃烧粪草烟熏防冻
995	宋元	7	北方地区	1	0	3	36	362	中耕原则：要求进步，由浅而深又由深而浅（由浅而深又由深而浅，逐次加深而不翻乱土层）
996	宋元	7	北方地区	1	0	3	36	362	重视耙耱（多次盖田）
998	宋元	7	全国	1	2	1	15	151	正确处理天地人三大因素之间的关系：人在天地之间发挥主观能动协调的作用。认为人定胜天，但是要顺天时，量地利。
999	宋元	7	全国	1	2	1	15	151	对“人力”的认识：重视对人生产积极性的调动
1000	宋元	7	全国	1	2	3	34	344	继续强调集约化农业生产（量力而行、精耕细作、多施肥料），要求平衡居住地和耕地需求的矛盾（居住地旁积肥弥补农田减少）
1001	宋元	7	全国	1	2	3	34	344	考虑生产和消费的关系，主张厉行节约，反对浪费
1002	宋元	7	全国	1	2	3	34	344	提倡多重收益，一举两得
1003	宋元	7	全国	1	2	1	12	126	风土论的改进：承认风土限制但是不拘泥成法，将地区特点和风土条件区别开来
1004	宋元	7	全国	1	2	3	34	344	连种制：再生双季稻（一年两熟，不普遍）（唐宋）
1005	宋元	7	全国	1	2	3	34	344	连种制：双季稻连种（宋）
1006	宋元	7	全国	1	2	3	34	344	连种制：双季稻间作（宋）
1007	宋元	7	全国	1	2	3	34	344	南方多种轮作组合：稻鱼
1008	宋元	7	全国	1	2	3	34	344	南方多种轮作组合：稻菜
1009	宋元	7	全国	1	2	3	34	344	南方多种轮作组合：稻豆
1010	宋元	7	全国	1	2	3	34	344	轮作制：冬麦倒茬轮作（谷麦轮作，三年两熟）
1011	宋元	7	全国	1	2	3	34	344	轮作制：绿肥作物倒茬轮作
1012	宋元	7	全国	1	2	3	34	344	轮作制：南方稻麦轮作
1013	宋元	7	全国	1	2	3	34	344	轮作制：油菜种植、稻油轮作（一年两熟）
1014	宋元	7	全国	1	2	1	12	125	土壤学：对全国地形、气候、土壤和物产进行划分（小麦、水稻的分布区）
1015	宋元	7	全国	1	2	1	12	126	“地宜”的发展：针对南方地区、同一地区不同海拔土地的规划（提倡多种土地利用）
1016	宋元	7	全国	1	2	1	12	126	由地宜而发展出的风土观的改进：不拘泥于风土，可通过农业手段克服风土限制
1017	宋元	7	全国	1	2	1	12	126	“土宜/地宜”原则的发展：重视农业的地区性，按区域特点多样化安排生产生活
1018	宋元	7	全国	1	2	3	34	344	进一步见缝插针提高利用率（连种普遍，间套混作，葑田等多土地利用）
1019	宋元	7	全国	1	2	1	12	124	土地要用养结合，施肥外依靠豆类和禾谷类作物轮作
1020	宋元	7	全国	1	2	1	12	124	“土脉”概念的发展和具象化：通过各种手段使土壤达到湿度、肥力、松紧适宜的“和”的要求
1021	宋元	7	全国	1	2	1	12	124	“土脉”的概念：发展出肥力是土壤的”气脉“，认识到肥力的高地、可变动性以及贫瘠向肥沃转化的条件
1022	宋元	7	全国	1	2	1	12	124	土壤肥料学说的发展：（粪药说）根据不同土壤的性质施肥，用粪如用药
1023	宋元	7	全国	1	2	1	12	124	土壤肥料学说的发展：（粪药说）根据不同作物的特性施特定的肥（如麦和蔬菜用火粪最好）
1024	宋元	7	全国	1	2	1	12	124	土壤肥料学说：（粪药说）根据肥料本身的性质（种类、生熟、用量）对症施肥
1025	宋元	7	全国	1	2	1	12	124	土壤肥料学说：（“地力常新壮”）认识到肥料的使用不仅仅在于改良土壤，还能维持增强土地的生产能力
1026	宋元	7	全国	1	2	3	36	362	把苗期生长作为中耕锄治的依据
1027	宋元	7	全国	1	2	1	13	134	《四时纂要》继承发展了农家月令，记载十二个月的次序并安排每月家庭中的事务（大田、园圃、林木、畜牧、采集、桑蚕加工、买卖）
1028	宋元	7	全国	1	2	1	13	134	《授时历》古代历法的最高峰，精确指示农事活动
1029	宋元	7	全国	1	2	1	13	133	计算气骨（冬至时刻）和岁余（回归年和阴历年的差数）：协调阴历和阳历的矛盾，指导农业生产
1030	宋元	7	全国	1	2	3	35	352	因地为时的原则：把时间和地点结合考虑来确定具体播种时间（天时地利之宜）
1031	宋元	7	全国	1	2	1	12	125	把地理概念引入到时宜问题：“天时”和“地利”联系在一起（同时不同地的时宜是不同的）
1032	宋元	7	全国	1	2	1	12	126	考虑地势（海拔）、物性和地气（纬度）多方面因素，认识到作物栽培受自然和人为双方面的影响
1033	宋元	7	全国	1	2	3	35	352	适时播种更进一步：宁早勿晚，注意天气（水田太早尚寒容易烂秧）
1034	宋元	7	全国	1	2	1	13	133	通过节气来掌握农时
1035	宋元	7	全国	1	2	1	13	133	通过物候来掌握农时
1036	宋元	7	全国	1	2	1	13	133	通过气象来掌握农时：根据降雨情况来把握播种期
1037	宋元	7	全国	1	2	1	13	133	通过天象来掌握农时
1038	宋元	7	全国	1	2	1	13	133	通过杂节来掌握农时
1039	宋元	7	全国	1	2	3	35	351	农业生物学：播种前灵活利用水来选种和促进发芽
1040	宋元	7	全国	1	2	3	36	362	农业生物学：播种后认识到水稻不同时期需水的规律，根据气候变化控制秧田水的深浅使出壮秧
1041	宋元	7	全国	1	2	1	11	114	农业生物学：认识到土壤肥力对作物的重要性
1042	宋元	7	全国	1	2	1	14	141	农业生物学：提出生物进化的过程并进行分类
1043	宋元	7	全国	1	2	1	14	141	农业生物学：认识到各种生物有不同的“性/天性”，存在遗传和变异性
1044	宋元	7	全国	1	2	1	14	141	农业生物学：论述品种变异的规律，有意识、标准化、抓时机地人工选育、培养、繁殖优良变异种--
1045	宋元	7	全国	1	2	1	14	141	农业生物学：增强对植物雌雄性别对繁殖的影响的认识
1046	宋元	7	全国	1	2	1	14	141	农业生物学：增强对更多植物的根茎（控制营养传输）和花叶（识别优良品种、控制生长、储藏果实）的认识
1047	宋元	7	全国	1	2	1	14	141	农业生物学：认识到生物体外部和内部、不同器官之间是一个整体（根茎叶花果）
1048	宋元	7	全国	1	2	1	14	141	农业生物学：（生物和群落/个体和群体之间的关系）深化对生物个体和群体，不同生物之间的相互关系的认识
1049	宋元	7	全国	1	2	1	14	141	农业生物学：深化环境对生物生长的认识，尤其是光线和声音的利用
1050	元明之际	8	珠江三角洲	0	0	3	34	343	果基鱼塘/桑基鱼塘的生产方式：把低洼地挖深为塘，挖出的土覆于四周筑成塘基（使其地势增高土层增厚，解除内涝和咸水的威胁）挖深了的塘可以养鱼，基上种荔枝龙眼等南方水果，后来种桑树。”四水六基“乃最适宜的比例。
1051	元明之际	8	明以前主要在闽、粤、浙等东南一带，明清至广西（浔江和郁江流域），再到桂江流域和柳江、红水河流域、桂东和桂西北地区，清朝还发展到台湾	0	0	3	35	352	栽种双季稻方法：根据气候调整插秧时间。面积扩大，被大力推广
1052	元明之际	8	南方水田地区	0	2	3	33	332	培育双季稻壮秧：晚造提早播种育秧，通过控制肥水，延长秧龄，使其老健粗壮，插后返青早，发育快
1053	明	8	北方旱田地区	1	0	2	22	225	麦绰
1054	明	8	北方旱田地区	1	0	2	22	225	麦钐
1055	明	8	北方旱田地区	1	0	2	22	225	麦笼
1056	明万历（1580年）	8	广东（最早）	0	0	3	32	321	甘薯传入
1057	明万历（17世纪）	8	全国	1	2	3	32	321	烟草传入（吕宋烟）
1058	明	8	全国	1	2	5	52		芸薹（油菜）普遍用于榨油
1059	明	8	全国	1	2	3	32	321	向日葵传入，油料作物
1060	明	8	从南洋群岛传入	0	0	3	32	321	花生传入
1061	明	8	全国	1	2	5	52		豆类收到欢迎，还经常作为间作套种作物
1062	明	8	全国	1	2	3	32	321	棉花受到大力推动，普及全国
1063	明	8	全国	1	2	3	32	321	从海外引进的新作物：番薯、玉米、马铃薯、花生、烟草
1064	明	8	全国	1	2	3	32	321	水稻分部遍及全国，包括原来以小麦为主的北方
1065	明	8	云南滇池地区	0	0	2	23	233	改建南坝闸，将土堰改为石闸，治理滇池出口
1066	明	8	甘肃、西北地区（主要分布在兰州为中心的陇中地区，青海、河西等地也有零星分布）	0	0	3	34	342	砂田法/石子田：覆盖栽培措施。先将土地深耕，施足底肥，耙平、敦实，然后在土面上铺粗砂和卵石或片石的混合体，砂石的厚度在（旱）8-12cm（水）6-9cm。没铺一次可有效利用30年左右，砂田老化可以重新起砂、铺砂和更新。先把地耕过之后，施肥、浇水，然后运来砂、石。先铺一层细砂粒，再加一层小碎石块。经过这样处理，砂石下面土壤的昼夜温差就小得多，地面和砂石之间的温度也较高，适宜农作物的生长。同时有一层砂石的覆盖，也大大减少了土壤水分的蒸发，雨水也不易流失。水分不易蒸发，地里的盐分也不易上升，又有减轻盐碱化的效果。砂田要尽量减少上层砂、石与下层土壤的掺混，因此耕地时不用带犁壁的犁，只划破地皮。（耕次多了以后砂土掺混，土质变得更坏）
1067	明	8	湖广地区、洞庭湖周围地区	0	2	3	34	343	大规模的筑堤围垦：名为堤，实为垸田，乱围乱垦，导致这一地区旱涝无常，人民遭灾。北部华容、安乡一带的的湖区堤垸多建于明代（100多处），南部则以清代修建的为主（4、500处），康熙末年拨款帮修才始有民垸官垸之分
1068	明	8	遍及南北：四川、湖北、陕西山区、安徽、湖北、浙江等	1	2	3	34	342	山区开垦：棚民租山垦种，阡陌相连。但是山区的深林和植被遭受严重破坏，水土流失严重
1069	明	8	遍及南北：四川、湖北、陕西山区、安徽、湖北、浙江等	1	2	3	34	342	山地分层利用的技术方法：择稍平地为棚，自山尖一下分为七层，五层以下乃可开种，就下层开起。两年则易一层，以渐而上，土膏不竭
1070	明	8	广东、湖南、江西、浙江	0	2	3	36	363	冷浸田的改良：火烧暖土
1071	明	8	广东、湖南、江西、浙江	0	2	3	36	363	冷浸田的改良：施石灰煤灰骨灰为肥料
1072	明	8	广东、湖南、江西、浙江	0	2	3	36	363	冷浸田的改良：烤田
1073	明	8	广东、湖南、江西、浙江	0	2	3	36	363	冷浸田的改良：冬季放水浸田
1074	明	8	长江流域	0	2	3	34	343	海涂：海面围垦种稻
1075	明代嘉靖年间出现	8	长江流域和江南地区，太湖地区；明末清初出现在浙江的嘉兴、湖州地区	0	2	3	34	343	基塘的形成：低洼地区基塘出现”粮-畜-鱼-果-菜“相结合的生产结构。圩外养鱼，圩上植桑，圩内种稻。
1076	明	8	太湖地区	0	2	2	23	232	以水道疏浚为主，兼有坝闸、堤岸的修筑
1078	明	8	昆明西部	0	0	2	23	232	修横山水洞，洞长约190米，同时又修筑了长140米的盘山渠道，渠道汇集山泉，再经横山水洞，溉田四万五千多亩
1079	明	8	江浙地区，重点在海宁、海盐、松江、宝山、太仓、常熟等地	0	2	2	23	232	海塘工程成熟：防御潮水保护农田，把局部连成一线，变土塘为石塘。北起常熟，南至杭州，全场800多里，分江苏海塘（大部分临江，常悦500里）和浙江海塘（长约300里）两部分。
1080	明	8	江浙地区，重点在海宁、海盐、松江、宝山、太仓、常熟等地	0	2	2	23	232	阶梯型塘面：石料纵横叠砌，里边是平整的立壁。明末海宁地段仍未解决在浮土上修建石塘的技术问题，仍然沿用石囤木桩修筑法。
1081	明	8	南方水稻田	0	2	3	33	333	作物选种方法：混合选种（系统选种，粒选后加强中耕再穗选，收获后再粒选）
1082	清嘉靖（1551年）	8	河南（最早）、江苏、甘肃、云南、浙江、安徽、福建	1	2	3	32	321	玉米传入
1083	清	8	南方	0	2	3	34	343	多种扩大耕地面积的土地利用方式：柜田
1084	清	8	南方	0	2	3	34	343	多种扩大耕地面积的土地利用方式：滀田（沙田）
1085	清	8	南方	0	2	3	34	343	多种扩大耕地面积的土地利用方式：涂田
1086	清	8	南方	0	2	3	34	343	多种扩大耕地面积的土地利用方式：架田
1087	清	8	南方	0	2	3	34	343	多种扩大耕地面积的土地利用方式：梯田（较下一种水土流失更少）
1088	清	8	南方	0	2	3	34	343	多种扩大耕地面积的土地利用方式：放火烧山开田
1089	清	8	海河流域	1	0	2	23	233	京城附近水利建设，生产水稻。
1091	清	8	太湖地区	0	2	2	23	233	在黄浦江口修建大闸一座节制
1092	清	8	太湖地区	0	2	2	23	232	大规模的修筑创造了“护塘坝”、“护滩坝”和”拦水坝“削弱海潮冲击力，保护塘身安全
1093	清	8	江浙地区，重点在海宁、海盐、松江、宝山、太仓、常熟等地	0	2	2	23	232	鱼鳞式塘面：在每块大石料的上下左右都凿有斗筍，相互契合，互相牵制，在合缝处用油灰灌实，再用铁笋铁索嵌扣起来，使之成为坚固不易冲坏的重型海塘保护农田
1094	清	8	江浙地区，重点在海宁、海盐、松江、宝山、太仓、常熟等地	0	2	2	23	231	圩田水利治理技术系统：开河法（规定劳力来源和付筹办法、开合过程中对民工实行分级管理奖勤罚懒、施工技术要求和操作要点）
1095	清	8	江浙地区，重点在海宁、海盐、松江、宝山、太仓、常熟等地	0	2	2	23	231	圩田水利治理技术系统：筑岸法（筑围岸、筑创岸、圩区治理、筑岸和取土、民修河圩的资金劳力安排）
1096	清	8	北方	1	0	2	23	231	北方水利提出治水与治田相结合的主张，把除害和兴利结合起来（“水聚/弃之则害，散/用之则利”）
1098	清	8	北方	1	0	2	23	231	在管理水的时候，要以排除水害为前提，贯彻除害第一，兴利第二的原则
1099	清	8	南方	0	2	2	23	231	太湖水系治理方案：疏浚河道为主，兼河口坝闸和圩堤的修筑。由“导淞入浏”转变为黄浦江成主要疏导干流，吴淞江淤塞为普通港浦的格局
1100	清	8	南方	0	2	2	23	231	太湖水系治理方案：依据地势高低修筑小圩，分区分级控制的联圩并圩体系
1101	清	8	南方	0	2	2	23	231	大量对圩田水利技术的总结：广疏浚以备潴泄
1102	清	8	南方	0	2	2	23	231	大量对圩田水利技术的总结：修圩岸以固横流
1103	清	8	南方	0	2	2	23	231	大量对圩田水利技术的总结：复板闸以防淤淀
1104	清	8	南方	0	2	2	23	231	大量对圩田水利技术的总结：量缓急以处工费
1105	清	8	南方	0	2	2	23	231	大量对圩田水利技术的总结：专委任以责成功（奖勤罚懒）
1106	清	8	南方	0	2	2	23	231	对圩岸的规格、养护的管理措施等做了较为严格的规定
1107	清	8	南方	0	2	2	23	231	对劳力来源和付酬办法做了详细规划（按田亩来出民夫）
1108	清	8	南方	0	2	2	23	231	保持水土的认识：设官立禁（成效不大）
1109	清	8	南方	0	2	2	23	231	对水土流失的认识：开山伐木破坏植被，影响土壤蓄水功能，因此要封山育林
1110	清	8	闽、浙江、两广、云贵、四川等地	0	2	2	23	232	山泉水的利用：修筑塘堰加以蓄存，并用栅、闸以及瓦窦、阴沟等启闭宣泄，再随时引水入田来种稻
1111	清	8	闽、浙江、两广、云贵、四川等地	0	2	2	23	232	山泉水的利用：若田面高于山泉，除了筑堰壅水以外，还用筒车来提水灌溉
1112	清	8	闽、浙江、两广、云贵、四川等地	0	2	2	23	232	山泉水的利用：山泉为沟壑阻隔时，创设了竹筒，架槽引渡
1113	清	8	葛沽、白塘、天津（引海河围垦稻田）、宁河围垦	1	0	3	36	363	种稻洗盐：盐碱地的改良。
1114	清	8	葛沽、白塘、天津（引海河围垦稻田）、宁河围垦	1	0	3	36	363	种稗子洗盐：利用沟洫条田的办法，先种水脾后种水稻，改良盐土
1115	清	8	葛沽、白塘、天津（引海河围垦稻田）、宁河围垦	1	0	3	36	363	绿肥治盐：无水种稻的地方，可以先种苜蓿，四年后改种五谷蔬果
1116	清	8	葛沽、白塘、天津（引海河围垦稻田）、宁河围垦	1	0	3	36	363	种树治盐：树种的选择、栽种技术。管理措施、躲盐方法都有积累
1117	清	8	葛沽、白塘、天津（引海河围垦稻田）、宁河围垦	1	0	3	36	363	深翻窝盐：利用深翻或深耕等耕作措施，破坏盐碱土的”盐根层“提高淋盐效果，并以下层的土壤来改良表土的治盐技术
1118	清	8	南方水稻田	0	2	3	33	333	作物选种方法：单株选种（选取与众不同的一科单独繁殖，系统选种）
1119	清	8	北方地区	1	0	3	35	352	冬小麦的种植：九月种谷（迟播早收，种子收藏在瓮内或土中）
1120	清	8	北方地区	1	0	3	35	351	冬小麦的种植：九麦法（冬至把麦种浸冷水中，然后晾干，每九日浸一次，到春天时再种下，也能晚种而早收）
1121	清	8	北方地区	1	0	3	35	352	旱地抢墑播种：趁墑种麦（抢墑下种等雨，不能雨后再种）
1122	清	8	北方地区	1	0	3	35	352	旱地抢墑播种：抢墑种豆，留茬肥田
1123	清	8	北方地区	1	0	3	35	352	旱地抢墑播种：抗旱种粟、干土寄子（干种在地里侯雨）
1124	清	8	嘉湖地区创造	0	2	3	35	353	小麦移栽：在旱地育好秧苗，收稻后移植
1125	清	8	太湖地区（地势较高地区）、安徽等长江流域其他水稻区	0	2	3	34	344	稻麦两熟的轮作换茬方式：稻后种麦要首先做好开沟筑垄的工作
1126	清	8	江南水稻区、江西地区	0	2	3	34	344	稻麦两熟的轮作换茬方式：还有蚕豆、油菜等秋播作物（“春花”）、”冬菜“（萝卜、白菜等）、大豆、荞麦，春节前冬菜收获后种油菜，当然也有水稻收割不种冬菜，紧接着种油菜的
1127	清	8	上海一带，是全国最重要的棉区	0	2	3	34	344	棉区的轮作换茬：种两年棉花再种一年稻，三年棉后还不种稻就”积水过冬“
1128	清	8	上海一带，是全国最重要的棉区	0	2	3	34	344	棉区的轮作换茬：头年秋种黄花苜蓿，第二年春割苜蓿壅稻，留苜蓿根翻入田中，种植棉花
1129	清	8	南方+北方	1	2	3	34	344	间作套种普遍推行：粮豆间作
1130	清	8	南方+北方	1	2	3	34	344	间作套种普遍推行：粮菜间作
1131	清	8	南方+北方	1	2	3	34	344	间作套种普遍推行：粮肥间作
1132	清	8	闽广之地	0	0	3	34	344	间作套种普遍推行：早晚稻套种
1133	清	8	闽广之地	0	0	3	34	344	间作套种普遍推行：稻豆套种
1134	清	8	闽广之地	0	0	3	34	344	间作套种普遍推行：麦棉套种
1135	清	8	闽广之地	0	0	3	34	344	间作套种普遍推行：粮肥套作
1136	清	8	台湾	0	0	3	34	344	间作套种普遍推行：稻薯（蔗）套种
1137	清	8	闽广地区、长江流域水稻区	0	2	3	34	344	一年三熟制：南方的麦稻稻三熟
1138	清	8	闽广地区、长江流域水稻区	0	2	3	34	341	冬闲田的耕作：凡肥而有水源适宜种稻的土地，冬耕后不耢，水不致湮没土块，避免养分淋洗，利于冻晒促进土壤熟化，春耕后在土地解冻后进行，不能太深，否则影响当季水稻生长，还会造成“漏水田”
1139	清	8	南方地区	0	2	3	34	341	水田耕作要求：深耕多肥、土肥融合的要求（根据地势和土壤情况来决定耕翻深浅。收获后初次翻地和再次翻耕都要极深，分层垦翻，八九寸深，另外要多下基肥）。
1140	清	8	南方地区	0	2	3	34	341	套耕方法：（锄犁结合套耕法）人垦和牛耕相结合的套耕方法
1141	清	8	南方地区	0	2	3	34	341	套耕方法：（大小犁套耕法）双犁结合的套耕法；“前用双牛大犁，后即加一牛独犁以重之；或用坚重大犁，二牛/三牛以开之；或先用人耕，再用牛耕。这先后两次联合耕作称之为套耕
1142	清	8	南方地区	0	2	3	34	341	冻土晒垄：冬耕时垦、倒、中耕等作业要在极晴天进行，而且畦垄分明，翻起的土块要全部晒到
1143	清	8	南方地区	0	2	3	34	341	开沟作畦：要求碎土极细，作成畦沟，畦如龟背，中间稍稍凸起，排水性能良好，保持垄土干燥
1144	明清	8	最早出现在苏州	0	2	2	22	220	苏钢冶炼法：灌钢冶炼法进一步完善。用火钳钳住融化欲流的生铁条，在熟铁块上左右移动摩擦，使生铁液均匀地擦入熟铁的孔隙中发生渗碳作用，并促进渣与铁分离，从而获得较纯的钢材
1145	明清	8	最早出现在苏州	0	2	2	22	220	“生铁淋口”技术：造出的农具成为“擦生农具”，利用融化的生铁作熟铁的渗碳剂，使熟铁农具的刃口表面蒙上一定厚度的生铁熔复层和渗碳层，具有高碳钢形制，再加淬火处理，更加耐磨、韧性好并锋利。
1146	明清	8	关中地区	1	0	2	22	224	滑车：北方专治粘虫，推入垄间，则两旁插尺包抄禾苗，拨动虫物滚入布袋，换垄推之，数次可尽。
1147	明清	8	关中地区	1	0	2	22	224	漏锄：北方旱作地区的中耕除草工具，中间有方形空隙的小锄。锄地不翻土，锄过之后土地平整，有利于保墑，使用又轻便
1148	明清	8	关中地区	1	0	2	22	224	笨锄：比漏锄形制要大，一样有锄角
1149	明清	8	关中地区	1	0	2	21	211	代耕架：使用杠杆原理，是动力的改变，犁本身和原来的没有什么差异。
1150	明清	8	关中地区	1	0	2	21	211	代耕架的其它形式：坐犁，适应山丘、水田、平地等不同的耕作条件
1151	明清	8	关中地区	1	0	2	21	211	代耕架的其它形式：推犁，适应山丘、水田、平地等不同的耕作条件
1152	明清	8	关中地区	1	0	2	21	211	代耕架的其它形式：抬犁，适应山丘、水田、平地等不同的耕作条件
1153	明清	8	关中地区	1	0	2	21	211	代耕架的其它形式：抗活，适应山丘、水田、平地等不同的耕作条件
1154	明清	8	关中地区	1	0	2	21	211	代耕架的其它形式：肩犁，适应山丘、水田、平地等不同的耕作条件
1155	明清	8	关中地区	1	0	2	22	222	深耕犁：清代部分地区突破传统的三寸深度
1156	明清	8	江淮地区、北方沿海地区	1	0	2	22	227	拔车：手摇小型水车，使用时双手各执一摇把，一推一拉，交互变动即可将水提上数尺高度，广泛使用与我国水网地区
1157	明清	8	江淮地区、北方沿海地区	1	0	2	22	227	风力水车：利用风力提水
1158	明清	8	江淮地区、北方沿海地区	1	0	2	22	227	吸水压水机器四种：单行单抽吸水压水
1159	明清	8	江淮地区、北方沿海地区	1	0	2	22	227	吸水压水机器四种：单行双抽吸水压水
1160	明清	8	江淮地区、北方沿海地区	1	0	2	22	227	吸水压水机器四种：双行双抽吸水压水
1161	明清	8	江淮地区、北方沿海地区	1	0	2	22	227	吸水压水机器四种：摇力摆力齿轮搅力梯齿，搅力手柄搅力吸压并行。均用一人之力能高数丈之水，唯有螺旋搅力，用一人吸压，水能高十余丈。
1162	明清	8	江淮地区、北方沿海地区	1	0	2	22	225	匍菱：雁翅形状的轴，为了收割早稻后尽快栽插，用其可以省去耕耙耖等作业
1163	明清	8	南方丘陵地区水田作业	0	2	2	22	222	藤铲/刀：整治田埂，更轻巧灵便
1164	明清	8	南方丘陵地区水田作业	0	2	2	22	224	除虫器械：虫梳（稻苞虫等）
1166	明清	8	南方丘陵地区水田作业	0	2	2	22	226	稻谷脱粒农具：稻床
1167	明清	8	南方丘陵地区水田作业	0	2	2	23	233	向小型化发展，建设重点在修浚就有的塘、堰、陂、渠，新建的较少。而小型的民间修建为主的工程很多。明洪武时期全国范围开塘堰40987处，浚河4162处，修建陂、堤、岸5048处。清乾隆时期黄河流域西安等47个州县的农田水利据统计有1171项，灌田64万余亩。
1168	明清	8	黄河流域（渭南）	1	0	2	23	233	以西安、眉县、华阴附近为中心的小型灌溉系统
1169	明清	8	黄河流域（渭北高原）	1	0	2	23	233	在前代旧渠的基础上修整较大灌溉工程：龙洞渠、峪河渠、永润渠、怀德渠、广惠渠
1170	明清	8	海河流域、畿辅地区	1	0	2	23	233	兴修水利闸口、疏浚河道：无一不坏，无一不塞
1171	明清	8	新疆：从哈密推广到各地，以天山北路为主要发展，后又推广到南疆，宁夏、黄河西岸	1	0	2	23	233	大清渠、通惠渠、沙洲七星、汉泊、石灰三渠：构成伊犁的屯田中心，溉田数万亩；吐鲁番后来成为水利最发达的地区，至光绪末年新疆干渠944条，支渠2303条，灌溉田亩1190000亩。
1173	明清	8	新疆：从哈密推广到各地，以天山北路为主要发展，后又推广到南疆，宁夏、黄河西岸	1	0	2	23	232	利用雪水灌溉“水到之地皆可耕种”
1174	明清	8	新疆：从哈密推广到各地，以天山北路为主要发展，后又推广到南疆，宁夏、黄河西岸	1	0	2	23	232	创造涝坝，将多余的河水或者暴雨径流集中起来，积水经过蒸晒提高了水温，用于灌溉有利于作物生长
1175	明清	8	新疆：从哈密推广到各地，以天山北路为主要发展，后又推广到南疆，宁夏、黄河西岸	1	0	2	23	232	用败毡或者草皮砾石铺砌渠底，减少渗漏
1176	明清	8	新疆：从哈密推广到各地，以天山北路为主要发展，后又推广到南疆，宁夏、黄河西岸	1	0	2	23	232	架槽引水，把雪水从山坡引下来，越过砾石带，直接流入农田，避免不必要的消耗
1177	明清	8	新疆：从哈密推广到各地，以天山北路为主要发展，后又推广到南疆，宁夏、黄河西岸	1	0	2	23	232	坎儿井：利用雪水渗漏入砾石层的伏流或潜水作水源，包括暗渠、明渠和竖井三个部分、暗渠的作用在于把水源引流到明渠（灌渠）中，开挖暗渠前每隔三四丈挖一竖井，一则了解地下水位确定暗渠位置，二则便于开挖和维修暗渠时取土和换气。坎儿井即可利用深层潜水，又减少水分蒸发，避免风沙埋没。最长的哈拉巴斯曼渠长150里，宽7尺，能灌田1万六千九百多亩
1178	明清	8	北方：冀南豫北一带，逐渐集约化发展到河北、河南、陕西、山西（关中）等地	1	0	2	23	232	井灌：地下水的利用，总结出引地势不同，凿井深度也不同
1179	明清	8	北方：冀南豫北一带，逐渐集约化发展到河北、河南、陕西、山西（关中）等地	1	0	2	23	232	山泉水的利用：北方旱地要修渠导引，水量较少。明代泾、泉并用，清代就完全用泉拒泾，居然也能灌溉数县农田
1180	明清	8	南方地区:闽、浙、两广、云、贵、川等地	0	2	2	23	232	泉水灌溉：随处可见蓄贮涌泉溉稻田
1181	明清	8	山西晋祠	1	0	2	23	231	山泉水的管理：难老、善应两泉的水量分配有严格规定，消除争端均民之利
1182	明清	8	山西晋祠	1	0	2	23	232	《旱田用水疏》全面反映用水技术成就：用水之源（对山泉和地下喷泉的六种用法）
1183	明清	8	山西晋祠	1	0	2	23	232	《旱田用水疏》全面反映用水技术成就：用水之流（对江河塘浦等水流的七种用法）
1184	明清	8	山西晋祠	1	0	2	23	232	《旱田用水疏》全面反映用水技术成就：用水之储（对湖荡沼泽等积水的六种利用）
1185	明清	8	山西晋祠	1	0	2	23	232	《旱田用水疏》全面反映用水技术成就：用水之委（滨海地区江河出口处和还中岛裕。沙洲水源或水流的四种用法）
1186	明清	8	山西晋祠	1	0	2	23	232	《旱田用水疏》全面反映用水技术成就：作源作储以用水（在高原缺水地区，依靠人力开凿水井或修筑池塘、水库储集泉水或雨水雪水加以利用的五种方法）
1187	明清	8	山西晋祠	1	0	2	22	227	《泰西水法》：引进西方水利科学，龙尾车（江河螺旋提水器）
1188	明清	8	山西晋祠	1	0	2	22	227	《泰西水法》：玉衡车和恒升车（提泾水的唧筒）
1189	明清	8	山西晋祠	1	0	2	22	227	《泰西水法》：水库（预蓄雨雪之水备用）
1190	明清	8	山西晋祠	1	0	2	23	231	《泰西水法》：水法附余（寻泉作井）；诸器图示。
1191	明清	8	山西晋祠	1	0	2	23	231	《泰西水法》：水法或问（问答形式谈论水性）
1192	明清	8	广西	0	0	2	23	233	以小型工程建设为主要特点：修治灵渠、灵安渠
1193	明清	8	陕西	1	0	2	23	233	以小型工程建设为主要特点：洪渠堰
1194	明清	8	四川	0	0	2	23	233	以小型工程建设为主要特点：修复都江堰
1195	明清	8	山东、河北、陕西的关中等地	1	0	3	34	344	三年四熟制：夏至后（收、种、管）和八九月为农忙时候（收、种）
1196	明清	8	山东、河北、陕西的关中等地	1	0	3	34	344	两年三熟制：每年种一季秋粮，隔年回种一季冬作物，逐步形成冬季休闲
1197	明清	8	山东、河北、陕西的关中等地	1	0	3	34	344	轮作方式：春季在冬闲地上种植高粱春谷或玉米等早秋作物，秋收后回种一季”早茬麦“，麦收后种豆类或夏玉米、晚谷等晚秋作物，晚秋后冬闲。
1198	明清	8	山东、河北、陕西的关中等地	1	0	3	34	344	轮作方式：以上轮作后，肥力高的地方还会再种一季”晚茬麦“，麦收有回种晚秋作物，然后冬季休闲，形成三年五熟的种植制度。
1199	明清	8	陕西关中地区	1	0	3	34	344	三年四熟：以粮食为主，适当加入养地作物，配合油料作物和秋杂粮，以维持最低限度的农牧结合，实行低标准的肥料平衡和饲料平衡：冬小麦和豌豆、扁豆、菜籽等收获后，经过夏闲，秋季再种冬小麦（”歇茬麦“），也可适当加入秋熟杂粮谷类作物
1200	明清	8	陕西关中地区	1	0	3	34	344	两年三熟：加入苜蓿的周期较长的轮作，但只在土地面积较广、经营规模较大的人家才有可能
1201	明清	8	陕西关中地区	1	0	3	34	344	绿肥轮作：黍稷后种一季短期绿肥，再种小麦的复种形式
1202	明清	8	北方地区	1	0	3	34	341	旱地耕作技术体系：浅（掩草灭茬）-深（翻松土壤创造较深厚熟土层）-浅（及时耙耘收墑，蓄水保墑）耕作法（冬小麦为主的夏耕，初耕宜浅，破皮掩草，次耕渐深，见泥除根，翻转勿动生土，频耖无留纤草）。
1203	明清	8	北方地区	1	0	3	36	362	北方旱地四次中耕-四序“初次破荒，二次拔苗，三次籽壅，四次复锄其籽壅”（第一次在于松土除草，第二次在于间苗，第三四次在于除草、培根、防倒伏）
1204	明清	8	北方地区	1	0	3	34	344	夏闲地的土壤耕作：夏耕（藏其内荣，耕后暴晒，得雨收墑，掩藏阳气于内）
1205	明清	8	北方地区	1	0	3	34	344	冬闲地的土壤耕作：包括秋耕（避霜敛阳，宜早）和春耕（借日阳方生之气，以为外助，宜迟）
1206	明清	8	全国	1	2	1	11	111	分成十类：人粪，并分别有积制的方法和效果
1206	明清	8	全国	1	2	1	11	111	分成十类：牲畜粪，并分别有积制的方法和效果
1206	明清	8	全国	1	2	1	11	111	分成十类：黑豆粪，并分别有积制的方法和效果
1206	明清	8	全国	1	2	1	11	111	分成十类：渣粪，并分别有积制的方法和效果
1206	明清	8	全国	1	2	1	11	111	分成十类：火粪、泥粪，并分别有积制的方法和效果
1206	明清	8	全国	1	2	1	11	111	分成十类：骨蛤灰粪、皮毛粪，并分别有积制的方法和效果
1206	明清	8	全国	1	2	1	11	112	分成十类：草粪、苗粪，并分别有积制的方法和效果
1207	明清	8	全国	1	2	1	12	124	积肥的认识：“粪田胜垦田，积粪如积金”：集约型比粗放耕作好，通过粪化土及土化粪的物质循环正式地力可以补充并能有所增进
1208	明清	8	全国	1	2	1	11	114	熏土/火粪制法：土草相杂，堆积火烧制肥
1209	明清	8	陕西、西北地区、山东、北方严寒地区	1	0	1	11	114	熏土/火粪制法：烧窑式积制法（就地收集大土块堆成窑式，窑内放置柴草熏烧数日，然后打碎施用）
1210	明清	8	浙东、浙西地区	0	2	1	11	114	熏土/火粪制法：煨粪法（干粪积成堆，以草火煨之）
1211	明清	8	江南地区从东北、华北、苏北、皖北输入大量大豆和豆饼	0	2	1	11	111	肥饼：广泛使用（榨油业剩下的渣）
1212	明清	8	江西、山东、闽广地区	1	2	1	11	114	制作使用磷肥：骨灰骨粉发挥了磷肥的作用
1213	明清	8	江西、山东、闽广地区	1	2	1	11	112	绿肥种类的增加：新增天蓝/苜蓿、梅豆、苔华、红萍、蚕豆等，江南地区的蓝绿藻类等等15种以上
1214	明清	8	江西、山东、闽广地区	1	2	1	11	114	粪壤法：利用野生的水生绿肥（苔华，即蓝藻、蓝绿藻的共生群落）
1215	明清	8	江西、山东、闽广地区	1	2	1	11	114	以磷增氮的技术：绿肥种植也要施肥
1216	明清	8	江西、山东、闽广地区	1	2	1	11	114	煮熟粪：煮粪和混合肥料配置，规定什么粪要加什么骨
1217	明清	8	江西、山东、闽广地区	1	2	1	11	114	蒸馏法：用烧酒法，取其馏水以用之
1218	明清	8	江西、山东、闽广地区	1	2	1	11	114	锅煮法：用三、四缸砌连灶，缸内盛真粪盖好，烧数沸，不时搅拌
1219	明清	8	江西、山东、闽广地区	1	2	1	11	112	大豆根瘤也可作肥
1220	明清	8	浙江嘉、湖地区、华北、西北	1	2	1	11	114	特别强调圈养猪羊积肥
1221	明清	8	南方水稻田	0	2	3	36	361	骨灰蘸秧根技术：克服冷浆田对水稻秧苗危害
1222	明清	8	南方水稻田	0	2	3	36	361	亲田法：对一定数量的田地加倍精耕细作，数年轮转一次，当做旱涝保收田或者试验田来对待
1223	明清	8	南方水稻田	0	2	3	33	333	作物选种方法：粒选法（选种养种）
1224	明清	8	南方水稻田	0	2	3	33	333	作物选种方法：穗选法
1225	明清	8	华南到长江流域	0	2	3	33	334	番薯藏种技术：利用地窖越冬，不入土而防冻
1226	明清	8	福建	0	0	3	33	334	番薯藏种技术：用大坛稻草覆盖藏种
1227	明清	8	福建	0	0	3	33	334	番薯藏种技术：藏种时间将近半年
1228	明清	8	华南到长江流域	0	2	3	33	334	番薯育苗扦插技术：冷床育苗法/露地自然育苗
1229	明清	8	华南到长江流域	0	2	3	33	334	番薯育苗扦插技术：越冬老蔓育苗法
1230	明清	8	华南到长江流域	0	2	3	33	334	番薯育苗扦插技术：切块直播育苗
1231	明清	8	华南到长江流域	0	2	3	33	334	番薯育苗扦插技术：催芽畦种育苗
1232	明清	8	华南到长江流域	0	2	3	33	334	番薯插苗技术：斜插法
1233	明清	8	华南到长江流域	0	2	3	33	334	番薯插苗技术：直插法
1234	明清	8	华南到长江流域	0	2	3	33	334	番薯插苗技术：波状插法
1235	明清	8	华南到长江流域	0	2	3	33	334	苎麻繁殖技术：分根繁殖法（四五年重新种一次，防白蚁）
1236	明清	8	华南到长江流域	0	2	3	33	334	苎麻繁殖技术：压条法
1237	明清	8	华南到长江流域	0	2	3	33	334	苎麻繁殖技术：分株法
1238	明清	8	华南到长江流域	0	2	3	33	334	苎麻繁殖技术：种子繁殖法（移栽）
1239	明清	8	华南到长江流域	0	2	3	33	334	甘蔗繁殖技术：侧芽繁殖法
1240	明清	8	华南到长江流域	0	2	3	35	351	甘蔗繁殖技术：用水浸种，待种苗出芽后才栽种
1241	明清	8	华南到长江流域	0	2	3	34	344	甘蔗与棉花套种
1242	明清	8	华南到长江流域	0	2	3	36	363	水田秧田整治：先将表土刮去寸许再行垦倒，播种前再铺上一层河塘泥
1243	明清	8	华南到长江流域	0	2	3	33	332	水田育秧技术：在旱地或者干田，始终不用水，使得育成的秧苗更加耐旱
1244	明清	8	华南到长江流域	0	2	3	35	353	水田育秧技术：疏播育壮秧
1245	明清	8	华南到长江流域	0	2	3	35	353	水田播种技术：播种时秧板必须晾到不干不烂的程度，不但播种时可匀可浅，秧苗根系入土也不会过深
1246	明清	8	华南到长江流域	0	2	3	35	353	水田插秧方法：二指嵌秧苗入土中，被植入的小穴要小才能立得端正
1247	明清	8	华南到长江流域	0	2	3	35	353	水田插秧方法：丢秧法（秧的根部糊上大块泥土放入水中）
1248	明清	8	华南到长江流域	0	2	3	35	353	水田育秧移栽技术：适当控制水肥，抑制秧苗过早兴发，插秧时间晚则需要用老壮秧来移栽
1249	明清	8	华南到长江流域	0	2	3	36	363	水田改良技术：盖秧灰使秧田质地疏松，增加钾肥
1250	明清	8	华南到长江流域	0	2	3	36	362	水田中耕技术：耘尚，除草固苗。三挝三荡三掘，田必精熟，稻自倍收
1251	明清	8	华南到长江流域	0	2	2	23	232	水田灌溉技术：灌溉排水要日灌夜排
1252	明清	8	华南到长江流域	0	2	2	23	232	水田灌溉技术：确认水稻需水的规律（时间和水量）
1253	明清	8	华南到长江流域	0	2	2	23	232	水田灌溉技术：水温的调节（灌溉技术调整水温，加长流程，贮水增温再行灌溉）
1254	明清	8	江浙一带海盐地区、嘉兴地区	0	2	2	23	232	水田灌溉技术：海水倒灌后用储积雨水和深夜汲水来灌溉
1255	明清	8	江浙一带海盐地区、嘉兴地区	0	2	3	36	363	水稻烤田技术：立秋后只能轻微烤田
1256	明清	8	江浙一带海盐地区、嘉兴地区	0	2	3	36	363	水稻烤田技术：冷浸田则要进行重烤长烤
1257	明清	8	江浙一带海盐地区、嘉兴地区	0	2	3	33	333	棉花选种技术：粒选棉籽
1258	明清	8	江浙一带海盐地区、嘉兴地区	0	2	3	33	333	棉花选种技术：沸水浸种（先沸后冷的烫种方法把浸种和水选工作结合在一起）
1259	明清	8	江浙一带海盐地区、嘉兴地区	0	2	3	35	352	棉花栽培技术：提早播种期（棉田冬季休闲，若冬季种麦则点播，并在麦间套种棉花，麦收后用追肥促使套种的棉苗生长发育）
1260	明清	8	江浙一带海盐地区、嘉兴地区	0	2	3	35	353	棉花栽培技术：种植密度要稀种，并肥壅
1261	明清	8	江浙一带海盐地区、嘉兴地区	0	2	3	31	311	棉花栽培技术：打顶摘心（苗之去叶心，在伏中晴日，三伏个一次，有苗未张大者随时取之，又规定了整枝具体时间）
1262	明清	8	太湖地区	0	2	3	35	353	油菜栽培：育苗移栽法
1263	明清	8	安徽、江西、四川	1	2	3	35	353	油菜栽培：直播法（一人掘窝一人点子）
1264	明清	8	全国	1	2	3	31	311	油菜栽培：苔期打苔，促进分株生长，增加产量
1265	明清	8	全国	1	2	4	42	424	人工捕杀（掌握时机-捕卵）
1266	明清	8	全国	1	2	4	42	423	农业防治病虫害技术：耕翻和冬沤（冬灌春耕）
1268	明清	8	全国	1	2	4	42	423	农业防治病虫害技术：调节田间温度湿度
1269	明清	8	全国	1	2	4	42	423	农业防治病虫害技术：烤田
1270	明清	8	全国	1	2	4	42	423	农业防治病虫害技术：轮作换茬
1271	明清	8	全国	1	2	4	42	423	农业防治病虫害技术：合理间作
1272	明清	8	全国	1	2	4	42	423	农业防治病虫害技术：调节播植时期
1273	明清	8	全国	1	2	4	42	423	农业防治病虫害技术：选种蝗虫不吃的作物
1274	明清	8	全国	1	2	4	43	431	药物防治病虫害技术：（植物药剂）烟茎治螟
1275	明清	8	全国	1	2	4	43	431	药物防治病虫害技术：（植物药剂）桐油治水稻害虫
1276	明清	8	全国	1	2	4	43	431	药物防治病虫害技术：（植物药剂）砒霜杀虫
1277	明清	8	全国	1	2	4	43	431	药物防治病虫害技术：（植物药剂）柏油治麦根椿象
1278	明清	8	全国	1	2	4	43	432	药物防治病虫害技术：（植物药剂）石灰杀虫
1279	明清	8	岭南地区首创，福建四川等地也有	0	0	4	42	425	生物防治病虫害技术：黄蚂蚁防治柑橘害虫
1280	明清	8	广东	0	0	4	42	425	生物防治病虫害技术：家鹅吃虫
1281	明清	8	全国	1	2	4	42	425	生物防治病虫害技术：螳螂吃虫
1282	明清	8	全国	1	2	4	42	425	生物防治病虫害技术：保护益鸟
1283	明清	8	全国	1	2	4	42	425	生物防治病虫害技术：保护青蛙
1284	明清	8	全国	1	2	4	42	424	治理害虫滋生基地
1285	明清	8	全国	1	2	3	37	371	作物收获技术：掌握作物成熟特性适时收获，具体作物具体时期
1286	明清	8	全国	1	2	3	37	371	作物收获技术：（谷子）“验谷法”从外观判断适宜收割期
1287	明清	8	全国	1	2	3	37	371	作物收获技术：利用后熟作用提高出米率（水稻用竹签插入、放置油菜籽和大豆一段时间再脱粒）
1288	明清	8	全国	1	2	3	37	371	作物收获技术：精打细收，对收麦工具麦钐在不同地方的使用提出不同要求（麦钐在前，镰刀在后收麦）
1289	明清	8	全国	1	2	3	37	371	作物收获技术：根据天气、作种禾不作种用，分别采用不同脱粒的方法
1292	明清	8	北方旱田地区	1	0	3	34	341	根据土质使用不同的耕犁
1293	明清	8	南方水田地区	0	2	3	34	341	强调在大晴天用铁塔深耕，耕后晒垡
1294	明清	8	南方水田地区	0	2	3	31	311	总结棉花栽培原则：精拣核
1295	明清	8	南方水田地区	0	2	3	31	311	总结棉花栽培原则：早下种
1296	明清	8	南方水田地区	0	2	3	31	311	总结棉花栽培原则：深根
1297	明清	8	南方水田地区	0	2	3	31	311	总结棉花栽培原则：短杆
1298	明清	8	南方水田地区	0	2	3	31	311	总结棉花栽培原则：稀颗
1299	明清	8	南方水田地区	0	2	3	31	311	总结棉花栽培原则：粪壅
1300	明清	8	全国	1	2	1	15	151	耕道论：传统土壤耕作理论的总结，明确提出物宜可以与时宜、土宜并列；从天地人三才思想演化为时土物三宜原则
1301	明清	8	全国	1	2	1	15	151	总结出“耕道”和“耕序”的系统性概念：三宜为道，耕作环节为序
1302	明清	8	全国	1	2	1	13	132	气的一元论：以阴阳二气的性质、状态来论述解释农学发展
1303	明清	8	全国	1	2	1	15	151	从天地人三才演化为时土物三宜原则：“物性之宜”（作物生长发育的习性）与时宜（节令、气候）、土宜（地形、地势、地力肥瘠）相并列
1304	明清	8	全国	1	2	1	13	132	修正阴阳五行的思想来解释农业生产的原理（动态五行变化为环境条件变化，不同元素之间相生相克，相辅相成）
1305	明清	8	全国	1	2	1	15	151	因循科学求是精神修正传统农学观念：“尽由实验”的思想方法、力求精详的数量表达方法、图文并茂的形象化表述方式；出现重视技术、“尽由实验”、注重定量分析的务实农学理念，破除迷信和唯心的成分
1306	明清	8	全国	1	2	3	34	344	继续强调集约化农业生产，要求平衡居住地和耕地需求的矛盾（居住地旁积肥弥补农田减少）
1308	明清	8	全国	1	2	3	34	344	提倡多重收益，一举两得（筑堤放牛等）
1310	明清	8	全国	1	2	1	15	151	明中期以后商品经济较大发展，出现了“工商皆本”的认识，反映了资本主义的萌芽
1311	明清	8	全国	1	2	1	15	151	经营地主的出现和发展，使地主治生之学具备雏形，对生产和管理问题都要亲自过问，重视创业、守业
1312	明清	8	全国	1	2	3	34	344	连种制：双季稻往北发展
1313	明清	8	全国	1	2	3	34	344	连种制：双季稻连种（宋）
1314	明清	8	全国	1	2	3	34	344	连种制：双季稻间作（宋）
1315	明清	8	全国	1	2	3	34	344	连种制：东南地区出现水稻三熟制
1316	明清	8	全国	1	2	3	34	344	南方多种轮作组合：稻鱼
1317	明清	8	全国	1	2	3	34	344	南方多种轮作组合：稻菜
1318	明清	8	全国	1	2	3	34	344	南方多种轮作组合：稻豆
1319	明清	8	全国	1	2	3	34	344	南方多种轮作组合：稻棉
1320	明清	8	全国	1	2	3	34	344	南方多种轮作组合：稻麦（长江普遍为麦稻稻三熟）
1321	明清	8	全国	1	2	3	34	344	轮作制：冬麦倒茬轮作（谷麦轮作，三年两熟，两年三熟，三年四熟）
1322	明清	8	全国	1	2	3	34	344	轮作制：绿肥作物倒茬轮作
1323	明清	8	全国	1	2	3	34	344	轮作制：早茬麦晚茬麦轮作
1324	明清	8	全国	1	2	3	34	344	轮作制：苜蓿小麦轮作
1325	明清	8	全国	1	2	3	34	344	轮作制：油菜种植、稻油轮作（一年两熟）
1326	明清	8	全国	1	2	3	34	344	轮作制：苜蓿棉花轮作
1327	明清	8	全国	1	2	1	12	125	根据地势地形把田分为五等，或就土壤的物理化学等性状列出七种对立的类别，提出可行的改进方法
1328	明清	8	全国	1	2	1	12	126	“土宜”的概念：操作上更加精细具体，但是缺乏对机理阐释的突破
1329	明清	8	全国	1	2	1	12	124	土壤学：系统地论述土壤耕作的基本任务是调节水、肥、气、热，才能使作物达到更好的生长发育条件
1330	明清	8	全国	1	2	1	12	124	“土脉”的概念：发展出肥力是土壤的”气脉“，认识到肥力的高地、可变动性以及贫瘠向肥沃转化的条件
1331	明清	8	全国	1	2	1	12	124	化土渐渍/粪壤之术：对“土化之法”的认识升华，认为“余气（食物中未被吸收的残余营养）相培（粪化后回到田间滋养作物）”，以物质循环理论解释施肥内在机理
1333	明清	8	全国	1	2	1	12	124	土壤肥料学说的发展：发展到要从水稻外观（苗色等）判断施肥时机，看苗施肥（追肥）
1334	明清	8	全国	1	2	1	12	124	土壤肥料学说的发展：肥料本身的性质区分（种类、生熟、用量）
1335	明清	8	全国	1	2	1	12	124	土壤肥料学说的发展：与耕作三宜结合发展出“生熟用粪三宜”（时地物），同时考虑肥料本身性质，合理施肥提高肥效；（要根据春夏秋冬各季施用不同的肥料；对不同的土壤施用不同的肥料，达到改良土壤提高地力获得高产的目的；对不同作物种类施用肥料的数量和种类也不同）
1336	明清	8	全国	1	2	1	12	124	土壤肥料学说的发展：指明了施肥在种田中的重要地位，指明基肥和追肥的关系，基肥多则水旱无忧，追肥施加的时间和数量要考虑多方面的因素，看苗色判断发育阶段施肥
1339	明清	8	全国	1	2	3	35	352	适时播种更进一步：宁早勿晚，注意天气（水田太早尚寒容易烂秧）
1340	明清	8	全国	1	2	3	35	352	在宁早勿晚的原则下，根据实际情况因物/地/岁为时播种
1341	明清	8	全国	1	2	3	35	352	比“得时“更为具体的播种期：因物因地调整耕作播种期
1342	明清	8	全国	1	2	3	36	361	把苗期生长作为中耕锄治的依据
1343	明清	8	全国	1	2	3	34	344	改进了魏晋的技术：《齐民要术》强调秋耕，借秋墑济春旱（耙耢技术进步提高了保墑的能力）
1344	明清	8	全国	1	2	4	41	411	正确安排五谷的种植顺序来防御反常气候的危害
1345	明清	8	全国	1	2	1	13	133	通过直接观察雨、云、季风了解气象变化
1346	明清	8	全国	1	2	1	13	133	通过物候观察气象变化
1348	明清	8	全国	1	2	1	13	131	进一步以阴阳二气的运动解释天象的变化（雷电风雨等）
1349	明清	8	全国	1	2	1	13	132	创制出阴阳水火生成变化的系统农学理论来指导生产时宜，但是不能完全解释其机理
1352	明清	8	全国	1	2	1	14	141	物宜/物性之宜的发展：不仅提出要因物制宜的原则，并且在生产实践的基础上支出耕作与施肥等技术种都应循依贯彻
1353	明清	8	全国	1	2	3	35	351	农业生物学：灵活利用水来选种和促进发芽
1354	明清	8	全国	1	2	3	36	362	农业生物学：认识到水稻不同时期需水的规律，根据气候变化控制秧田水的深浅使出壮秧
1355	明清	8	全国	1	2	1	14	141	农业生物学：深化对经济、栽培植物的分类和名实辨析
1356	明清	8	全国	1	2	1	14	141	农业生物学：积极积累、录著栽培植物形态和习性知识
1357	明清	8	全国	1	2	1	14	141	农业生物学：深化对不同生物之间的相互关系的认识（精确播种距离，进行移栽，间作混种等复合型农业种植模式）
1358	明清	8	全国	1	2	1	14	141	农业生物学：深化环境对生物生长的认识，光热水肥都要配合适宜才行
1359	明清	8	全国	1	2	3	34	344	合理保护自然资源的理论的进一步发展（也是环境对生物影响的一部分）：对山林资源破坏的恶果认识更深刻；保护土地和水资源等自然资源
1360	隋唐五代	6	南方地区	0	2	3	34	341	水田精耕细作技术体系的形成和成熟：农具、育秧移栽、烤田、排灌、水旱轮作稻麦两熟的复种制度、讲究积肥和用肥、地方作物品种的大量涌现
1361	宋元	7	南方/长江流域	0	2	3	34	341	“耕-耙-耖”的水田耕作体系形成和发展成熟（促进形成的因素：多种形式的土地利用方式；兴修水利；精耕细作；培肥地力）

## Sheet: Neolithic
Level 2 group	Level 3 group	ID	Time ID	Degree	Degree_normal	Closenes	Closen_norm	Between	Between_norm	Clustering coeff	Clus_norm	Technology name
2	22	1	1	15	0.576923	697	0.216319	33.728	0.0229416	0.381	0.381	粗糙的打制石器：砍砸器
2	22	2	2	14	0.538462	649	0.125237	102.46	0.0696928	0.275	0.275	粗糙的打制石器：刮削器
2	22	3	3	22	0.846154	634	0.0967742	102.656	0.0698261	0.463	0.463	粗糙的打制石器：尖状器
2	22	4	4	20	0.769231	640	0.108159	46.064	0.0313325	0.584	0.584	粗制的骨器：有角工具
2	22	5	5	12	0.461538	1002	0.795066	66	0.0448929	0	0	粗制的骨器：头盖骨制容器
2	22	6	6	13	0.5	606	0.0436433	590.006	0.401319	0.244	0.244	粗制的骨器：刀形器
2	22	7	7	14	0.538462	649	0.125237	102.46	0.0696928	0.275	0.275	粗制的骨器：刮削器
2	22	8	8	4	0.153846	589	0.0113852	1470.17	1	0.167	0.167	简单的木棒
2	22	9	9	0	0	1110	1	0	0	0	0	小石珠
2	22	10	10	1	0.0384615	1101	0.982922	0	0	0	0	穿孔砾石
2	22	11	11	0	0	1110	1	0	0	0	0	兽类牙齿
2	22	12	12	1	0.0384615	762	0.339658	0	0	0	0	开始使用天然火
2	22	13	13	1	0.0384615	762	0.339658	0	0	0	0	开始使用人工火
2	22	14	14	0	0	1110	1	0	0	0	0	发明了弓箭
2	22	15	15	16	0.615385	644	0.11575	520.181	0.353824	0.333	0.333	有一定类型：砍凿器
2	22	16	16	15	0.576923	648	0.12334	110.354	0.0750622	0.333	0.333	有一定类型：刮削器
2	22	17	17	1	0.0384615	1101	0.982922	0	0	0	0	有一定类型：石球
2	22	18	18	24	0.923077	632	0.0929791	105.268	0.0716027	0.522	0.522	有一定类型：小型尖状器
2	22	19	19	24	0.923077	632	0.0929791	105.268	0.0716027	0.522	0.522	有一定类型：厚三菱尖状器
2	22	20	20	20	0.769231	640	0.108159	46.064	0.0313325	0.584	0.584	有一定类型：牙角钩型器
2	22	21	21	5	0.192308	641	0.110057	63.612	0.0432686	0.2	0.2	石器（多经过砥磨光或者琢制和打制，从事农业耕作和粮食加工）：磨盘
2	22	22	22	5	0.192308	641	0.110057	63.612	0.0432686	0.2	0.2	石器：磨棒
2	22	23	23	12	0.461538	687	0.197343	1.665	0.00113252	0.803	0.803	石器：两端刃的铲
2	22	24	24	12	0.461538	687	0.197343	1.665	0.00113252	0.803	0.803	石器：带肩铲
2	22	25	25	12	0.461538	687	0.197343	1.665	0.00113252	0.803	0.803	石器：舌型铲
2	22	26	26	4	0.153846	620	0.0702087	0	0	1	1	石器：杵臼（粮食加工）
2	22	27	27	7	0.269231	622	0.0740038	66.703	0.045371	0.238	0.238	石器：磨光穿孔刀
2	22	28	28	5	0.192308	629	0.0872865	31.244	0.021252	0.5	0.5	石器：带齿镰
2	22	29	29	7	0.269231	622	0.0740038	66.703	0.045371	0.238	0.238	石器：磨光带柄镰
2	22	30	30	7	0.269231	698	0.218216	24.12	0.0164063	0.333	0.333	石器：磨制斧
2	22	31	31	5	0.192308	711	0.242884	0.986	0.000670672	0.7	0.7	石器：凿
2	22	32	32	4	0.153846	712	0.244782	0.214	0.000145562	0.833	0.833	石器：锤
2	22	33	33	4	0.153846	712	0.244782	0.214	0.000145562	0.833	0.833	石器：“敲砸器”
2	22	34	34	6	0.230769	695	0.212524	0.042	2.85682e-05	0.933	0.933	石器：锄
2	22	35	35	25	0.961538	631	0.0910816	65.265	0.0443929	0.573	0.573	石器：耜（加上石片（耜）在耒头用于掘地，合成耒耜）
2	22	36	36	10	0.384615	707	0.235294	10.809	0.00735223	0.378	0.378	大型有段石锛（砍伐工具）
2	22	37	37	2	0.0769231	701	0.223909	0.067	4.55731e-05	0	0	鹤嘴锄
2	22	38	38	3	0.115385	718	0.256167	0	0	1	1	骨器：凿
2	22	39	39	5	0.192308	704	0.229602	0.105	7.14205e-05	0.8	0.8	骨器：锥
2	22	40	40	11	0.423077	688	0.199241	0.887	0.000603333	0.855	0.855	骨器：铲
2	22	41	41	24	0.923077	632	0.0929791	65.223	0.0443643	0.54	0.54	骨器：耒耜
2	22	42	42	1	0.0384615	1013	0.815939	0	0	0	0	陶器（多为粗陶，泥质陶次之。也有夹砂红陶）：鼎
2	22	43	43	1	0.0384615	1013	0.815939	0	0	0	0	陶器：壶
2	22	44	44	1	0.0384615	1013	0.815939	0	0	0	0	陶器：罐
2	22	45	45	1	0.0384615	1013	0.815939	0	0	0	0	陶器：三足器
2	22	46	46	1	0.0384615	1013	0.815939	0	0	0	0	陶器：钵
2	22	47	47	1	0.0384615	1013	0.815939	0	0	0	0	陶器：瓢
2	22	48	48	5	0.192308	629	0.0872865	31.244	0.021252	0.5	0.5	蚌刀
2	22	49	49	5	0.192308	629	0.0872865	31.244	0.021252	0.5	0.5	磨光安柄蚌镰
2	22	50	50	15	0.576923	599	0.0303605	1049.67	0.713981	0.762	0.762	单齿木耒（尖头木棒）
2	22	51	51	14	0.538462	642	0.111954	1.46	0.000993084	0.879	0.879	双齿木耒
2	22	52	52	14	0.538462	642	0.111954	1.46	0.000993084	0.879	0.879	带横木可脚踏木耒/手推脚踩耒耜
2	22	53	53	1	0.0384615	1093	0.967742	0	0	0	0	金属炼制：红铜牌
2	22	54	54	1	0.0384615	1093	0.967742	0	0	0	0	金属炼制：红铜器
2	22	55	55	25	0.961538	631	0.0910816	65.265	0.0443929	0.573	0.573	骨器：耜
2	22	56	56	2	0.0769231	719	0.258065	0	0	1	1	骨器：凿
2	22	57	57	5	0.192308	704	0.229602	0.105	7.14205e-05	0.8	0.8	骨器：锥
2	22	58	60	11	0.423077	688	0.199241	0.887	0.000603333	0.855	0.855	骨器：铲
2	22	59	61	0	0	1110	1	0	0	0	0	骨器：“织网器”
2	22	60	62	0	0	1110	1	0	0	0	0	骨器：“锯形器”
2	22	61	63	0	0	1110	1	0	0	0	0	骨器：“蝶形器”
2	22	62	64	0	0	1110	1	0	0	0	0	骨器：“靴形器”
2	22	63	65	5	0.192308	629	0.0872865	31.244	0.021252	0.5	0.5	骨器：蚌刀
2	22	64	66	4	0.153846	699	0.220114	0.4	0.000272078	0.667	0.667	鹿角鹤嘴锄
2	22	65	67	5	0.192308	711	0.242884	0.986	0.000670672	0.7	0.7	石器：斧
2	22	66	68	5	0.192308	711	0.242884	0.986	0.000670672	0.7	0.7	石器：锛
2	22	67	69	5	0.192308	711	0.242884	0.986	0.000670672	0.7	0.7	石器：凿
2	22	68	70	7	0.269231	622	0.0740038	66.703	0.045371	0.238	0.238	石器：半月形有孔刀
2	22	69	71	7	0.269231	698	0.218216	24.12	0.0164063	0.333	0.333	石器：穿孔斧
2	22	70	72	7	0.269231	698	0.218216	24.12	0.0164063	0.333	0.333	石器：大型斧（更大更锋利）
2	22	71	73	7	0.269231	694	0.210626	2.042	0.00138896	0.714	0.714	石器：锄（横斫式翻土农具）
2	22	72	74	10	0.384615	691	0.204934	0.542	0.000368666	0.844	0.844	石器：镬（横斫式翻土农具）
2	22	73	75	4	0.153846	699	0.220114	0.733	0.000498583	0.5	0.5	石器：鹿角锄
2	22	74	76	8	0.307692	693	0.208729	0.108	7.3461e-05	0.929	0.929	斜把破土器：带有锋刃的三角形石器，用于开沟（原始犁）
2	22	75	77	8	0.307692	693	0.208729	0.108	7.3461e-05	0.929	0.929	带孔“石犁”：镶在木质犁床中由人力或者畜力牵引座水平翻土，适合水田耕作
2	22	76	78	5	0.192308	629	0.0872865	31.244	0.021252	0.5	0.5	木器：刀
2	22	77	80	6	0.230769	608	0.0474383	371.107	0.252425	0.4	0.4	木器：尖头小棒
2	22	78	81	5	0.192308	584	0.00189753	720	0.48974	0.7	0.7	木器：带榫小木方
2	22	79	82	0	0	1110	1	0	0	0	0	木器：碟形器
2	22	80	83	25	0.961538	631	0.0910816	65.265	0.0443929	0.573	0.573	木器：耜
2	22	81	84	12	0.461538	687	0.197343	1.665	0.00113252	0.803	0.803	木器：铲
2	22	82	85	5	0.192308	584	0.00189753	720	0.48974	0.7	0.7	木器：方头木铣
2	22	83	86	4	0.153846	695	0.212524	0.251	0.000170729	0.5	0.5	木器：三菱锥形掘土工具
2	22	84	87	6	0.230769	613	0.056926	92.686	0.0630445	0.533	0.533	木器：杵（粮食加工）
2	22	85	88	3	0.115385	700	0.222011	0.067	4.55731e-05	0.667	0.667	木器：鹤嘴锄
2	22	86	89	1	0.0384615	1013	0.815939	0	0	0	0	陶器（夹炭黑陶）：罐
2	22	87	90	1	0.0384615	1013	0.815939	0	0	0	0	陶器：盘
2	22	88	91	1	0.0384615	1013	0.815939	0	0	0	0	陶器：釜
2	22	89	92	1	0.0384615	1013	0.815939	0	0	0	0	陶器：盆
2	22	90	93	1	0.0384615	1013	0.815939	0	0	0	0	陶器：器盖
2	22	91	94	1	0.0384615	1013	0.815939	0	0	0	0	陶器：器座
2	22	92	95	4	0.153846	673	0.170778	0.182	0.000123795	0.667	0.667	陶器：刀
2	22	93	96	3	0.115385	652	0.13093	0.2	0.000136039	0.667	0.667	陶器：臼（粮食加工）
2	22	94	97	8	0.307692	665	0.155598	90.209	0.0613597	0	0	陶轮：使用打磨技术制造工具，而非早期打制石器
2	22	95	98	24	0.923077	632	0.0929791	65.223	0.0443643	0.54	0.54	蚌耜
2	22	96	99	6	0.230769	693	0.208729	0.845	0.000574765	0.533	0.533	蚌铲
2	22	97	100	5	0.192308	629	0.0872865	31.244	0.021252	0.5	0.5	蚌镰
2	23	98	101	0	0	1110	1	0	0	0	0	疏浚河道、引水入海
2	23	99	102	0	0	1110	1	0	0	0	0	发明凿井技术
2	23	100	103	0	0	1110	1	0	0	0	0	抱瓮灌溉
5	51	101	104	0	0	1110	1	0	0	0	0	粟和黍为主要作物；发现了粟、稻谷、糜子、麻（纤维作物和食用作物）、引进大小麦（从新疆河湟等西北（小麦）和西南（大麦）地区传入黄河流域）、驯化菽（大豆）；有储藏粮食的窖穴
5	52	102	104	0	0	1110	1	0	0	0	0	驯化薏苡；蚕豆、芝麻、甜瓜子、瓠籽、菱角、茨实、果壳或果核、白菜和芥菜籽；有储藏粮食的窖穴
5	51	103	105	0	0	1110	1	0	0	0	0	发现了水稻、糯稻；苧麻、花生、蚕豆、芝麻、葛（纺织原料）、酸枣、甜瓜子、瓠籽、菱角、茨实、桃（驯化大豆；栽种薏苡、瓠/葫芦；蔬菜类有菱角、茨实、甜瓜子、核桃、酸枣等）
5	52	104	105	0	0	1110	1	0	0	0	0	苧麻、花生、蚕豆、芝麻、葛（纺织原料）、酸枣、甜瓜子、瓠籽、菱角、茨实、桃；栽种薏苡、瓠/葫芦；蔬菜类有菱角、茨实、甜瓜子、核桃、酸枣等）
2	22	105	106	8	0.307692	665	0.155598	90.209	0.0613597	0	0	快轮技术：打磨农器
2	22	106	107	2	0.0769231	1092	0.965844	1	0.000680195	0	0	冶铜技术出现
3	34	107	108	16	0.615385	686	0.195446	222.901	0.151616	0.183	0.183	刀耕火种，砍倒树木（石锛、石斧），烧树木灌丛为灰烬做肥料，也把土壤烧得疏松些
3	34	108	109	18	0.692308	638	0.104364	156.072	0.106159	0.458	0.458	用耒耜松土下种，利于作物生长提高产量延长地力
3	34	109	110	17	0.653846	583	0	1436.18	0.976886	0.14	0.14	用工具进行收获，收获后进行加工
3	34	110	111	14	0.538462	690	0.203036	71.901	0.0489067	0.242	0.242	生荒耕作制：种植一两年地力衰竭而被抛荒
3	34	111	112	26	1	632	0.0929791	300.655	0.204504	0.277	0.277	熟荒耕作制度（锄耕）：使用翻土工具（锄、耜、铲等）进行土地加工，砍种后连续若干年再撂荒
3	34	112	113	0	0	1110	1	0	0	0	0	利用水牛踩踏过的地种稻“牛踩田”：由一两个人驱使水牛在田间来回走动直至把泥土踩烂，以备种稻
			SUM	806		88128		9669		41.664
			MAX	26		1110		1470.17		1
			MIN	0		583		0		0
			AVG				0.386826		0.0587215

## Sheet: XSZ
Level 2 group	Level 3 group	ID	Time ID	OutDeg	Indeg	SUM-deg	Deg-nom	OutClose	InClose	SUM-clo	Clo-nom	Between	Betw-nom	Clustering coeff	Clus-norm	Technology name
2	22	1	1	17	15	32	0.457143	1171	1387	2558	0.202754	106.411	0.028245	0.36	0.36	粗糙的打制石器：砍砸器
2	22	2	2	21	14	35	0.5	1105	1339	2444	0.115532	327.281	0.0868711	0.226	0.226	粗糙的打制石器：刮削器
2	22	3	3	32	22	54	0.771429	1038	1324	2362	0.0527927	300.148	0.0796691	0.307	0.307	粗糙的打制石器：尖状器
2	22	4	4	30	20	50	0.714286	1045	1330	2375	0.0627391	145.3	0.0385674	0.366	0.366	粗制的骨器：有角工具
2	22	5	5	12	12	24	0.342857	1692	1692	3384	0.834736	132	0.0350371	0	0	粗制的骨器：头盖骨制容器
2	22	6	6	17	13	30	0.428571	1079	1296	2375	0.0627391	1373.55	0.364584	0.213	0.213	粗制的骨器：刀形器
2	22	7	7	21	14	35	0.5	1105	1339	2444	0.115532	327.281	0.0868711	0.226	0.226	粗制的骨器：刮削器
2	22	8	8	4	4	8	0.114286	1016	1279	2295	0.00153022	3767.43	1	0.167	0.167	简单的木棒
2	22	9	9	0	0	0	0	1800	1800	3600	1	0	0	0	0	小石珠
2	22	10	10	2	1	3	0.0428571	1782	1791	3573	0.979342	0	0	0.5	0.5	穿孔砾石
2	22	11	11	0	0	0	0	1800	1800	3600	1	0	0	0	0	兽类牙齿
2	22	12	12	1	1	2	0.0285714	1294	1452	2746	0.346595	0	0	0	0	开始使用天然火
2	22	13	13	1	1	2	0.0285714	1294	1452	2746	0.346595	0	0	0	0	开始使用人工火
2	22	14	14	0	0	0	0	1800	1800	3600	1	0	0	0	0	发明了弓箭
2	22	15	15	18	16	34	0.485714	1108	1334	2442	0.114002	1254.01	0.332856	0.32	0.32	有一定类型：砍凿器
2	22	16	16	22	15	37	0.528571	1104	1338	2442	0.114002	353.467	0.0938217	0.258	0.258	有一定类型：刮削器
2	22	17	17	2	1	3	0.0428571	1782	1791	3573	0.979342	0	0	0.5	0.5	有一定类型：石球
2	22	18	18	34	24	58	0.828571	1036	1322	2358	0.0497322	305.515	0.0810937	0.356	0.356	有一定类型：小型尖状器
2	22	19	19	34	24	58	0.828571	1036	1322	2358	0.0497322	305.515	0.0810937	0.356	0.356	有一定类型：厚三菱尖状器
2	22	20	20	30	20	50	0.714286	1045	1330	2375	0.0627391	145.3	0.0385674	0.366	0.366	有一定类型：牙角钩型器
2	22	21	21	5	5	10	0.142857	1136	1331	2467	0.133129	141.384	0.0375279	0.2	0.2	石器（多经过砥磨光或者琢制和打制，从事农业耕作和粮食加工）：磨盘
2	22	22	22	5	5	10	0.142857	1136	1331	2467	0.133129	141.384	0.0375279	0.2	0.2	石器：磨棒
2	22	23	23	18	12	30	0.428571	1103	1377	2480	0.143076	8.102	0.00215054	0.533	0.533	石器：两端刃的铲
2	22	24	24	18	12	30	0.428571	1103	1377	2480	0.143076	8.102	0.00215054	0.533	0.533	石器：带肩铲
2	22	25	25	18	12	30	0.428571	1103	1377	2480	0.143076	8.102	0.00215054	0.533	0.533	石器：舌型铲
2	22	26	26	4	4	8	0.114286	1100	1310	2410	0.089518	0	0	1	1	石器：杵臼（粮食加工）
2	22	27	27	8	7	15	0.214286	1100	1312	2412	0.0910482	147.451	0.0391383	0.268	0.268	石器：磨光穿孔刀
2	22	28	28	9	5	14	0.2	1104	1319	2423	0.0994644	75.881	0.0201413	0.5	0.5	石器：带齿镰
2	22	29	29	11	7	18	0.257143	1097	1312	2409	0.0887529	164.989	0.0437935	0.327	0.327	石器：磨光带柄镰
2	22	30	30	9	7	16	0.228571	1172	1388	2560	0.204285	84.535	0.0224383	0.333	0.333	石器：磨制斧
2	22	31	31	5	5	10	0.142857	1187	1401	2588	0.225708	10.383	0.00275599	0.7	0.7	石器：凿
2	22	32	32	4	4	8	0.114286	1188	1402	2590	0.227238	5.786	0.00153579	0.833	0.833	石器：锤
2	22	33	33	4	4	8	0.114286	1188	1402	2590	0.227238	5.786	0.00153579	0.833	0.833	石器：“敲砸器”
2	22	34	34	10	6	16	0.228571	1111	1385	2496	0.155318	0.083	2.20309e-05	0.6	0.6	石器：锄
2	22	35	35	38	25	63	0.9	1028	1321	2349	0.0428462	213.575	0.0566898	0.353	0.353	石器：耜（加上石片（耜）在耒头用于掘地，合成耒耜）
2	22	36	36	12	10	22	0.314286	1209	1397	2606	0.23948	23.084	0.00612725	0.364	0.364	大型有段石锛（砍伐工具）
2	22	37	37	5	2	7	0.1	1118	1391	2509	0.165264	1.046	0.000277643	0.25	0.25	鹤嘴锄
2	22	38	38	3	3	6	0.0857143	1222	1408	2630	0.257842	0	0	1	1	骨器：凿
2	22	39	39	5	5	10	0.142857	1148	1394	2542	0.190513	0.211	5.60063e-05	0.8	0.8	骨器：锥
2	22	40	40	14	11	25	0.357143	1115	1378	2493	0.153022	4.833	0.00128284	0.615	0.615	骨器：铲
2	22	41	41	37	24	61	0.871429	1029	1322	2351	0.0443764	213.491	0.0566675	0.328	0.328	骨器：耒耜
2	22	42	42	1	1	2	0.0285714	1703	1703	3406	0.851568	0	0	0	0	陶器（多为粗陶，泥质陶次之。也有夹砂红陶）：鼎
2	22	43	43	1	1	2	0.0285714	1703	1703	3406	0.851568	0	0	0	0	陶器：壶
2	22	44	44	1	1	2	0.0285714	1703	1703	3406	0.851568	0	0	0	0	陶器：罐
2	22	45	45	1	1	2	0.0285714	1703	1703	3406	0.851568	0	0	0	0	陶器：三足器
2	22	46	46	1	1	2	0.0285714	1703	1703	3406	0.851568	0	0	0	0	陶器：钵
2	22	47	47	1	1	2	0.0285714	1703	1703	3406	0.851568	0	0	0	0	陶器：瓢
2	22	48	48	6	5	11	0.157143	1107	1319	2426	0.10176	68.435	0.0181649	0.5	0.5	蚌刀
2	22	49	49	8	5	13	0.185714	1105	1319	2424	0.10023	75.033	0.0199162	0.446	0.446	磨光安柄蚌镰
2	22	50	50	18	15	33	0.471429	1004	1289	2293	0	2742.87	0.728048	0.637	0.637	单齿木耒（尖头木棒）
2	22	51	51	17	14	31	0.442857	1056	1332	2388	0.0726855	6.463	0.00171549	0.721	0.721	双齿木耒
2	22	52	52	17	14	31	0.442857	1056	1332	2388	0.0726855	6.463	0.00171549	0.721	0.721	带横木可脚踏木耒/手推脚踩耒耜
2	22	53	53	1	1	2	0.0285714	1783	1783	3566	0.973986	0	0	0	0	金属炼制：红铜牌
2	22	54	54	1	1	2	0.0285714	1783	1783	3566	0.973986	0	0	0	0	金属炼制：红铜器
2	22	55	55	38	25	63	0.9	1028	1321	2349	0.0428462	213.575	0.0566898	0.353	0.353	骨器：耜
2	22	56	56	2	2	4	0.0571429	1223	1409	2632	0.259373	0	0	1	1	骨器：凿
2	22	57	57	5	5	10	0.142857	1148	1394	2542	0.190513	0.211	5.60063e-05	0.8	0.8	骨器：锥
2	22	58	60	15	11	26	0.371429	1106	1378	2484	0.146136	4.056	0.00107659	0.638	0.638	骨器：铲
2	22	59	61	0	0	0	0	1800	1800	3600	1	0	0	0	0	骨器：“织网器”
2	22	60	62	0	0	0	0	1800	1800	3600	1	0	0	0	0	骨器：“锯形器”
2	22	61	63	0	0	0	0	1800	1800	3600	1	0	0	0	0	骨器：“蝶形器”
2	22	62	64	0	0	0	0	1800	1800	3600	1	0	0	0	0	骨器：“靴形器”
2	22	63	65	6	5	11	0.157143	1107	1319	2426	0.10176	68.435	0.0181649	0.5	0.5	骨器：蚌刀
2	22	64	66	7	4	11	0.157143	1116	1389	2505	0.162204	3.101	0.000823107	0.381	0.381	鹿角鹤嘴锄
2	22	65	67	7	5	12	0.171429	1185	1401	2586	0.224178	10.383	0.00275599	0.571	0.571	石器：斧
2	22	66	68	7	5	12	0.171429	1185	1401	2586	0.224178	10.383	0.00275599	0.571	0.571	石器：锛
2	22	67	69	5	5	10	0.142857	1187	1401	2588	0.225708	10.383	0.00275599	0.7	0.7	石器：凿
2	22	68	70	8	7	15	0.214286	1100	1312	2412	0.0910482	147.451	0.0391383	0.268	0.268	石器：半月形有孔刀
2	22	69	71	9	7	16	0.228571	1172	1388	2560	0.204285	84.535	0.0224383	0.333	0.333	石器：穿孔斧
2	22	70	72	9	7	16	0.228571	1172	1388	2560	0.204285	84.535	0.0224383	0.333	0.333	石器：大型斧（更大更锋利）
2	22	71	73	10	7	17	0.242857	1111	1384	2495	0.154552	4.346	0.00115357	0.589	0.589	石器：锄（横斫式翻土农具）
2	22	72	74	14	10	24	0.342857	1109	1381	2490	0.150727	2.78	0.000737903	0.593	0.593	石器：镬（横斫式翻土农具）
2	22	73	75	7	4	11	0.157143	1116	1389	2505	0.162204	3.022	0.000802137	0.381	0.381	石器：鹿角锄
2	22	74	76	9	8	17	0.242857	1118	1383	2501	0.159143	0.467	0.000123957	0.833	0.833	斜把破土器：带有锋刃的三角形石器，用于开沟（原始犁）
2	22	75	77	9	8	17	0.242857	1118	1383	2501	0.159143	0.467	0.000123957	0.833	0.833	带孔“石犁”：镶在木质犁床中由人力或者畜力牵引座水平翻土，适合水田耕作
2	22	76	78	5	5	10	0.142857	1108	1319	2427	0.102525	68.435	0.0181649	0.5	0.5	木器：刀
2	22	77	80	6	6	12	0.171429	1017	1298	2315	0.0168324	942.445	0.250156	0.4	0.4	木器：尖头小棒
2	22	78	81	5	5	10	0.142857	1033	1274	2307	0.0107116	1827.05	0.484959	0.7	0.7	木器：带榫小木方
2	22	79	82	0	0	0	0	1800	1800	3600	1	0	0	0	0	木器：碟形器
2	22	80	83	38	25	63	0.9	1028	1321	2349	0.0428462	213.575	0.0566898	0.353	0.353	木器：耜
2	22	81	84	12	12	24	0.342857	1117	1377	2494	0.153787	4.629	0.00122869	0.803	0.803	木器：铲
2	22	82	85	5	5	10	0.142857	1033	1274	2307	0.0107116	1827.05	0.484959	0.7	0.7	木器：方头木铣
2	22	83	86	5	4	9	0.128571	1122	1385	2507	0.163734	1.253	0.000332587	0.5	0.5	木器：三菱锥形掘土工具
2	22	84	87	6	6	12	0.171429	1093	1303	2396	0.0788064	214.578	0.056956	0.533	0.533	木器：杵（粮食加工）
2	22	85	88	4	3	7	0.1	1119	1390	2509	0.165264	0.659	0.00017492	0.5	0.5	木器：鹤嘴锄
2	22	86	89	1	1	2	0.0285714	1703	1703	3406	0.851568	0	0	0	0	陶器（夹炭黑陶）：罐
2	22	87	90	1	1	2	0.0285714	1703	1703	3406	0.851568	0	0	0	0	陶器：盘
2	22	88	91	1	1	2	0.0285714	1703	1703	3406	0.851568	0	0	0	0	陶器：釜
2	22	89	92	1	1	2	0.0285714	1703	1703	3406	0.851568	0	0	0	0	陶器：盆
2	22	90	93	1	1	2	0.0285714	1703	1703	3406	0.851568	0	0	0	0	陶器：器盖
2	22	91	94	1	1	2	0.0285714	1703	1703	3406	0.851568	0	0	0	0	陶器：器座
2	22	92	95	4	4	8	0.114286	1163	1363	2526	0.178271	0.364	9.66175e-05	0.667	0.667	陶器：刀
2	22	93	96	3	3	6	0.0857143	1160	1342	2502	0.159908	0.4	0.000106173	0.667	0.667	陶器：臼（粮食加工）
2	22	94	97	8	8	16	0.228571	1155	1355	2510	0.166029	210.285	0.0558165	0	0	陶轮：使用打磨技术制造工具，而非早期打制石器
2	22	95	98	37	24	61	0.871429	1029	1322	2351	0.0443764	213.491	0.0566675	0.328	0.328	蚌耜
2	22	96	99	10	6	16	0.228571	1112	1383	2495	0.154552	2.99	0.000793644	0.511	0.511	蚌铲
2	22	97	100	7	5	12	0.171429	1106	1319	2425	0.100995	68.435	0.0181649	0.476	0.476	蚌镰
2	23	98	101	0	0	0	0	1800	1800	3600	1	0	0	0	0	疏浚河道、引水入海
2	23	99	102	0	0	0	0	1800	1800	3600	1	0	0	0	0	发明凿井技术
2	23	100	103	0	0	0	0	1800	1800	3600	1	0	0	0	0	抱瓮灌溉
5	51	101	104	0	0	0	0	1800	1800	3600	1	0	0	0	0	粟和黍为主要作物；发现了粟、稻谷、糜子、麻（纤维作物和食用作物）、引进大小麦（从新疆河湟等西北（小麦）和西南（大麦）地区传入黄河流域）、驯化菽（大豆）；有储藏粮食的窖穴
5	52	102	104	0	0	0	0	1800	1800	3600	1	0	0	0	0	驯化薏苡；蚕豆、芝麻、甜瓜子、瓠籽、菱角、茨实、果壳或果核、白菜和芥菜籽；有储藏粮食的窖穴
5	51	103	105	0	0	0	0	1800	1800	3600	1	0	0	0	0	发现了水稻、糯稻；苧麻、花生、蚕豆、芝麻、葛（纺织原料）、酸枣、甜瓜子、瓠籽、菱角、茨实、桃（驯化大豆；栽种薏苡、瓠/葫芦；蔬菜类有菱角、茨实、甜瓜子、核桃、酸枣等）
5	52	104	105	0	0	0	0	1800	1800	3600	1	0	0	0	0	苧麻、花生、蚕豆、芝麻、葛（纺织原料）、酸枣、甜瓜子、瓠籽、菱角、茨实、桃；栽种薏苡、瓠/葫芦；蔬菜类有菱角、茨实、甜瓜子、核桃、酸枣等）
2	22	105	106	8	8	16	0.228571	1155	1355	2510	0.166029	210.285	0.0558165	0	0	快轮技术：打磨农器
2	22	106	107	2	2	4	0.0571429	1782	1782	3564	0.972456	2	0.000530865	0	0	冶铜技术出现
3	34	107	108	18	16	34	0.485714	1178	1376	2554	0.199694	572.364	0.151924	0.19	0.19	刀耕火种，砍倒树木（石锛、石斧），烧树木灌丛为灰烬做肥料，也把土壤烧得疏松些
3	34	108	109	25	18	43	0.614286	1047	1328	2375	0.0627391	438.221	0.116318	0.333	0.333	用耒耜松土下种，利于作物生长提高产量延长地力
3	34	109	110	23	17	40	0.571429	1051	1273	2324	0.0237184	3609.48	0.958075	0.123	0.123	用工具进行收获，收获后进行加工
3	34	110	111	18	14	32	0.457143	1132	1380	2512	0.167559	955.264	0.253558	0.196	0.196	生荒耕作制：种植一两年地力衰竭而被抛荒
3	34	111	112	44	26	70	1	1024	1322	2346	0.0405509	951.365	0.252523	0.17	0.17	熟荒耕作制度（锄耕）：使用翻土工具（锄、耜、铲等）进行土地加工，砍种后连续若干年再撂荒
3	34	112	113	0	0	0	0	1800	1800	3600	1	0	0	0	0	利用水牛踩踏过的地种稻“牛踩田”：由一两个人驱使水牛在田间来回走动直至把泥土踩烂，以备种稻
2	22	113	114	0	10	10	0.142857	1800	1384	3184	0.681714	0	0	0.711	0.711	石斧
2	22	114	115	0	10	10	0.142857	1800	1371	3171	0.671767	0	0	0.667	0.667	石铲
2	22	115	116	2	8	10	0.142857	1766	1278	3044	0.574598	6.222	0.00165152	0.625	0.625	石镰
2	22	116	117	2	9	11	0.157143	1766	1273	3039	0.570773	7.432	0.0019727	0.556	0.556	石刀
2	22	117	118	0	7	7	0.1	1800	1309	3109	0.624331	0	0	0.714	0.714	蚌镰
2	22	118	119	0	7	7	0.1	1800	1309	3109	0.624331	0	0	0.714	0.714	蚌刀
2	22	119	120	0	7	7	0.1	1800	1374	3174	0.674063	0	0	0.667	0.667	蚌铲
2	22	120	121	0	8	8	0.114286	1800	1373	3173	0.673298	0	0	0.714	0.714	骨铲
2	22	121	122	0	2	2	0.0285714	1800	1782	3582	0.986228	0	0	1	1	砺石
2	22	122	123	1	13	14	0.2	1783	1311	3094	0.612854	6.256	0.00166055	0.782	0.782	出现原始耕犁
2	22	123	124	1	15	16	0.228571	1653	1125	2778	0.371079	15.348	0.00407386	0.681	0.681	木制单齿耒
2	22	124	125	1	15	16	0.228571	1653	1144	2797	0.385616	8.003	0.00212426	0.767	0.767	木制双齿耒
2	22	125	126	1	9	10	0.142857	1653	1179	2832	0.412395	0.625	0.000165895	0.667	0.667	青铜农具普遍：锸
2	22	126	127	2	15	17	0.242857	1652	1171	2823	0.405509	0.554	0.00014705	0.581	0.581	青铜铲
2	22	127	128	2	12	14	0.2	1782	1355	3137	0.645754	3.193	0.000847526	0.682	0.682	青铜镬（用于垦荒和深翻）
2	22	128	129	1	9	10	0.142857	1783	1365	3148	0.65417	0	0	0.778	0.778	青铜镬范
2	22	129	130	0	10	10	0.142857	1800	1384	3184	0.681714	0	0	0.711	0.711	青铜斧
2	22	130	131	4	13	17	0.242857	1764	1269	3033	0.566182	12.025	0.00319183	0.506	0.506	青铜镰
2	22	131	132	4	10	14	0.2	1764	1319	3083	0.604438	3.762	0.000998558	0.544	0.544	矩形双孔青铜鋕
2	22	132	133	3	15	18	0.257143	1643	1136	2779	0.371844	21.28	0.00564841	0.633	0.633	青铜耒耜
2	22	133	134	4	21	25	0.357143	1637	1125	2762	0.358837	118.899	0.0315597	0.593	0.593	青铜钱（铲）
2	22	134	135	4	16	20	0.285714	1637	1095	2732	0.335884	75.204	0.0199616	0.371	0.371	青铜镈（锄）
2	23	135	136	7	7	14	0.2	1628	1180	2808	0.394032	136.92	0.036343	0.381	0.381	农田沟洫系统：挖掘田间沟洫，修治田畴的过程中设界挖沟洫。在田间挖出一条条排水沟，沟土翻到沟与沟之间的田面上自然形成一条条高畦（亩）。按照遂、沟、洫、浍的顺序逐级由窄而宽由浅而深汇集于河川
2	23	136	137	3	3	6	0.0857143	1749	1749	3498	0.921959	2	0.000530865	0.333	0.333	人工灌溉出现：引水灌溉（泉水引用）
2	23	137	138	3	3	6	0.0857143	1749	1749	3498	0.921959	2	0.000530865	0.333	0.333	人工灌溉出现：取水灌溉
2	23	138	139	2	2	4	0.0571429	1750	1750	3500	0.923489	2	0.000530865	0	0	懂得开发利用地下水：井水取用
3	34	139	140	2	4	6	0.0857143	1647	1207	2854	0.429227	39	0.0103519	0.333	0.333	休闲耕作制（菑-新-li）：以三年为一周期的一年休闲两年播耕的耕作制度--第一年杀杂草而不种（不是生荒地），第二三年耕种，然后再次循环
3	34	140	141	7	7	14	0.2	1632	1199	2831	0.41163	35.576	0.00944303	0.667	0.667	垄作：垄（亩）即挖沟洫自然形成的高畦，后来逐渐规格化，也用于计算土地面积
3	35	141	142	6	6	12	0.171429	1633	1200	2833	0.41316	3.527	0.000936181	0.8	0.8	条播法：统一疏密播种，为了通风和容易接受阳光
3	34	142	143	7	8	15	0.214286	1633	1110	2743	0.3443	332.792	0.0883339	0.161	0.161	三耒同耕/耦耕：两人一组、各执一耜、相并挖土协作修建沟洫、垦耕、除草、播种
3	36	143	144	11	11	22	0.314286	1625	1112	2737	0.339709	334.152	0.0886949	0.382	0.382	耘籽：播种前后都注意除草护苗，对杂草形态的识别有较高水平。
3	36	144	145	11	11	22	0.314286	1625	1112	2737	0.339709	334.152	0.0886949	0.382	0.382	中耕防旱保墑
4	42	145	146	2	2	4	0.0571429	1782	1782	3564	0.972456	2	0.000530865	0	0	人工治虫：利用某些害虫的趋光性以火治虫
3	33	146	147	1	1	2	0.0285714	1783	1783	3566	0.973986	0	0	0	0	选种技术：根据生长各阶段形态选择肥大而饱满的种子
5	51	147	148	3	3	6	0.0857143	1773	1773	3546	0.958684	0	0	1	1	大田作物：禾/粟/稷、黍、小麦/来、大麦/牟、稻、荏菽/菽/大豆
5	52	148	148	3	3	6	0.0857143	1773	1773	3546	0.958684	0	0	1	1	大田作物：苎麻/大麻/麻、葛（纤维作物）
1	13	149	149	0	0	0	0	1800	1800	3600	1	0	0	0	0	占卜耕地
1	13	150	150	0	0	0	0	1800	1800	3600	1	0	0	0	0	占卜禾种
1	13	151	151	0	0	0	0	1800	1800	3600	1	0	0	0	0	占卜风雨
1	13	152	152	0	0	0	0	1800	1800	3600	1	0	0	0	0	占卜丰歉
1	13	153	153	1	1	2	0.0285714	1783	1783	3566	0.973986	0	0	0	0	《夏小正》历法为农业生产服务
3	34	154	154	3	3	6	0.0857143	1644	1277	2921	0.48049	2.127	0.000564575	0.667	0.667	井田制：土地公有私耕
2	22	155	155	0	0	0	0	1800	1800	3600	1	0	0	0	0	继续以木器、石器、骨器、蚌器等农具为主
2	22	156	156	3	18	21	0.3	1643	1114	2757	0.355011	33.063	0.008776	0.69	0.69	青铜耜
2	22	157	157	6	23	29	0.414286	1633	1121	2754	0.352716	237.684	0.0630891	0.516	0.516	青铜钱
2	22	158	158	5	17	22	0.314286	1631	1051	2682	0.297628	816.354	0.216687	0.316	0.316	青铜镈
2	22	159	159	2	8	10	0.142857	1766	1278	3044	0.574598	6.222	0.00165152	0.625	0.625	青铜鋕艾
2	22	160	160	2	2	4	0.0571429	1644	1212	2856	0.430757	0	0	1	1	青铜耰
3	34	161	161	3	4	7	0.1	1625	1207	2832	0.412395	753.53	0.200011	0.25	0.25	易田休耕（撂荒地和种植地定期轮换，恢复地力，固定地区农业生产）
3	34	162	162	5	5	10	0.142857	1640	1208	2848	0.424637	23.541	0.00624855	0.7	0.7	起亩畦作：南北方向的畦畴，亩是高于地面的畦畴，旁边往往有排水沟，作物种在畦畴上，低湿的湿地适于这种技术
3	34	163	163	2	3	5	0.0714286	1641	1161	2802	0.389441	14.66	0.00389124	0.5	0.5	耦耕协作：二人协作的大田耕作，整地耕地、开沟作畦、开垦荒地
2	23	164	164	3	3	6	0.0857143	1749	1749	3498	0.921959	4	0.00106173	0.333	0.333	人工灌溉：井水灌溉
2	23	165	165	3	3	6	0.0857143	1749	1749	3498	0.921959	4.667	0.00123877	0	0	人工灌溉：少量排水沟和灌水沟
3	36	166	166	6	6	12	0.171429	1634	1134	2768	0.363428	46.197	0.0122622	0.733	0.733	中耕除草出现
4	42	167	167	1	1	2	0.0285714	1783	1783	3566	0.973986	0	0	0	0	防治害虫：秉畀炎火（利用趋光特性除害虫）
4	42	168	168	1	1	2	0.0285714	1783	1783	3566	0.973986	0	0	0	0	防治害虫：用手除虫
3	33	169	169	2	2	4	0.0571429	1782	1782	3564	0.972456	2	0.000530865	0	0	选育嘉种
3	37	170	170	1	1	2	0.0285714	1783	1783	3566	0.973986	0	0	0	0	仓禀储藏粮食
1	11	171	171	0	0	0	0	1800	1800	3600	1	0	0	0	0	用腐烂杂草肥田
5	51	172	172	3	3	6	0.0857143	1773	1773	3546	0.958684	0	0	1	1	主要粮食作物：黍（粘黄米）、稷/高粱（黄米）、禾/粟/梁（谷子）、麦、菽/大豆、麻
2	22	173	173	4	4	8	0.114286	1748	1748	3496	0.920428	2.667	0.000707909	0.5	0.5	戽斗
2	22	174	174	4	4	8	0.114286	1748	1748	3496	0.920428	2.667	0.000707909	0.5	0.5	辘轳（汲水灌溉）
1	13	175	175	2	2	4	0.0571429	1782	1782	3564	0.972456	2	0.000530865	0	0	与农时紧密结合《夏小正》适时安排农事活动：二十四节气和物候观察
1	13	176	176	1	1	2	0.0285714	1783	1783	3566	0.973986	0	0	0	0	天文历/阴阳合历的创制：为农业生产服务，减少与时令的误差
1	13	177	177	0	0	0	0	1800	1800	3600	1	0	0	0	0	农业气象学的萌芽：观测动物活动规律来预报天气
1	13	178	178	0	0	0	0	1800	1800	3600	1	0	0	0	0	农业气象学萌芽：认识到影响农业生产的气象因素有湿度、温度和通风等自然条件，并且都要适度
3	34	179	179	2	2	4	0.0571429	1647	1285	2932	0.488906	0	0	1	1	连种制出现
5	51	180	180	3	3	6	0.0857143	1773	1773	3546	0.958684	0	0	1	1	主要粮食作物：稻
2	22	181	181	3	13	16	0.228571	1642	1166	2808	0.394032	29.262	0.00776709	0.5	0.5	青铜锸
					SUM	2502				531902		29467		68.242
					MAX	70				3600		3767.43		1
					MIN	0				2293		0		0
					AVG						0.494021		0.0432127

## Sheet: CQZG
Level 2 group	Level 3 group	ID	Time ID	OutDeg	Indeg	SUM_deg	Deg-nom	OutClose	InClose	SUM_clo	Clo-nom	Between	Betw-nom	Clustering coeff	Clus-norm	Technology name
2	22	1	1	17	15	32	0.333333	1772	2747	4519	0.420155	234.633	0.0436123	0.36	0.36	粗糙的打制石器：砍砸器
2	22	2	2	21	14	35	0.364583	1703	2699	4402	0.382486	417.631	0.077627	0.226	0.226	粗糙的打制石器：刮削器
2	22	3	3	32	22	54	0.5625	1558	2684	4242	0.330972	392.96	0.0730413	0.307	0.307	粗糙的打制石器：尖状器
2	22	4	4	30	20	50	0.520833	1566	2690	4256	0.33548	212.705	0.0395365	0.366	0.366	粗制的骨器：有角工具
2	22	5	5	12	12	24	0.25	3052	3052	6104	0.930457	132	0.0245354	0	0	粗制的骨器：头盖骨制容器
2	22	6	6	17	13	30	0.3125	1696	2656	4352	0.366388	1411.71	0.2624	0.213	0.213	粗制的骨器：刀形器
2	22	7	7	21	14	35	0.364583	1703	2699	4402	0.382486	417.631	0.077627	0.226	0.226	粗制的骨器：刮削器
2	22	8	8	4	4	8	0.0833333	1714	2639	4353	0.36671	3802.65	0.706816	0.167	0.167	简单的木棒
2	22	9	9	0	0	0	0	3160	3160	6320	1	0	0	0	0	小石珠
2	22	10	10	2	1	3	0.03125	3142	3151	6293	0.991307	0	0	0.5	0.5	穿孔砾石
2	22	11	11	0	0	0	0	3160	3160	6320	1	0	0	0	0	兽类牙齿
2	22	12	12	1	1	2	0.0208333	2044	2812	4856	0.528654	0	0	0	0	开始使用天然火
2	22	13	13	1	1	2	0.0208333	2044	2812	4856	0.528654	0	0	0	0	开始使用人工火
2	22	14	14	0	0	0	0	3160	3160	6320	1	0	0	0	0	发明了弓箭
2	22	15	15	18	16	34	0.354167	1707	2694	4401	0.382164	1390.26	0.258413	0.32	0.32	有一定类型：砍凿器
2	22	16	16	22	15	37	0.385417	1702	2698	4400	0.381842	444.8	0.082677	0.258	0.258	有一定类型：刮削器
2	22	17	17	2	1	3	0.03125	3142	3151	6293	0.991307	0	0	0.5	0.5	有一定类型：石球
2	22	18	18	34	24	58	0.604167	1556	2682	4238	0.329684	398.338	0.0740409	0.356	0.356	有一定类型：小型尖状器
2	22	19	19	34	24	58	0.604167	1556	2682	4238	0.329684	398.338	0.0740409	0.356	0.356	有一定类型：厚三菱尖状器
2	22	20	20	30	20	50	0.520833	1566	2690	4256	0.33548	212.705	0.0395365	0.366	0.366	有一定类型：牙角钩型器
2	22	21	21	5	5	10	0.104167	1885	2691	4576	0.438506	141.61	0.0263217	0.2	0.2	石器（多经过砥磨光或者琢制和打制，从事农业耕作和粮食加工）：磨盘
2	22	22	22	5	5	10	0.104167	1885	2691	4576	0.438506	141.61	0.0263217	0.2	0.2	石器：磨棒
2	22	23	23	18	12	30	0.3125	1597	2737	4334	0.360592	12.582	0.00233867	0.533	0.533	石器：两端刃的铲
2	22	24	24	18	12	30	0.3125	1597	2737	4334	0.360592	12.582	0.00233867	0.533	0.533	石器：带肩铲
2	22	25	25	18	12	30	0.3125	1597	2737	4334	0.360592	12.582	0.00233867	0.533	0.533	石器：舌型铲
2	22	26	26	4	4	8	0.0833333	1851	2670	4521	0.420798	0	0	1	1	石器：杵臼（粮食加工）
2	22	27	27	8	7	15	0.15625	1718	2672	4390	0.378622	168.458	0.0313121	0.268	0.268	石器：磨光穿孔刀
2	22	28	28	9	5	14	0.145833	1722	2679	4401	0.382164	75.981	0.0141229	0.5	0.5	石器：带齿镰
2	22	29	29	11	7	18	0.1875	1715	2672	4387	0.377656	248.719	0.0462305	0.327	0.327	石器：磨光带柄镰
2	22	30	30	9	7	16	0.166667	1773	2748	4521	0.420798	136.646	0.025399	0.333	0.333	石器：磨制斧
2	22	31	31	5	5	10	0.104167	1803	2761	4564	0.434643	13.28	0.00246841	0.7	0.7	石器：凿
2	22	32	32	4	4	8	0.0833333	1804	2762	4566	0.435287	7.799	0.00144964	0.833	0.833	石器：锤
2	22	33	33	4	4	8	0.0833333	1804	2762	4566	0.435287	7.799	0.00144964	0.833	0.833	石器：“敲砸器”
2	22	34	34	10	6	16	0.166667	1629	2745	4374	0.373471	0.083	1.54276e-05	0.6	0.6	石器：锄
2	22	35	35	38	25	63	0.65625	1521	2681	4202	0.318094	295.124	0.0548561	0.353	0.353	石器：耜（加上石片（耜）在耒头用于掘地，合成耒耜）
2	22	36	36	12	10	22	0.229167	1829	2757	4586	0.441726	53.822	0.0100041	0.364	0.364	大型有段石锛（砍伐工具）
2	22	37	37	5	2	7	0.0729167	1636	2751	4387	0.377656	4.446	0.000826399	0.25	0.25	鹤嘴锄
2	22	38	38	3	3	6	0.0625	1953	2768	4721	0.48519	0	0	1	1	骨器：凿
2	22	39	39	5	5	10	0.104167	1800	2754	4554	0.431423	0.211	3.92195e-05	0.8	0.8	骨器：锥
2	22	40	40	14	11	25	0.260417	1699	2738	4437	0.393754	5.536	0.001029	0.615	0.615	骨器：铲
2	22	41	41	37	24	61	0.635417	1522	2682	4204	0.318738	295.041	0.0548406	0.328	0.328	骨器：耒耜
2	22	42	42	1	1	2	0.0208333	3063	3063	6126	0.93754	0	0	0	0	陶器（多为粗陶，泥质陶次之。也有夹砂红陶）：鼎
2	22	43	43	1	1	2	0.0208333	3063	3063	6126	0.93754	0	0	0	0	陶器：壶
2	22	44	44	1	1	2	0.0208333	3063	3063	6126	0.93754	0	0	0	0	陶器：罐
2	22	45	45	1	1	2	0.0208333	3063	3063	6126	0.93754	0	0	0	0	陶器：三足器
2	22	46	46	1	1	2	0.0208333	3063	3063	6126	0.93754	0	0	0	0	陶器：钵
2	22	47	47	1	1	2	0.0208333	3063	3063	6126	0.93754	0	0	0	0	陶器：瓢
2	22	48	48	6	5	11	0.114583	1725	2679	4404	0.383129	68.534	0.0127387	0.5	0.5	蚌刀
2	22	49	49	8	5	13	0.135417	1723	2679	4402	0.382486	75.133	0.0139653	0.446	0.446	磨光安柄蚌镰
2	22	50	50	18	15	33	0.34375	1572	2649	4221	0.324211	2876.39	0.534648	0.637	0.637	单齿木耒（尖头木棒）
2	22	51	51	17	14	31	0.322917	1624	2692	4316	0.354797	7.831	0.00145558	0.721	0.721	双齿木耒
2	22	52	52	17	14	31	0.322917	1624	2692	4316	0.354797	7.831	0.00145558	0.721	0.721	带横木可脚踏木耒/手推脚踩耒耜
2	22	53	53	1	1	2	0.0208333	3143	3143	6286	0.989053	0	0	0	0	金属炼制：红铜牌
2	22	54	54	1	1	2	0.0208333	3143	3143	6286	0.989053	0	0	0	0	金属炼制：红铜器
2	22	55	55	38	25	63	0.65625	1521	2681	4202	0.318094	295.124	0.0548561	0.353	0.353	骨器：耜
2	22	56	56	2	2	4	0.0416667	1954	2769	4723	0.485834	0	0	1	1	骨器：凿
2	22	57	57	5	5	10	0.104167	1800	2754	4554	0.431423	0.211	3.92195e-05	0.8	0.8	骨器：锥
2	22	58	60	15	11	26	0.270833	1623	2738	4361	0.369285	4.529	0.000841826	0.638	0.638	骨器：铲
2	22	59	61	0	0	0	0	3160	3160	6320	1	0	0	0	0	骨器：“织网器”
2	22	60	62	0	0	0	0	3160	3160	6320	1	0	0	0	0	骨器：“锯形器”
2	22	61	63	0	0	0	0	3160	3160	6320	1	0	0	0	0	骨器：“蝶形器”
2	22	62	64	0	0	0	0	3160	3160	6320	1	0	0	0	0	骨器：“靴形器”
2	22	63	65	6	5	11	0.114583	1725	2679	4404	0.383129	68.534	0.0127387	0.5	0.5	骨器：蚌刀
2	22	64	66	7	4	11	0.114583	1634	2749	4383	0.376368	6.653	0.00123662	0.381	0.381	鹿角鹤嘴锄
2	22	65	67	7	5	12	0.125	1786	2761	4547	0.429169	13.28	0.00246841	0.571	0.571	石器：斧
2	22	66	68	7	5	12	0.125	1786	2761	4547	0.429169	13.28	0.00246841	0.571	0.571	石器：锛
2	22	67	69	5	5	10	0.104167	1803	2761	4564	0.434643	13.28	0.00246841	0.7	0.7	石器：凿
2	22	68	70	8	7	15	0.15625	1718	2672	4390	0.378622	168.458	0.0313121	0.268	0.268	石器：半月形有孔刀
2	22	69	71	9	7	16	0.166667	1773	2748	4521	0.420798	136.646	0.025399	0.333	0.333	石器：穿孔斧
2	22	70	72	9	7	16	0.166667	1773	2748	4521	0.420798	136.646	0.025399	0.333	0.333	石器：大型斧（更大更锋利）
2	22	71	73	10	7	17	0.177083	1629	2744	4373	0.373149	4.574	0.00085019	0.589	0.589	石器：锄（横斫式翻土农具）
2	22	72	74	14	10	24	0.25	1626	2741	4367	0.371217	5.644	0.00104908	0.593	0.593	石器：镬（横斫式翻土农具）
2	22	73	75	7	4	11	0.114583	1634	2749	4383	0.376368	6.436	0.00119629	0.381	0.381	石器：鹿角锄
2	22	74	76	9	8	17	0.177083	1692	2743	4435	0.39311	0.615	0.000114313	0.833	0.833	斜把破土器：带有锋刃的三角形石器，用于开沟（原始犁）
2	22	75	77	9	8	17	0.177083	1692	2743	4435	0.39311	0.615	0.000114313	0.833	0.833	带孔“石犁”：镶在木质犁床中由人力或者畜力牵引座水平翻土，适合水田耕作
2	22	76	78	5	5	10	0.104167	1838	2679	4517	0.419511	68.534	0.0127387	0.5	0.5	木器：刀
2	22	77	80	6	6	12	0.125	1598	2658	4256	0.33548	975.941	0.181403	0.4	0.4	木器：尖头小棒
2	22	78	81	5	5	10	0.104167	1774	2634	4408	0.384417	1829.24	0.34001	0.7	0.7	木器：带榫小木方
2	22	79	82	0	0	0	0	3160	3160	6320	1	0	0	0	0	木器：碟形器
2	22	80	83	38	25	63	0.65625	1521	2681	4202	0.318094	295.124	0.0548561	0.353	0.353	木器：耜
2	22	81	84	12	12	24	0.25	1707	2737	4444	0.396008	5.102	0.000948332	0.803	0.803	木器：铲
2	22	82	85	5	5	10	0.104167	1774	2634	4408	0.384417	1829.24	0.34001	0.7	0.7	木器：方头木铣
2	22	83	86	5	4	9	0.09375	1694	2745	4439	0.394398	1.534	0.000285132	0.5	0.5	木器：三菱锥形掘土工具
2	22	84	87	6	6	12	0.125	1844	2663	4507	0.416291	214.578	0.0398846	0.533	0.533	木器：杵（粮食加工）
2	22	85	88	4	3	7	0.0729167	1642	2750	4392	0.379266	2.433	0.000452233	0.5	0.5	木器：鹤嘴锄
2	22	86	89	1	1	2	0.0208333	3063	3063	6126	0.93754	0	0	0	0	陶器（夹炭黑陶）：罐
2	22	87	90	1	1	2	0.0208333	3063	3063	6126	0.93754	0	0	0	0	陶器：盘
2	22	88	91	1	1	2	0.0208333	3063	3063	6126	0.93754	0	0	0	0	陶器：釜
2	22	89	92	1	1	2	0.0208333	3063	3063	6126	0.93754	0	0	0	0	陶器：盆
2	22	90	93	1	1	2	0.0208333	3063	3063	6126	0.93754	0	0	0	0	陶器：器盖
2	22	91	94	1	1	2	0.0208333	3063	3063	6126	0.93754	0	0	0	0	陶器：器座
2	22	92	95	4	4	8	0.0833333	1893	2723	4616	0.451384	0.364	6.76584e-05	0.667	0.667	陶器：刀
2	22	93	96	3	3	6	0.0625	1911	2702	4613	0.450419	0.4	7.43498e-05	0.667	0.667	陶器：臼（粮食加工）
2	22	94	97	8	8	16	0.166667	1884	2715	4599	0.445911	214.828	0.0399311	0	0	陶轮：使用打磨技术制造工具，而非早期打制石器
2	22	95	98	37	24	61	0.635417	1522	2682	4204	0.318738	295.041	0.0548406	0.328	0.328	蚌耜
2	22	96	99	10	6	16	0.166667	1630	2743	4373	0.373149	3.464	0.00064387	0.511	0.511	蚌铲
2	22	97	100	7	5	12	0.125	1724	2679	4403	0.382807	68.534	0.0127387	0.476	0.476	蚌镰
2	23	98	101	0	0	0	0	3160	3160	6320	1	0	0	0	0	疏浚河道、引水入海
2	23	99	102	0	0	0	0	3160	3160	6320	1	0	0	0	0	发明凿井技术
2	23	100	103	0	0	0	0	3160	3160	6320	1	0	0	0	0	抱瓮灌溉
5	51	101	104	0	0	0	0	3160	3160	6320	1	0	0	0	0	粟和黍为主要作物；发现了粟、稻谷、糜子、麻（纤维作物和食用作物）、引进大小麦（从新疆河湟等西北（小麦）和西南（大麦）地区传入黄河流域）、驯化菽（大豆）；有储藏粮食的窖穴
5	52	102	104	0	0	0	0	3160	3160	6320	1	0	0	0	0	驯化薏苡；蚕豆、芝麻、甜瓜子、瓠籽、菱角、茨实、果壳或果核、白菜和芥菜籽；有储藏粮食的窖穴
5	51	103	105	0	0	0	0	3160	3160	6320	1	0	0	0	0	发现了水稻、糯稻；苧麻、花生、蚕豆、芝麻、葛（纺织原料）、酸枣、甜瓜子、瓠籽、菱角、茨实、桃（驯化大豆；栽种薏苡、瓠/葫芦；蔬菜类有菱角、茨实、甜瓜子、核桃、酸枣等）
5	52	104	105	0	0	0	0	3160	3160	6320	1	0	0	0	0	苧麻、花生、蚕豆、芝麻、葛（纺织原料）、酸枣、甜瓜子、瓠籽、菱角、茨实、桃；栽种薏苡、瓠/葫芦；蔬菜类有菱角、茨实、甜瓜子、核桃、酸枣等）
2	22	105	106	8	8	16	0.166667	1884	2715	4599	0.445911	214.828	0.0399311	0	0	快轮技术：打磨农器
2	22	106	107	2	2	4	0.0416667	3142	3142	6284	0.98841	2	0.000371749	0	0	冶铜技术出现
3	34	107	108	18	16	34	0.354167	1796	2736	4532	0.42434	854.248	0.158783	0.19	0.19	刀耕火种，砍倒树木（石锛、石斧），烧树木灌丛为灰烬做肥料，也把土壤烧得疏松些
3	34	108	109	25	18	43	0.447917	1590	2688	4278	0.342563	565.853	0.105178	0.333	0.333	用耒耜松土下种，利于作物生长提高产量延长地力
3	34	109	110	23	17	40	0.416667	1670	2633	4303	0.350612	4512.8	0.838815	0.123	0.123	用工具进行收获，收获后进行加工
3	34	110	111	18	14	32	0.333333	1616	2740	4356	0.367675	2260.51	0.420172	0.196	0.196	生荒耕作制：种植一两年地力衰竭而被抛荒
3	34	111	112	44	26	70	0.729167	1483	2682	4165	0.306182	1524.06	0.283283	0.17	0.17	熟荒耕作制度（锄耕）：使用翻土工具（锄、耜、铲等）进行土地加工，砍种后连续若干年再撂荒
3	34	112	113	0	0	0	0	3160	3160	6320	1	0	0	0	0	利用水牛踩踏过的地种稻“牛踩田”：由一两个人驱使水牛在田间来回走动直至把泥土踩烂，以备种稻
2	22	113	114	1	10	11	0.114583	2289	2744	5033	0.585641	632.239	0.117517	0.582	0.582	石斧
2	22	114	115	1	10	11	0.114583	2277	2731	5008	0.577592	27.915	0.00518869	0.545	0.545	石铲
2	22	115	116	4	8	12	0.125	2253	2638	4891	0.539923	333.305	0.0619529	0.456	0.456	石镰
2	22	116	117	4	9	13	0.135417	2253	2633	4886	0.538313	585.744	0.108875	0.418	0.418	石刀
2	22	117	118	2	7	9	0.09375	2287	2669	4956	0.56085	390.358	0.0725576	0.444	0.444	蚌镰
2	22	118	119	2	7	9	0.09375	2287	2669	4956	0.56085	536.797	0.0997769	0.444	0.444	蚌刀
2	22	119	120	1	7	8	0.0833333	2277	2734	5011	0.578558	23.111	0.00429575	0.5	0.5	蚌铲
2	22	120	121	1	8	9	0.09375	2277	2733	5010	0.578236	36.309	0.00674892	0.556	0.556	骨铲
2	22	121	122	0	2	2	0.0208333	3160	3142	6302	0.994205	0	0	1	1	砺石
2	22	122	123	3	13	16	0.166667	2268	2671	4939	0.555377	184.95	0.0343775	0.586	0.586	出现原始耕犁
2	22	123	124	3	15	18	0.1875	2119	2485	4604	0.447521	181.814	0.0337946	0.526	0.526	木制单齿耒
2	22	124	125	3	15	18	0.1875	2119	2504	4623	0.453638	120.352	0.0223704	0.592	0.592	木制双齿耒
2	22	125	126	3	9	12	0.125	2124	2539	4663	0.466516	42.208	0.0078454	0.455	0.455	青铜农具普遍：锸
2	22	126	127	3	15	18	0.1875	2118	2531	4649	0.462009	53.722	0.00998556	0.517	0.517	青铜铲
2	22	127	128	3	12	15	0.15625	2269	2715	4984	0.569865	34.758	0.00646063	0.59	0.59	青铜镬（用于垦荒和深翻）
2	22	128	129	4	9	13	0.135417	2227	2725	4952	0.559562	298.836	0.055546	0.462	0.462	青铜镬范
2	22	129	130	1	10	11	0.114583	2289	2744	5033	0.585641	632.239	0.117517	0.582	0.582	青铜斧
2	22	130	131	6	13	19	0.197917	2251	2629	4880	0.536381	488.067	0.0907193	0.424	0.424	青铜镰
2	22	131	132	6	10	16	0.166667	2251	2679	4930	0.552479	201.53	0.0374593	0.447	0.447	矩形双孔青铜鋕
2	22	132	133	5	15	20	0.208333	2109	2496	4605	0.447843	93.455	0.0173709	0.504	0.504	青铜耒耜
2	22	133	134	14	21	35	0.364583	2030	2485	4515	0.418867	1571.88	0.292173	0.357	0.357	青铜钱（铲）
2	22	134	135	13	16	29	0.302083	2041	2455	4496	0.41275	689.318	0.128127	0.277	0.277	青铜镈（锄）
2	23	135	136	29	7	36	0.375	1992	2540	4532	0.42434	885.933	0.164672	0.148	0.148	农田沟洫系统：挖掘田间沟洫，修治田畴的过程中设界挖沟洫。在田间挖出一条条排水沟，沟土翻到沟与沟之间的田面上自然形成一条条高畦（亩）。按照遂、沟、洫、浍的顺序逐级由窄而宽由浅而深汇集于河川
2	23	136	137	9	3	12	0.125	2225	3109	5334	0.68255	154.631	0.028742	0.153	0.153	人工灌溉出现：引水灌溉（泉水引用）
2	23	137	138	9	3	12	0.125	2225	3109	5334	0.68255	154.631	0.028742	0.153	0.153	人工灌溉出现：取水灌溉
2	23	138	139	4	2	6	0.0625	2411	3110	5521	0.742756	5	0.000929373	0.167	0.167	懂得开发利用地下水：井水取用
3	34	139	140	4	4	8	0.0833333	2045	2567	4612	0.450097	726.636	0.135063	0.167	0.167	休闲耕作制（菑-新-li）：以三年为一周期的一年休闲两年播耕的耕作制度--第一年杀杂草而不种（不是生荒地），第二三年耕种，然后再次循环
3	34	140	141	21	7	28	0.291667	1992	2559	4551	0.430457	77.361	0.0143794	0.283	0.283	垄作：垄（亩）即挖沟洫自然形成的高畦，后来逐渐规格化，也用于计算土地面积
3	35	141	142	20	6	26	0.270833	1993	2560	4553	0.431101	29.192	0.00542605	0.297	0.297	条播法：统一疏密播种，为了通风和容易接受阳光
3	34	142	143	8	8	16	0.166667	2059	2470	4529	0.423374	591.53	0.10995	0.139	0.139	三耒同耕/耦耕：两人一组、各执一耜、相并挖土协作修建沟洫、垦耕、除草、播种
3	36	143	144	31	11	42	0.4375	1968	2472	4440	0.39472	750.82	0.139558	0.274	0.274	耘籽：播种前后都注意除草护苗，对杂草形态的识别有较高水平。
3	36	144	145	28	11	39	0.40625	1972	2472	4444	0.396008	737.041	0.136997	0.25	0.25	中耕防旱保墑
4	42	145	146	6	2	8	0.0833333	2288	3142	5430	0.713458	2	0.000371749	0.267	0.267	人工治虫：利用某些害虫的趋光性以火治虫
3	33	146	147	4	1	5	0.0520833	2334	3143	5477	0.72859	0	0	0.75	0.75	选种技术：根据生长各阶段形态选择肥大而饱满的种子
5	51	147	148	5	3	8	0.0833333	2200	3133	5333	0.682228	0	0	0.7	0.7	大田作物：禾/粟/稷、黍、小麦/来、大麦/牟、稻、荏菽/菽/大豆
5	52	148	148	5	3	8	0.0833333	2200	3133	5333	0.682228	0	0	0.7	0.7	大田作物：苎麻/大麻/麻、葛（纤维作物）
1	13	149	149	0	0	0	0	3160	3160	6320	1	0	0	0	0	占卜耕地
1	13	150	150	0	0	0	0	3160	3160	6320	1	0	0	0	0	占卜禾种
1	13	151	151	0	0	0	0	3160	3160	6320	1	0	0	0	0	占卜风雨
1	13	152	152	0	0	0	0	3160	3160	6320	1	0	0	0	0	占卜丰歉
1	13	153	153	2	1	3	0.03125	2422	3143	5565	0.756922	0	0	0.5	0.5	《夏小正》历法为农业生产服务
3	34	154	154	27	3	30	0.3125	2006	2637	4643	0.460077	56.903	0.0105768	0.16	0.16	井田制：土地公有私耕
2	22	155	155	0	0	0	0	3160	3160	6320	1	0	0	0	0	继续以木器、石器、骨器、蚌器等农具为主
2	22	156	156	5	18	23	0.239583	2109	2474	4583	0.44076	186.819	0.0347249	0.566	0.566	青铜耜
2	22	157	157	9	23	32	0.333333	2072	2481	4553	0.431101	566.066	0.105217	0.417	0.417	青铜钱
2	22	158	158	14	17	31	0.322917	2034	2411	4445	0.39633	1472.47	0.273696	0.251	0.251	青铜镈
2	22	159	159	4	8	12	0.125	2253	2638	4891	0.539923	333.305	0.0619529	0.456	0.456	青铜鋕艾
2	22	160	160	8	2	10	0.104167	2066	2572	4638	0.458467	16.283	0.0030266	0.071	0.071	青铜耰
3	34	161	161	15	4	19	0.197917	2001	2567	4568	0.43593	2079.3	0.386488	0.268	0.268	易田休耕（撂荒地和种植地定期轮换，恢复地力，固定地区农业生产）
3	34	162	162	8	5	13	0.135417	2040	2568	4608	0.448809	23.976	0.00445653	0.571	0.571	起亩畦作：南北方向的畦畴，亩是高于地面的畦畴，旁边往往有排水沟，作物种在畦畴上，低湿的湿地适于这种技术
3	34	163	163	5	3	8	0.0833333	2069	2521	4590	0.443014	115.171	0.0214074	0.333	0.333	耦耕协作：二人协作的大田耕作，整地耕地、开沟作畦、开垦荒地
2	23	164	164	7	3	10	0.104167	2315	3109	5424	0.711526	52.895	0.00983184	0.071	0.071	人工灌溉：井水灌溉
2	23	165	165	7	3	10	0.104167	2307	3109	5416	0.70895	51.709	0.00961139	0.167	0.167	人工灌溉：少量排水沟和灌水沟
3	36	166	166	12	6	18	0.1875	2042	2494	4536	0.425628	52.389	0.00973778	0.417	0.417	中耕除草出现
4	42	167	167	5	1	6	0.0625	2289	3143	5432	0.714102	0	0	0.2	0.2	防治害虫：秉畀炎火（利用趋光特性除害虫）
4	42	168	168	5	1	6	0.0625	2289	3143	5432	0.714102	0	0	0.2	0.2	防治害虫：用手除虫
3	33	169	169	8	2	10	0.104167	2278	3142	5420	0.710238	138.742	0.0257886	0.482	0.482	选育嘉种
3	37	170	170	1	1	2	0.0208333	2411	3143	5554	0.753381	0	0	0	0	仓禀储藏粮食
1	11	171	171	3	0	3	0.03125	2229	3160	5389	0.700258	0	0	1	1	用腐烂杂草肥田
5	51	172	172	5	3	8	0.0833333	2200	3133	5333	0.682228	0	0	0.7	0.7	主要粮食作物：黍（粘黄米）、稷/高粱（黄米）、禾/粟/梁（谷子）、麦、菽/大豆、麻
2	22	173	173	4	4	8	0.0833333	2355	3108	5463	0.724082	4.117	0.000765246	0.5	0.5	戽斗
2	22	174	174	4	4	8	0.0833333	2355	3108	5463	0.724082	4.117	0.000765246	0.5	0.5	辘轳（汲水灌溉）
1	13	175	175	3	2	5	0.0520833	2421	3142	5563	0.756278	2.75	0.000511155	0.167	0.167	与农时紧密结合《夏小正》适时安排农事活动：二十四节气和物候观察
1	13	176	176	2	1	3	0.03125	2423	3143	5566	0.757244	0.5	9.29373e-05	0	0	天文历/阴阳合历的创制：为农业生产服务，减少与时令的误差
1	13	177	177	1	0	1	0.0104167	2439	3160	5599	0.767869	0	0	0	0	农业气象学的萌芽：观测动物活动规律来预报天气
1	13	178	178	0	0	0	0	3160	3160	6320	1	0	0	0	0	农业气象学萌芽：认识到影响农业生产的气象因素有湿度、温度和通风等自然条件，并且都要适度
3	34	179	179	3	2	5	0.0520833	2099	2645	4744	0.492595	0.333	6.18962e-05	0.5	0.5	连种制出现
5	51	180	180	6	3	9	0.09375	2199	3133	5332	0.681906	3	0.000557624	0.467	0.467	主要粮食作物：稻
2	22	181	181	5	13	18	0.1875	2113	2526	4639	0.458789	109.418	0.020338	0.4	0.4	青铜锸
2	22	182	183	32	33	65	0.677083	2154	1170	3324	0.0354153	934.523	0.173704	0.361	0.361	用矿石炼铁，掌握白口生铁冶铸技术
2	22	183	185	32	33	65	0.677083	2154	1170	3324	0.0354153	934.523	0.173704	0.361	0.361	已经能够炼钢：用块炼铁神探制造钢剑
2	22	184	186	32	33	65	0.677083	2154	1170	3324	0.0354153	934.523	0.173704	0.361	0.361	生铁柔化处理技术：把又硬又脆的白口生铁加以柔化处理，使之成为可锻铸铁
2	22	185	187	32	34	66	0.6875	2154	1162	3316	0.0328397	1570.5	0.291916	0.328	0.328	铁范：符合散热均匀和抵抗冷却变形的硬度要求
2	22	186	188	1	2	3	0.03125	2284	1402	3686	0.151964	0	0	0.5	0.5	陶范
3	34	187	189	9	12	21	0.21875	2178	1234	3412	0.0637476	82.979	0.0154237	0.545	0.545	畜力耕作出现：牛耕为主，少量马耕
2	22	188	190	10	11	21	0.21875	2176	1271	3447	0.0750161	40.175	0.00746751	0.709	0.709	牛鼻环：用于耕作和驾车
2	22	189	191	15	17	32	0.333333	2165	1224	3389	0.0563426	247.038	0.0459181	0.397	0.397	铁犁铧/铁耕犁：只能破土划沟，不能翻土作垄。
2	22	190	192	13	16	29	0.302083	2167	1224	3391	0.0569865	387.05	0.0719428	0.329	0.329	铁镬：适用于垦荒和深翻的利器
2	22	191	193	18	25	43	0.447917	2162	1191	3353	0.0447521	691.235	0.128483	0.378	0.378	锸/臿：长方一字形的铁套刃臿
2	22	192	194	18	25	43	0.447917	2162	1191	3353	0.0447521	691.235	0.128483	0.378	0.378	锸/臿：凹字形的铁套刃臿
2	22	193	195	24	24	48	0.5	2142	1220	3362	0.0476497	296.549	0.0551209	0.554	0.554	六角梯形锄：表面脱碳处理具有韧性，中心仍为硬度高的白口生铁，解决了要求有坚硬锋利的刃口和具有韧性及耐冲击的矛盾。
2	22	194	196	24	27	51	0.53125	2142	1214	3356	0.045718	336.636	0.0625721	0.474	0.474	铁褥（短柄锄）：中耕、除草、间苗
2	22	195	197	24	27	51	0.53125	2142	1214	3356	0.045718	336.636	0.0625721	0.474	0.474	铁镈（长柄锄）：中耕、除草、间苗
2	22	196	198	13	15	28	0.291667	2167	1212	3379	0.053123	1543.6	0.286915	0.352	0.352	铁斧
2	22	197	199	13	13	26	0.270833	2167	1259	3426	0.068255	47.837	0.00889168	0.474	0.474	铁凿
2	22	198	200	0	0	0	0	3160	3160	6320	1	0	0	0	0	连枷：谷物脱粒
1	11	199	201	9	11	20	0.208333	2173	1230	3403	0.06085	112.448	0.0209012	0.218	0.218	人工施肥：火烧、薙除、大水漫灌相结合，抑制杂草蔓延，浸泡可是杂草福兰成肥料，增强土地费力，改良土壤结构
1	11	200	202	5	6	11	0.114583	2180	1257	3437	0.0717965	43.565	0.00809763	0.467	0.467	用马粪和其它牲畜、人的粪便作肥
2	22	201	203	0	2	2	0.0208333	3160	3104	6264	0.98197	0	0	0	0	灌溉工具：桔槔发明
1	13	202	205	6	6	12	0.125	2266	1489	3755	0.174179	73.187	0.0136036	0.8	0.8	二十四节气完善，与七十二物候结合指导农业生产
2	22	203	206	19	19	38	0.395833	2161	1238	3399	0.0595621	153.266	0.0284883	0.673	0.673	铁多齿锄/耙：碎土耙土
2	22	204	207	18	25	43	0.447917	2155	1197	3352	0.0444301	856.337	0.159171	0.302	0.302	铁铲：划地除草农具，使用时双手执柄向前推削。
2	22	205	208	14	21	35	0.364583	2166	1189	3355	0.045396	1880.68	0.34957	0.288	0.288	收割农具：铁镰
2	22	206	209	14	21	35	0.364583	2166	1189	3355	0.045396	1880.68	0.34957	0.288	0.288	收割农具：铁鋕
2	22	207	210	5	8	13	0.135417	2257	1368	3625	0.132325	6.833	0.00127008	0.607	0.607	木制的耰/碓/木榔头：碎土覆种的工具
2	22	208	211	32	33	65	0.677083	2154	1170	3324	0.0354153	934.523	0.173704	0.361	0.361	熟练掌握铸铁可锻化退火这一热处理工艺，农具刃口坚硬、锋利、耐磨，又具有韧性
2	22	209	212	32	33	65	0.677083	2154	1170	3324	0.0354153	934.523	0.173704	0.361	0.361	已经采用鼓风设备炼铁炼钢，规模很大
1	11	210	213	12	14	26	0.270833	2170	1239	3409	0.0627817	206.852	0.0384485	0.302	0.302	逐渐做到因地施肥、人为改良土壤
3	36	211	214	18	18	36	0.375	2157	1258	3415	0.0647135	875.721	0.162774	0.379	0.379	因时耕作、因土耕作，趋向于精细化，对田间管理提出较高要求：趁湿润耕地让秧苗扎根着实，土壤中有空隙；
3	36	212	215	18	18	36	0.375	2157	1258	3415	0.0647135	875.721	0.162774	0.379	0.379	因时耕作、因土耕作，趋向于精细化，对田间管理提出较高要求：天气干旱就一定要锄地，让土地更肥，土质松软
3	34	213	216	47	49	96	1	2106	1108	3214	0	5379.97	1	0.237	0.237	易田休耕制和连作制并行，逐步向连作制转化：耕作制度趋于精细，多次翻耕和中耕除草，出现连年耕种。在耕作水平较高的地区还出现一年两熟的情况。
3	35	214	217	7	12	19	0.197917	2246	1401	3647	0.139408	34.417	0.00639725	0.53	0.53	瓠种：瓠嘴对准垄沟，人沿着田垄走去，种子就从小孔泄到沟里，完成播种
2	23	215	218	2	2	4	0.0416667	2384	1759	4143	0.299099	0	0	1	1	水上交通挖掘人工运河：鸿沟（北接黄河，南接济水、汝水、淮水、泗水，向西可达云梦之野，向东可达江淮之间，再通过邗沟可达长江淮河流域，使得黄河淮河长江构成一个通航水系，所到之处农田均可受灌溉之利）
2	23	216	219	2	2	4	0.0416667	2384	1759	4143	0.299099	0	0	1	1	水上交通挖掘人工运河：邗沟
3	34	217	220	0	1	1	0.0104167	3160	3127	6287	0.989375	0	0	0	0	吴、江陵、巴蜀开发较早，江淮以南则是尚未充分开发的水田耕作区，种植水稻为主，方式是火耕水缛。也从事捕鱼狩猎看法等副业
2	23	218	221	22	24	46	0.479167	2158	1256	3414	0.0643915	1064.57	0.197877	0.391	0.391	郑国渠：大型渠系灌溉工程
2	23	219	222	13	15	28	0.291667	2218	1331	3549	0.107856	177.757	0.0330405	0.381	0.381	输水供水上川泽结合，利用泾阳县西北的瓠口作蓄泄机构
2	23	220	223	13	15	28	0.291667	2218	1331	3549	0.107856	177.757	0.0330405	0.381	0.381	利用客水：利用顺流的天然河道假道、横绝交叉的河道
2	23	221	224	18	20	38	0.395833	2173	1277	3450	0.075982	583.348	0.10843	0.337	0.337	在渠首位置上，选择了泾水流出群山进入渭北平原的峡口下游，这里河身较窄，引流无需筑过长的坝，河床比较平坦流速也较慢。部分粗砂得以沉积，减少有害物质入渠。坝址设在灌区最高田的上游，只要筑低坝即可引水灌溉，避免了险情也减少了人力物力财力
2	23	222	225	18	20	38	0.395833	2173	1277	3450	0.075982	583.348	0.10843	0.337	0.337	在渠系布置上，干渠设在地势较高的北山山麓，将渠道布置在灌区的最高一线，使整个灌区都处在干渠的控制上，既能灌及全区，又形成了全面的自然流灌溉。
2	23	223	226	15	17	32	0.333333	2216	1329	3545	0.106568	177.868	0.0330611	0.5	0.5	沉沙技术：粗砂入渠，势必沉积下来，淤高渠底。在渠首下有”古退水槽“，用于退水沉沙。
2	23	224	227	18	20	38	0.395833	2162	1260	3422	0.0669672	828.409	0.15398	0.247	0.247	漳水渠/西门渠：多首制引水工程的创始（从多处引水，渠首也有多个）
2	23	225	228	14	16	30	0.3125	2183	1286	3469	0.0820992	376.141	0.0699151	0.342	0.342	十二渠：每隔一定距离分筑十二低滚水坝，分设十二个口门，各设进水闸，分疏为十二条引水渠。因为引流的漳水是多沙河流，主流常摆动迁徙，多设渠口能够方便引水，维修和运用同时进行。
2	23	226	229	9	13	22	0.229167	2183	1356	3539	0.104636	971.046	0.180493	0.167	0.167	淹灌法（水田灌溉）：在盐碱地上一边洗碱一边种庄稼，通过对水稻的长期淹灌作用，使土壤中的盐分随着水的排出和洗淋下渗作用而不断脱盐。（在低地淹灌）
2	23	227	230	7	11	18	0.1875	2188	1362	3550	0.108178	401.209	0.0745746	0.236	0.236	深川灌水法（旱田灌溉）：除浸润作物以外，并洗浴盐碱土壤，溶解带走有害盐分，由深田川下泄排去。
2	23	228	231	1	5	6	0.0625	2386	1641	4027	0.261751	37.093	0.00689465	0.2	0.2	地下水灌溉：凿井
2	23	229	232	1	5	6	0.0625	2386	1641	4027	0.261751	35.361	0.00657271	0.2	0.2	地下水灌溉：引泉灌溉
1	11	230	233	11	11	22	0.229167	2176	1302	3478	0.0849968	40.915	0.00760506	0.527	0.527	土化之法：利用人畜粪溺制造化肥，用粪肥改良土壤（与种子混合播种）
2	23	231	234	19	22	41	0.427083	2130	1216	3346	0.0424984	1465.63	0.272424	0.156	0.156	“烧薙行水”利用草木的腐殖质和灰烬作肥料：把杂草拔除、晒干、烧掉然后放水浸泡，使刚硬难耕的土地变得肥美
2	23	232	235	13	15	28	0.291667	2158	1308	3466	0.0811333	517.367	0.0961654	0.257	0.257	淤灌：利用黄河含沙量大的特点，把灌溉与肥田和改良盐碱地相结合
1	11	233	236	11	11	22	0.229167	2176	1302	3478	0.0849968	23.697	0.00440467	0.655	0.655	粪种法：把肥料直接混合种子下种
3	35	234	237	11	11	22	0.229167	2176	1302	3478	0.0849968	23.697	0.00440467	0.655	0.655	向渍种方向发展，熟成肥料再混合下种（蚕矢）
3	35	235	238	10	10	20	0.208333	2177	1303	3480	0.0856407	23.497	0.0043675	0.6	0.6	雪水浸种使作物增产耐旱再下种
3	35	236	239	11	11	22	0.229167	2176	1302	3478	0.0849968	23.697	0.00440467	0.655	0.655	溲种法：骨汁和粪渍种，使种子耐旱
5	51	237	240	6	10	16	0.166667	2165	1283	3448	0.0753381	191.724	0.0356366	0.333	0.333	大田作物 ：菽和粟并列成为主要粮食作物
5	51	238	241	32	36	68	0.708333	2114	1124	3238	0.00772698	4256.81	0.791234	0.121	0.121	大田作物：麦的快速发展
3	34	239	243	5	5	10	0.104167	2174	1306	3480	0.0856407	296.658	0.0551412	0.3	0.3	轮作换茬技术：禾麦轮作
2	23	240	244	15	17	32	0.333333	2239	1354	3593	0.122022	409.974	0.0762038	0.243	0.243	思陂：陂塘蓄水工程。在地形较低的丘陵地区，利用地表径流或者天然蓄水地，在其周围低下地段筑坝截水，修筑有相当需水量的人工湖，引水灌溉。具有灌溉、蓄洪、航运调节肥水水量的作用。
2	23	241	245	15	17	32	0.333333	2239	1354	3593	0.122022	409.974	0.0762038	0.243	0.243	芍陂：陂塘蓄水工程，灌溉/防洪/航运结合
2	23	242	246	17	19	36	0.375	2235	1350	3585	0.119446	1097.04	0.203912	0.211	0.211	都江堰：灌溉分洪工程。都江鱼嘴（分水）、飞沙堰（衔接在内金刚堤的下端的内江溢洪排沙关键工程）、宝瓶口（引流灌溉并控制内江流量的咽喉，利用两岸岩石的狭窄和引水通道来控制洪水和泥沙）。还有百丈堤、分水鱼嘴、金刚堤、人字堤等一系列配套附属建筑物。
2	23	243	247	2	4	6	0.0625	2364	1575	3939	0.233419	0	0	0.667	0.667	竹笼法：凿山引水，在地基不坚实的卵石冲积层上修筑了造价低廉而功效显著的堤堰工程
2	23	244	248	2	4	6	0.0625	2364	1575	3939	0.233419	0	0	0.667	0.667	杩槎法：灵活节流和节制水量
2	23	245	249	5	11	16	0.166667	2259	1441	3700	0.156471	174.601	0.0324539	0.2	0.2	稻田灌溉系统：修筑陂塘或水岸作为水源工程，以储蓄水
2	23	246	250	5	11	16	0.166667	2259	1441	3700	0.156471	174.601	0.0324539	0.2	0.2	稻田灌溉系统：挖渠筑堤束水导流入干渠，防止水流失
2	23	247	251	5	11	16	0.166667	2259	1441	3700	0.156471	174.601	0.0324539	0.2	0.2	稻田灌溉系统：由干渠分出支渠再分出斗渠，平均配水到田头小沟，再由小沟灌水到田，四周筑起田埂关住稻田水层，有余水或者发大水时则通过大浍排泄到川中
2	23	248	253	18	18	36	0.375	2255	1490	3745	0.170959	817.125	0.151883	0.458	0.458	维护管理上的多项合理措施：保证灌溉防洪运输的综合利用
3	34	249	254	14	16	30	0.3125	2158	1221	3379	0.053123	463.995	0.0862449	0.129	0.129	休闲制与连种制并存
3	34	250	255	26	33	59	0.614583	2159	1146	3305	0.0292981	602.977	0.112078	0.344	0.344	系统耕作技术：深耕（对当年和下年庄稼的良好生长都有作用）
3	34	251	256	27	34	61	0.635417	2158	1145	3303	0.0286542	669.169	0.124382	0.332	0.332	系统耕作技术：熟耰（细致地碎土，均匀地播种）
3	34	252	257	27	34	61	0.635417	2158	1145	3303	0.0286542	669.169	0.124382	0.332	0.332	系统耕作技术：疾耰（覆种和平土：耕播后迅速及时地碎土覆种）
3	36	253	258	27	34	61	0.635417	2158	1145	3303	0.0286542	669.169	0.124382	0.332	0.332	系统耕作技术：易耘（快速在杂草蔓延之前把它扑灭）
3	36	254	259	27	34	61	0.635417	2158	1145	3303	0.0286542	669.169	0.124382	0.332	0.332	系统耕作技术：熟耘（细致地中耕：间苗、培土、除草等）
3	34	255	260	13	13	26	0.270833	2192	1318	3510	0.0952994	2072.13	0.385156	0.256	0.256	因时因地耕作：看天象看物候定耕期
3	34	256	261	13	13	26	0.270833	2164	1292	3456	0.0779137	312.383	0.0580641	0.372	0.372	因时因地耕作：因地势高低定耕地措施-岗地防旱保墑、洼地排涝散墑
3	34	257	262	11	11	22	0.229167	2166	1294	3460	0.0792015	155.24	0.0288552	0.345	0.345	因时因地耕作：因土质不同，定耕作先后
3	34	258	263	10	10	20	0.208333	2162	1283	3445	0.0743722	159.058	0.0295648	0.333	0.333	因时因地耕作：因土壤水分含量多寡，定耕地时宜
3	34	259	264	10	11	21	0.21875	2166	1285	3451	0.0763039	72.893	0.013549	0.291	0.291	土壤耕作五大原则：（力者欲柔，柔者欲力）使过于紧密的土壤疏松些，使过于疏松的土壤紧密些
3	34	260	265	10	11	21	0.21875	2166	1285	3451	0.0763039	72.893	0.013549	0.291	0.291	土壤耕作五大原则：（息者欲劳，劳者欲息）贯彻养地和用地相结合的原则，使休闲的土地得到利用使利用过的土地得到休闲以恢复地力
3	34	261	266	10	11	21	0.21875	2166	1285	3451	0.0763039	72.893	0.013549	0.291	0.291	土壤耕作五大原则：（棘者欲肥，肥者欲棘）通过土地更做错事来调节土壤肥力状况，不可过肥又不可不肥
3	34	262	267	10	11	21	0.21875	2166	1285	3451	0.0763039	72.893	0.013549	0.291	0.291	土壤耕作五大原则：（急者欲缓，缓者欲急）通过耕作措施和土壤保肥能力的强弱来调节肥力释放的快慢
3	34	263	268	10	11	21	0.21875	2166	1285	3451	0.0763039	72.893	0.013549	0.291	0.291	土壤耕作五大原则：（湿者欲燥，燥者欲湿）调节土壤水分状况，不能过湿或过干
3	34	264	269	13	19	32	0.333333	2160	1239	3399	0.0595621	266.935	0.0496164	0.257	0.257	畎亩法/垄作法：上田弃亩（在高田，将作物种在沟内不种在垄上，抗旱保墑）
3	34	265	270	13	19	32	0.333333	2160	1239	3399	0.0595621	266.935	0.0496164	0.257	0.257	畎亩法/垄作法：下田弃畎（在低田，将作物种在垄上不种在沟里，排水防涝通风透光）
3	35	266	271	5	9	14	0.145833	2275	1470	3745	0.170959	2.447	0.000454835	0.667	0.667	均匀细致地播种
3	36	267	272	19	24	43	0.447917	2153	1192	3345	0.0421764	660.857	0.122837	0.297	0.297	消灭三盗：地窃（播种过稀，浪费耕地）
3	36	268	273	19	24	43	0.447917	2153	1192	3345	0.0421764	660.857	0.122837	0.297	0.297	消灭三盗：苗窃（密植不成行，苗与苗相欺，生长不好）
3	36	269	274	19	24	43	0.447917	2153	1192	3345	0.0421764	660.857	0.122837	0.297	0.297	消灭三盗：草窃（杂草妨碍禾苗生长）
3	35	270	275	11	15	26	0.270833	2215	1365	3580	0.117836	169.279	0.0314647	0.295	0.295	进一步强调条播法，植株间通风透光
3	35	271	276	6	10	16	0.166667	2253	1442	3695	0.154862	15.27	0.00283831	0.6	0.6	播种密度上，播种量要适当，不太密也不太稀，因地制宜调整密度
3	36	272	277	19	23	42	0.4375	2177	1300	3477	0.0846748	272.343	0.0506216	0.32	0.32	培土/籽：覆土厚薄适度
3	35	273	278	6	10	16	0.166667	2253	1442	3695	0.154862	15.27	0.00283831	0.6	0.6	株行距要求纵横成行，保证田间通风，有等距全苗的观念
3	36	274	279	11	18	29	0.302083	2162	1203	3365	0.0486156	572.754	0.10646	0.17	0.17	中耕原则：出苗后要间去弱苗，“长其兄去其弟”
3	33	275	280	7	9	16	0.166667	2231	1445	3676	0.148744	380.996	0.0708175	0.458	0.458	良种培育：进行普遍品种资源调查，并在此基础上指导老百姓因地制宜采用不同品种
3	33	276	281	7	9	16	0.166667	2231	1445	3676	0.148744	380.996	0.0708175	0.458	0.458	良种培育：由妇女保藏种子
3	33	277	282	7	9	16	0.166667	2231	1445	3676	0.148744	380.996	0.0708175	0.458	0.458	通过性状选育良种：通过综合农业措施使作物茎秆健壮、穗大饱满、籽粒出米率高、品质优良
4	42	278	283	5	8	13	0.135417	2284	1405	3689	0.15293	94.336	0.0175347	0.429	0.429	害虫防治：通过深耕改变土壤环境、消灭杂草和害虫
4	42	279	284	9	12	21	0.21875	2231	1336	3567	0.113651	420.956	0.078245	0.227	0.227	害虫防治：掌握适宜的耕作时期
4	42	280	285	3	6	9	0.09375	2247	1452	3699	0.156149	233.94	0.0434835	0.133	0.133	害虫防治：各种作物互相搭配种植，预防虫害等自然灾害
4	43	281	286	0	3	3	0.03125	3160	3133	6293	0.991307	0	0	0.667	0.667	药物防治害虫（毒八角、襄荷、野菊）
3	36	282	287	10	10	20	0.208333	2260	1479	3739	0.169028	550.915	0.102401	0.422	0.422	掌握农时：在恰当的时间耕作，把握作物适宜的耕作和收获期
3	34	283	288	3	3	6	0.0625	2309	1571	3880	0.214424	1.744	0.000324165	0.667	0.667	制定出相应的政策措施保障农时：农忙季节不准大兴土木、打仗、庶人行冠礼、婚嫁等；“制野禁”不准本地男子出赘、女子出嫁外地、地未整好不准做其他事情、不上年纪不准种园、力量不足不准开荒而耕、农民不得经商或其他非农业活动；统治者有三不夺：不大兴土木、不大搞水利工程、不兴兵打仗
3	34	284	289	9	9	18	0.1875	2214	1399	3613	0.128461	23.931	0.00444817	0.417	0.417	掌握地宜：根据地势的高低、土壤的肥瘠来安排农作物的种植
3	34	285	290	11	11	22	0.229167	2212	1397	3609	0.127173	25.18	0.00468032	0.545	0.545	掌握地宜：按照不同的地势全面安排农、林、牧、渔的生产
3	34	286	291	5	5	10	0.104167	2228	1441	3669	0.146491	2.966	0.000551304	0.1	0.1	利用指示植物来选择耕地，看是否湿润肥美、向阳和水泉的流向
1	15	287	292	4	4	8	0.0833333	2237	1457	3694	0.15454	0.36	6.69149e-05	0.5	0.5	把天地人三个生产因素的人放在主要地位，指导农业生产（充分发挥人的主观能动性，掌握自然规律，改变不利环境条件）
1	12	288	293	7	7	14	0.145833	2221	1431	3652	0.141017	9.974	0.00185391	0.476	0.476	土壤学出现：对土壤进行分类，“五地”说（根据土壤植被、产地和自然地势，根据颜色特征和质地）
1	12	289	294	7	7	14	0.145833	2221	1431	3652	0.141017	9.974	0.00185391	0.476	0.476	传统土壤科学：记载土壤地理（分布状况）
1	12	290	295	7	7	14	0.145833	2221	1431	3652	0.141017	9.974	0.00185391	0.476	0.476	土壤学的出现：土（自然土壤）和壤（耕作土壤）
1	12	291	296	6	6	12	0.125	2227	1442	3669	0.146491	14.572	0.00270856	0.333	0.333	传统土壤科学：认识了植物的生长和土地的高低条件有关。由于不同的环境条件，一定的土壤有一定的植被，彼此依存形成特有的生态系统，要因地制宜发展农业
1	12	292	297	16	16	32	0.333333	2201	1403	3604	0.125563	43.458	0.00807774	0.458	0.458	土壤学出现：对土壤形状的把握（重视土壤的结构和水分、注意土壤中动物的活动、各类土壤的水文状况）
1	12	293	298	13	14	27	0.28125	2202	1301	3503	0.0930457	600.811	0.111676	0.22	0.22	土壤学出现：重视土壤的生产能力，并划分了土壤肥力等级
1	12	294	299	33	33	66	0.6875	2149	1276	3425	0.067933	1369.46	0.254547	0.239	0.239	土壤学出现：“草木之道”注意土壤和各类土地与植物群落的关系、与农业生产的关系，注意对生态环境的综合考察
1	12	295	300	43	43	86	0.895833	2121	1202	3323	0.0350934	3545.67	0.65905	0.106	0.106	出现“土宜/地宜”的概念：认识到土地和植物的关系，因土种植，不同土壤安排不同作物
1	12	296	301	33	33	66	0.6875	2158	1292	3450	0.075982	661.365	0.122931	0.117	0.117	出现“土宜/地宜”的概念：因地制宜发展各业（农牧林渔）
1	12	297	302	33	33	66	0.6875	2158	1292	3450	0.075982	713.921	0.1327	0.121	0.121	出现“土宜/地宜”的概念：重视农业的地区性，按区域特点安排生产生活
1	12	298	303	24	24	48	0.5	2175	1311	3486	0.0875724	257.521	0.0478666	0.163	0.163	出现“土脉”的概念：土气、土膏和土脉的理念来解释土壤的状态、成分，相互连通的规律
1	12	299	304	27	27	54	0.5625	2164	1293	3457	0.0782357	826.019	0.153536	0.137	0.137	出现“土脉”的概念：认识水和土的关系，把水看作传输养分的血液
1	13	300	305	8	8	16	0.166667	2249	1465	3714	0.160979	126.689	0.0235483	0.464	0.464	不违农时耕作的原则/意识
1	13	301	306	4	4	8	0.0833333	2291	1542	3833	0.199292	43.865	0.00815339	0.333	0.333	正确安排五谷的种植顺序来防御反常气候的危害
1	13	302	307	4	5	9	0.09375	2318	1579	3897	0.219897	157.989	0.0293661	0.5	0.5	创制四分历：比较准确地测定回归年的长度
1	13	303	308	5	8	13	0.135417	2317	1576	3893	0.218609	422.405	0.0785144	0.286	0.286	阴阳合历与节气物候相结合标准化农时体系（《夏小正》到《吕氏春秋-十二纪》/《礼记-月令》）：十分符合黄河中下游的实际情况；按阴历十二个月记述更详细具体系统的星象、物候和农事记载，包含了二十四节气的大部分内容，并将事物纳入完整的阴阳五行体系（三十时节）
1	13	304	309	3	3	6	0.0625	2388	1743	4131	0.295235	0	0	1	1	利用星象指时：天文观测（夏小正、火历记载大火星的移动）
1	13	305	310	3	3	6	0.0625	2267	1518	3785	0.183838	25.306	0.00470374	0.333	0.333	以阴阳二期的消长来解释气候的变迁，以草木生长收藏对气候变迁的依赖来说明掌握农时的重要性（接近于认识到太阳能碓作物生产的根本作用）
1	14	306	311	3	4	7	0.0729167	2359	1711	4070	0.275596	0	0	0.75	0.75	农业生物学萌芽：认识到生物的遗传和变异性，未上升为理论
1	14	307	312	6	7	13	0.135417	2227	1371	3598	0.123632	772.926	0.143667	0.262	0.262	农业生物学萌芽：对农业生物形态特点有认识，辨别不同种类的形态
1	14	308	313	4	5	9	0.09375	2357	1709	4066	0.274308	39.366	0.00731714	0.45	0.45	农业生物学萌芽：对农业作物生理特性有认识，认识到植物的雌雄特性
1	14	309	314	2	2	4	0.0416667	2355	1639	3994	0.251127	16.424	0.0030528	0	0	农业生物学萌芽：认识到生物内部不同部位以及不同部位之间的内在联系
1	14	310	315	21	21	42	0.4375	2162	1291	3453	0.0769478	1530.57	0.284494	0.129	0.129	农业生物学萌芽：认识到生物之间（庄稼和杂草）的相互关系，提出合理的田间作物群体结构模式
1	14	311	316	7	7	14	0.145833	2210	1417	3627	0.132968	86.679	0.0161114	0.286	0.286	农业生物学萌芽：认识到水和阳光对作物生长的重要性
3	34	312	317	8	8	16	0.166667	2207	1413	3620	0.130715	240.521	0.0447067	0.214	0.214	出现合理保护自然资源的理论：林业、渔业、野生动物等生物资源为主
2	23	313	318	17	17	34	0.354167	2256	1484	3740	0.16935	860.37	0.159921	0.206	0.206	制定均水规章
2	23	314	319	15	15	30	0.3125	2260	1496	3756	0.174501	18.934	0.00351935	0.552	0.552	防治水害：设置水官专门负责治水事宜，分区管理的责任制
2	23	315	320	15	15	30	0.3125	2260	1496	3756	0.174501	18.934	0.00351935	0.552	0.552	防治水害：规定治水工程的施工季节（春三月）
2	23	316	321	15	15	30	0.3125	2260	1496	3756	0.174501	18.934	0.00351935	0.552	0.552	防治水害：对各处地方进行经常性检查维修，做好应急准备
2	23	317	322	15	15	30	0.3125	2260	1496	3756	0.174501	18.934	0.00351935	0.552	0.552	发展灌溉的设想：筑坝截流，提高水位，引水分洪，灌溉高地
					SUM	6652				1404424		111882		113.129
					MAX	96				6320		5379.97		1
					MIN	0				3214		0		0
					AVG						0.391616		0.0656026

## Sheet: QH
Level 2 group	Level 3 group	ID	Time ID	OutDeg	Indeg	SUM_deg	Deg-nom	OutClose	InClose	SUM_clo	Clo-nom	Between	Betw-nom	Clustering coeff	Clus-norm	Technology name
2	22	1	1	17	15	32	0.237037	2551	4287	6838	0.389709	375.484	0.0309145	0.36	0.36	粗糙的打制石器：砍砸器
2	22	2	2	21	14	35	0.259259	2479	4239	6718	0.361124	493.565	0.0406364	0.226	0.226	粗糙的打制石器：刮削器
2	22	3	3	32	22	54	0.4	2270	4224	6494	0.307766	477.824	0.0393404	0.307	0.307	粗糙的打制石器：尖状器
2	22	4	4	30	20	50	0.37037	2278	4230	6508	0.311101	278.123	0.0228985	0.366	0.366	粗制的骨器：有角工具
2	22	5	5	12	12	24	0.177778	4592	4592	9184	0.948547	132	0.0108679	0	0	粗制的骨器：头盖骨制容器
2	22	6	6	17	13	30	0.222222	2479	4196	6675	0.350881	1449.15	0.119312	0.213	0.213	粗制的骨器：刀形器
2	22	7	7	21	14	35	0.259259	2479	4239	6718	0.361124	493.565	0.0406364	0.226	0.226	粗制的骨器：刮削器
2	22	8	8	4	4	8	0.0592593	2584	4179	6763	0.371844	3822.07	0.31468	0.167	0.167	简单的木棒
2	22	9	9	0	0	0	0	4700	4700	9400	1	0	0	0	0	小石珠
2	22	10	10	2	1	3	0.0222222	4682	4691	9373	0.993568	0	0	0.5	0.5	穿孔砾石
2	22	11	11	0	0	0	0	4700	4700	9400	1	0	0	0	0	兽类牙齿
2	22	12	12	1	1	2	0.0148148	2969	4352	7321	0.504764	0	0	0	0	开始使用天然火
2	22	13	13	1	1	2	0.0148148	2969	4352	7321	0.504764	0	0	0	0	开始使用人工火
2	22	14	14	0	0	0	0	4700	4700	9400	1	0	0	0	0	发明了弓箭
2	22	15	15	18	16	34	0.251852	2486	4234	6720	0.361601	1531.48	0.126091	0.32	0.32	有一定类型：砍凿器
2	22	16	16	22	15	37	0.274074	2478	4238	6716	0.360648	520.837	0.0428817	0.258	0.258	有一定类型：刮削器
2	22	17	17	2	1	3	0.0222222	4682	4691	9373	0.993568	0	0	0.5	0.5	有一定类型：石球
2	22	18	18	34	24	58	0.42963	2268	4222	6490	0.306813	483.202	0.0397832	0.356	0.356	有一定类型：小型尖状器
2	22	19	19	34	24	58	0.42963	2268	4222	6490	0.306813	483.202	0.0397832	0.356	0.356	有一定类型：厚三菱尖状器
2	22	20	20	30	20	50	0.37037	2278	4230	6508	0.311101	278.123	0.0228985	0.366	0.366	有一定类型：牙角钩型器
2	22	21	21	5	5	10	0.0740741	2807	4231	7038	0.437351	141.61	0.0116591	0.2	0.2	石器（多经过砥磨光或者琢制和打制，从事农业耕作和粮食加工）：磨盘
2	22	22	22	5	5	10	0.0740741	2807	4231	7038	0.437351	141.61	0.0116591	0.2	0.2	石器：磨棒
2	22	23	23	18	12	30	0.222222	2285	4277	6562	0.323964	14.401	0.00118567	0.533	0.533	石器：两端刃的铲
2	22	24	24	18	12	30	0.222222	2285	4277	6562	0.323964	14.401	0.00118567	0.533	0.533	石器：带肩铲
2	22	25	25	18	12	30	0.222222	2285	4277	6562	0.323964	14.401	0.00118567	0.533	0.533	石器：舌型铲
2	22	26	26	4	4	8	0.0592593	2773	4210	6983	0.42425	0	0	1	1	石器：杵臼（粮食加工）
2	22	27	27	8	7	15	0.111111	2501	4212	6713	0.359933	195.571	0.0161018	0.268	0.268	石器：磨光穿孔刀
2	22	28	28	9	5	14	0.103704	2505	4219	6724	0.362554	75.981	0.0062557	0.5	0.5	石器：带齿镰
2	22	29	29	11	7	18	0.133333	2498	4212	6710	0.359219	357.171	0.0294067	0.327	0.327	石器：磨光带柄镰
2	22	30	30	9	7	16	0.118519	2552	4288	6840	0.390186	176.234	0.0145098	0.333	0.333	石器：磨制斧
2	22	31	31	5	5	10	0.0740741	2633	4301	6934	0.412577	14.164	0.00116616	0.7	0.7	石器：凿
2	22	32	32	4	4	8	0.0592593	2634	4302	6936	0.413054	8.429	0.00069398	0.833	0.833	石器：锤
2	22	33	33	4	4	8	0.0592593	2634	4302	6936	0.413054	8.429	0.00069398	0.833	0.833	石器：“敲砸器”
2	22	34	34	10	6	16	0.118519	2341	4285	6626	0.339209	0.083	6.83359e-06	0.6	0.6	石器：锄
2	22	35	35	38	25	63	0.466667	2203	4221	6424	0.291091	344.729	0.0283824	0.353	0.353	石器：耜（加上石片（耜）在耒头用于掘地，合成耒耜）
2	22	36	36	12	10	22	0.162963	2615	4297	6912	0.407337	100.519	0.00827597	0.364	0.364	大型有段石锛（砍伐工具）
2	22	37	37	5	2	7	0.0518519	2348	4291	6639	0.342306	6.009	0.000494735	0.25	0.25	鹤嘴锄
2	22	38	38	3	3	6	0.0444444	2871	4308	7179	0.470939	0	0	1	1	骨器：凿
2	22	39	39	5	5	10	0.0740741	2651	4294	6945	0.415198	0.211	1.73721e-05	0.8	0.8	骨器：锥
2	22	40	40	14	11	25	0.185185	2455	4278	6733	0.364697	5.536	0.000455792	0.615	0.615	骨器：铲
2	22	41	41	37	24	61	0.451852	2204	4222	6426	0.291567	344.646	0.0283755	0.328	0.328	骨器：耒耜
2	22	42	42	1	1	2	0.0148148	4603	4603	9206	0.953788	0	0	0	0	陶器（多为粗陶，泥质陶次之。也有夹砂红陶）：鼎
2	22	43	43	1	1	2	0.0148148	4603	4603	9206	0.953788	0	0	0	0	陶器：壶
2	22	44	44	1	1	2	0.0148148	4603	4603	9206	0.953788	0	0	0	0	陶器：罐
2	22	45	45	1	1	2	0.0148148	4603	4603	9206	0.953788	0	0	0	0	陶器：三足器
2	22	46	46	1	1	2	0.0148148	4603	4603	9206	0.953788	0	0	0	0	陶器：钵
2	22	47	47	1	1	2	0.0148148	4603	4603	9206	0.953788	0	0	0	0	陶器：瓢
2	22	48	48	6	5	11	0.0814815	2508	4219	6727	0.363268	68.534	0.00564257	0.5	0.5	蚌刀
2	22	49	49	8	5	13	0.0962963	2506	4219	6725	0.362792	75.133	0.00618588	0.446	0.446	磨光安柄蚌镰
2	22	50	50	18	15	33	0.244444	2303	4189	6492	0.307289	3014.03	0.248152	0.637	0.637	单齿木耒（尖头木棒）
2	22	51	51	17	14	31	0.22963	2355	4232	6587	0.329919	8.443	0.000695132	0.721	0.721	双齿木耒
2	22	52	52	17	14	31	0.22963	2355	4232	6587	0.329919	8.443	0.000695132	0.721	0.721	带横木可脚踏木耒/手推脚踩耒耜
2	22	53	53	1	1	2	0.0148148	4683	4683	9366	0.991901	0	0	0	0	金属炼制：红铜牌
2	22	54	54	1	1	2	0.0148148	4683	4683	9366	0.991901	0	0	0	0	金属炼制：红铜器
2	22	55	55	38	25	63	0.466667	2203	4221	6424	0.291091	344.729	0.0283824	0.353	0.353	骨器：耜
2	22	56	56	2	2	4	0.0296296	2872	4309	7181	0.471415	0	0	1	1	骨器：凿
2	22	57	57	5	5	10	0.0740741	2651	4294	6945	0.415198	0.211	1.73721e-05	0.8	0.8	骨器：锥
2	22	58	60	15	11	26	0.192593	2335	4278	6613	0.336112	4.529	0.000372883	0.638	0.638	骨器：铲
2	22	59	61	0	0	0	0	4700	4700	9400	1	0	0	0	0	骨器：“织网器”
2	22	60	62	0	0	0	0	4700	4700	9400	1	0	0	0	0	骨器：“锯形器”
2	22	61	63	0	0	0	0	4700	4700	9400	1	0	0	0	0	骨器：“蝶形器”
2	22	62	64	0	0	0	0	4700	4700	9400	1	0	0	0	0	骨器：“靴形器”
2	22	63	65	6	5	11	0.0814815	2508	4219	6727	0.363268	68.534	0.00564257	0.5	0.5	骨器：蚌刀
2	22	64	66	7	4	11	0.0814815	2346	4289	6635	0.341353	8.465	0.000696944	0.381	0.381	鹿角鹤嘴锄
2	22	65	67	7	5	12	0.0888889	2565	4301	6866	0.396379	14.164	0.00116616	0.571	0.571	石器：斧
2	22	66	68	7	5	12	0.0888889	2565	4301	6866	0.396379	14.164	0.00116616	0.571	0.571	石器：锛
2	22	67	69	5	5	10	0.0740741	2633	4301	6934	0.412577	14.164	0.00116616	0.7	0.7	石器：凿
2	22	68	70	8	7	15	0.111111	2501	4212	6713	0.359933	195.571	0.0161018	0.268	0.268	石器：半月形有孔刀
2	22	69	71	9	7	16	0.118519	2552	4288	6840	0.390186	176.234	0.0145098	0.333	0.333	石器：穿孔斧
2	22	70	72	9	7	16	0.118519	2552	4288	6840	0.390186	176.234	0.0145098	0.333	0.333	石器：大型斧（更大更锋利）
2	22	71	73	10	7	17	0.125926	2341	4284	6625	0.338971	4.574	0.000376588	0.589	0.589	石器：锄（横斫式翻土农具）
2	22	72	74	14	10	24	0.177778	2338	4281	6619	0.337542	8.594	0.000707564	0.593	0.593	石器：镬（横斫式翻土农具）
2	22	73	75	7	4	11	0.0814815	2346	4289	6635	0.341353	8	0.000658659	0.381	0.381	石器：鹿角锄
2	22	74	76	9	8	17	0.125926	2427	4283	6710	0.359219	0.617	5.07991e-05	0.833	0.833	斜把破土器：带有锋刃的三角形石器，用于开沟（原始犁）
2	22	75	77	9	8	17	0.125926	2427	4283	6710	0.359219	0.617	5.07991e-05	0.833	0.833	带孔“石犁”：镶在木质犁床中由人力或者畜力牵引座水平翻土，适合水田耕作
2	22	76	78	5	5	10	0.0740741	2753	4219	6972	0.421629	68.534	0.00564257	0.5	0.5	木器：刀
2	22	77	80	6	6	12	0.0888889	2388	4198	6586	0.329681	997.204	0.0821022	0.4	0.4	木器：尖头小棒
2	22	78	81	5	5	10	0.0740741	2688	4174	6862	0.395426	1829.42	0.150621	0.7	0.7	木器：带榫小木方
2	22	79	82	0	0	0	0	4700	4700	9400	1	0	0	0	0	木器：碟形器
2	22	80	83	38	25	63	0.466667	2203	4221	6424	0.291091	344.729	0.0283824	0.353	0.353	木器：耜
2	22	81	84	12	12	24	0.177778	2505	4277	6782	0.37637	5.102	0.00042006	0.803	0.803	木器：铲
2	22	82	85	5	5	10	0.0740741	2688	4174	6862	0.395426	1829.42	0.150621	0.7	0.7	木器：方头木铣
2	22	83	86	5	4	9	0.0666667	2443	4285	6728	0.363506	1.534	0.000126298	0.5	0.5	木器：三菱锥形掘土工具
2	22	84	87	6	6	12	0.0888889	2766	4203	6969	0.420915	214.578	0.0176667	0.533	0.533	木器：杵（粮食加工）
2	22	85	88	4	3	7	0.0518519	2376	4290	6666	0.348737	3.216	0.000264781	0.5	0.5	木器：鹤嘴锄
2	22	86	89	1	1	2	0.0148148	4603	4603	9206	0.953788	0	0	0	0	陶器（夹炭黑陶）：罐
2	22	87	90	1	1	2	0.0148148	4603	4603	9206	0.953788	0	0	0	0	陶器：盘
2	22	88	91	1	1	2	0.0148148	4603	4603	9206	0.953788	0	0	0	0	陶器：釜
2	22	89	92	1	1	2	0.0148148	4603	4603	9206	0.953788	0	0	0	0	陶器：盆
2	22	90	93	1	1	2	0.0148148	4603	4603	9206	0.953788	0	0	0	0	陶器：器盖
2	22	91	94	1	1	2	0.0148148	4603	4603	9206	0.953788	0	0	0	0	陶器：器座
2	22	92	95	4	4	8	0.0592593	2808	4263	7071	0.445212	0.364	2.9969e-05	0.667	0.667	陶器：刀
2	22	93	96	3	3	6	0.0444444	2833	4242	7075	0.446165	0.4	3.2933e-05	0.667	0.667	陶器：臼（粮食加工）
2	22	94	97	8	8	16	0.118519	2799	4255	7054	0.441162	215.224	0.0177199	0	0	陶轮：使用打磨技术制造工具，而非早期打制石器
2	22	95	98	37	24	61	0.451852	2204	4222	6426	0.291567	344.646	0.0283755	0.328	0.328	蚌耜
2	22	96	99	10	6	16	0.118519	2342	4283	6625	0.338971	3.464	0.000285199	0.511	0.511	蚌铲
2	22	97	100	7	5	12	0.0888889	2507	4219	6726	0.36303	68.534	0.00564257	0.476	0.476	蚌镰
2	23	98	101	0	0	0	0	4700	4700	9400	1	0	0	0	0	疏浚河道、引水入海
2	23	99	102	0	0	0	0	4700	4700	9400	1	0	0	0	0	发明凿井技术
2	23	100	103	0	0	0	0	4700	4700	9400	1	0	0	0	0	抱瓮灌溉
5	51	101	104	0	0	0	0	4700	4700	9400	1	0	0	0	0	粟和黍为主要作物；发现了粟、稻谷、糜子、麻（纤维作物和食用作物）、引进大小麦（从新疆河湟等西北（小麦）和西南（大麦）地区传入黄河流域）、驯化菽（大豆）；有储藏粮食的窖穴
5	52	102	104	0	0	0	0	4700	4700	9400	1	0	0	0	0	驯化薏苡；蚕豆、芝麻、甜瓜子、瓠籽、菱角、茨实、果壳或果核、白菜和芥菜籽；有储藏粮食的窖穴
5	51	103	105	0	0	0	0	4700	4700	9400	1	0	0	0	0	发现了水稻、糯稻；苧麻、花生、蚕豆、芝麻、葛（纺织原料）、酸枣、甜瓜子、瓠籽、菱角、茨实、桃（驯化大豆；栽种薏苡、瓠/葫芦；蔬菜类有菱角、茨实、甜瓜子、核桃、酸枣等）
5	52	104	105	0	0	0	0	4700	4700	9400	1	0	0	0	0	苧麻、花生、蚕豆、芝麻、葛（纺织原料）、酸枣、甜瓜子、瓠籽、菱角、茨实、桃；栽种薏苡、瓠/葫芦；蔬菜类有菱角、茨实、甜瓜子、核桃、酸枣等）
2	22	105	106	8	8	16	0.118519	2799	4255	7054	0.441162	215.224	0.0177199	0	0	快轮技术：打磨农器
2	22	106	107	2	2	4	0.0296296	4682	4682	9364	0.991424	2	0.000164665	0	0	冶铜技术出现
3	34	107	108	18	16	34	0.251852	2582	4276	6858	0.394474	1152.03	0.0948497	0.19	0.19	刀耕火种，砍倒树木（石锛、石斧），烧树木灌丛为灰烬做肥料，也把土壤烧得疏松些
3	34	108	109	25	18	43	0.318519	2304	4228	6532	0.316818	670.35	0.0551915	0.333	0.333	用耒耜松土下种，利于作物生长提高产量延长地力
3	34	109	110	23	17	40	0.296296	2453	4173	6626	0.339209	5490.5	0.452046	0.123	0.123	用工具进行收获，收获后进行加工
3	34	110	111	18	14	32	0.237037	2307	4280	6587	0.329919	3152.6	0.259561	0.196	0.196	生荒耕作制：种植一两年地力衰竭而被抛荒
3	34	111	112	44	26	70	0.518519	2142	4222	6364	0.276798	1887.64	0.155414	0.17	0.17	熟荒耕作制度（锄耕）：使用翻土工具（锄、耜、铲等）进行土地加工，砍种后连续若干年再撂荒
3	34	112	113	0	0	0	0	4700	4700	9400	1	0	0	0	0	利用水牛踩踏过的地种稻“牛踩田”：由一两个人驱使水牛在田间来回走动直至把泥土踩烂，以备种稻
2	22	113	114	1	10	11	0.0814815	2936	4284	7220	0.480705	1470.94	0.121106	0.582	0.582	石斧
2	22	114	115	1	10	11	0.0814815	2910	4271	7181	0.471415	85.603	0.0070479	0.545	0.545	石铲
2	22	115	116	4	8	12	0.0888889	2897	4178	7075	0.446165	698.24	0.0574878	0.456	0.456	石镰
2	22	116	117	4	9	13	0.0962963	2897	4173	7070	0.444974	1228.44	0.10114	0.418	0.418	石刀
2	22	117	118	2	7	9	0.0666667	2931	4209	7140	0.461648	818.307	0.0673732	0.444	0.444	蚌镰
2	22	118	119	2	7	9	0.0666667	2931	4209	7140	0.461648	1125.27	0.0926457	0.444	0.444	蚌刀
2	22	119	120	1	7	8	0.0592593	2910	4274	7184	0.47213	66.451	0.00547107	0.5	0.5	蚌铲
2	22	120	121	1	8	9	0.0666667	2910	4273	7183	0.471891	104.855	0.00863296	0.556	0.556	骨铲
2	22	121	122	0	2	2	0.0148148	4700	4682	9382	0.995712	0	0	1	1	砺石
2	22	122	123	3	13	16	0.118519	2883	4211	7094	0.450691	646.838	0.0532557	0.586	0.586	出现原始耕犁
2	22	123	124	3	15	18	0.133333	2739	4025	6764	0.372082	437.207	0.0359963	0.526	0.526	木制单齿耒
2	22	124	125	3	15	18	0.133333	2739	4044	6783	0.376608	285.812	0.0235316	0.592	0.592	木制双齿耒
2	22	125	126	3	9	12	0.0888889	2752	4079	6831	0.388042	126.353	0.0104029	0.455	0.455	青铜农具普遍：锸
2	22	126	127	3	15	18	0.133333	2742	4071	6813	0.383754	156.788	0.0129087	0.517	0.517	青铜铲
2	22	127	128	3	12	15	0.111111	2908	4255	7163	0.467127	85.877	0.00707046	0.59	0.59	青铜镬（用于垦荒和深翻）
2	22	128	129	4	9	13	0.0962963	2813	4265	7078	0.446879	599.493	0.0493577	0.462	0.462	青铜镬范
2	22	129	130	1	10	11	0.0814815	2936	4284	7220	0.480705	1470.94	0.121106	0.582	0.582	青铜斧
2	22	130	131	6	13	19	0.140741	2895	4169	7064	0.443545	1012.48	0.0833596	0.424	0.424	青铜镰
2	22	131	132	6	10	16	0.118519	2895	4219	7114	0.455455	426.55	0.0351189	0.447	0.447	矩形双孔青铜鋕
2	22	132	133	5	15	20	0.148148	2729	4036	6765	0.37232	205.978	0.0169587	0.504	0.504	青铜耒耜
2	22	133	134	14	21	35	0.259259	2603	4025	6628	0.339686	2773.74	0.228369	0.357	0.357	青铜钱（铲）
2	22	134	135	13	16	29	0.214815	2644	3995	6639	0.342306	1217.18	0.100213	0.277	0.277	青铜镈（锄）
2	23	135	136	29	7	36	0.266667	2550	4080	6630	0.340162	1510.73	0.124382	0.148	0.148	农田沟洫系统：挖掘田间沟洫，修治田畴的过程中设界挖沟洫。在田间挖出一条条排水沟，沟土翻到沟与沟之间的田面上自然形成一条条高畦（亩）。按照遂、沟、洫、浍的顺序逐级由窄而宽由浅而深汇集于河川
2	23	136	137	9	3	12	0.0888889	2876	4649	7525	0.553359	282.519	0.0232605	0.153	0.153	人工灌溉出现：引水灌溉（泉水引用）
2	23	137	138	9	3	12	0.0888889	2876	4649	7525	0.553359	282.519	0.0232605	0.153	0.153	人工灌溉出现：取水灌溉
2	23	138	139	4	2	6	0.0444444	3209	4650	7859	0.63292	10.667	0.000878239	0.167	0.167	懂得开发利用地下水：井水取用
3	34	139	140	4	4	8	0.0592593	2633	4107	6740	0.366365	989.948	0.0815048	0.167	0.167	休闲耕作制（菑-新-li）：以三年为一周期的一年休闲两年播耕的耕作制度--第一年杀杂草而不种（不是生荒地），第二三年耕种，然后再次循环
3	34	140	141	21	7	28	0.207407	2562	4099	6661	0.347546	106.033	0.00872995	0.283	0.283	垄作：垄（亩）即挖沟洫自然形成的高畦，后来逐渐规格化，也用于计算土地面积
3	35	141	142	20	6	26	0.192593	2563	4100	6663	0.348023	47.159	0.00388271	0.297	0.297	条播法：统一疏密播种，为了通风和容易接受阳光
3	34	142	143	8	8	16	0.118519	2649	4010	6659	0.34707	792.538	0.0652515	0.139	0.139	三耒同耕/耦耕：两人一组、各执一耜、相并挖土协作修建沟洫、垦耕、除草、播种
3	36	143	144	31	11	42	0.311111	2518	4012	6530	0.316341	953.594	0.0785117	0.274	0.274	耘籽：播种前后都注意除草护苗，对杂草形态的识别有较高水平。
3	36	144	145	28	11	39	0.288889	2527	4012	6539	0.318485	934.653	0.0769522	0.25	0.25	中耕防旱保墑
4	42	145	146	6	2	8	0.0592593	2990	4682	7672	0.588375	2	0.000164665	0.267	0.267	人工治虫：利用某些害虫的趋光性以火治虫
3	33	146	147	4	1	5	0.037037	3112	4683	7795	0.617675	0	0	0.75	0.75	选种技术：根据生长各阶段形态选择肥大而饱满的种子
5	51	147	148	5	3	8	0.0592593	2748	4673	7421	0.528585	0	0	0.7	0.7	大田作物：禾/粟/稷、黍、小麦/来、大麦/牟、稻、荏菽/菽/大豆
5	52	148	148	5	3	8	0.0592593	2748	4673	7421	0.528585	0	0	0.7	0.7	大田作物：苎麻/大麻/麻、葛（纤维作物）
1	13	149	149	0	0	0	0	4700	4700	9400	1	0	0	0	0	占卜耕地
1	13	150	150	0	0	0	0	4700	4700	9400	1	0	0	0	0	占卜禾种
1	13	151	151	0	0	0	0	4700	4700	9400	1	0	0	0	0	占卜风雨
1	13	152	152	0	0	0	0	4700	4700	9400	1	0	0	0	0	占卜丰歉
1	13	153	153	2	1	3	0.0222222	3241	4683	7924	0.648404	0	0	0.5	0.5	《夏小正》历法为农业生产服务
3	34	154	154	27	3	30	0.222222	2553	4177	6730	0.363983	124.568	0.010256	0.16	0.16	井田制：土地公有私耕
2	22	155	155	0	0	0	0	4700	4700	9400	1	0	0	0	0	继续以木器、石器、骨器、蚌器等农具为主
2	22	156	156	5	18	23	0.17037	2729	4014	6743	0.36708	409.721	0.0337333	0.566	0.566	青铜耜
2	22	157	157	9	23	32	0.237037	2683	4021	6704	0.357789	914.92	0.0753275	0.417	0.417	青铜钱
2	22	158	158	14	17	31	0.22963	2637	3951	6588	0.330157	1942.49	0.15993	0.251	0.251	青铜镈
2	22	159	159	4	8	12	0.0888889	2897	4178	7075	0.446165	698.24	0.0574878	0.456	0.456	青铜鋕艾
2	22	160	160	8	2	10	0.0740741	2703	4112	6815	0.384231	16.283	0.00134062	0.071	0.071	青铜耰
3	34	161	161	15	4	19	0.140741	2556	4107	6663	0.348023	3245.98	0.267249	0.268	0.268	易田休耕（撂荒地和种植地定期轮换，恢复地力，固定地区农业生产）
3	34	162	162	8	5	13	0.0962963	2649	4108	6757	0.370414	23.986	0.00197482	0.571	0.571	起亩畦作：南北方向的畦畴，亩是高于地面的畦畴，旁边往往有排水沟，作物种在畦畴上，低湿的湿地适于这种技术
3	34	163	163	5	3	8	0.0592593	2650	4061	6711	0.359457	209.015	0.0172087	0.333	0.333	耦耕协作：二人协作的大田耕作，整地耕地、开沟作畦、开垦荒地
2	23	164	164	7	3	10	0.0740741	3015	4649	7664	0.58647	127.231	0.0104752	0.071	0.071	人工灌溉：井水灌溉
2	23	165	165	7	3	10	0.0740741	3001	4649	7650	0.583135	97.672	0.00804157	0.167	0.167	人工灌溉：少量排水沟和灌水沟
3	36	166	166	12	6	18	0.133333	2640	4034	6674	0.350643	55.323	0.00455487	0.417	0.417	中耕除草出现
4	42	167	167	5	1	6	0.0444444	2991	4683	7674	0.588852	0	0	0.2	0.2	防治害虫：秉畀炎火（利用趋光特性除害虫）
4	42	168	168	5	1	6	0.0444444	2991	4683	7674	0.588852	0	0	0.2	0.2	防治害虫：用手除虫
3	33	169	169	8	2	10	0.0740741	2949	4682	7631	0.578609	292.068	0.0240467	0.482	0.482	选育嘉种
3	37	170	170	1	1	2	0.0148148	3221	4683	7904	0.64364	0	0	0	0	仓禀储藏粮食
1	11	171	171	3	0	3	0.0222222	2835	4700	7535	0.555741	0	0	1	1	用腐烂杂草肥田
5	51	172	172	5	3	8	0.0592593	2748	4673	7421	0.528585	0	0	0.7	0.7	主要粮食作物：黍（粘黄米）、稷/高粱（黄米）、禾/粟/梁（谷子）、麦、菽/大豆、麻
2	22	173	173	4	4	8	0.0592593	3145	4648	7793	0.617199	4.158	0.000342338	0.5	0.5	戽斗
2	22	174	174	4	4	8	0.0592593	3145	4648	7793	0.617199	4.158	0.000342338	0.5	0.5	辘轳（汲水灌溉）
1	13	175	175	3	2	5	0.037037	3240	4682	7922	0.647928	2.75	0.000226414	0.167	0.167	与农时紧密结合《夏小正》适时安排农事活动：二十四节气和物候观察
1	13	176	176	2	1	3	0.0222222	3242	4683	7925	0.648642	0.5	4.11662e-05	0	0	天文历/阴阳合历的创制：为农业生产服务，减少与时令的误差
1	13	177	177	1	0	1	0.00740741	3258	4700	7958	0.656503	0	0	0	0	农业气象学的萌芽：观测动物活动规律来预报天气
1	13	178	178	0	0	0	0	4700	4700	9400	1	0	0	0	0	农业气象学萌芽：认识到影响农业生产的气象因素有湿度、温度和通风等自然条件，并且都要适度
3	34	179	179	3	2	5	0.037037	2745	4185	6930	0.411625	0.393	3.23566e-05	0.5	0.5	连种制出现
5	51	180	180	6	3	9	0.0666667	2738	4673	7411	0.526203	19.2	0.00158078	0.467	0.467	主要粮食作物：稻
2	22	181	181	5	13	18	0.133333	2741	4066	6807	0.382325	267.997	0.0220648	0.4	0.4	青铜锸
2	22	182	183	65	33	98	0.725926	2632	2710	5342	0.0333492	1897.38	0.156216	0.255	0.255	用矿石炼铁，掌握白口生铁冶铸技术
2	22	183	185	65	33	98	0.725926	2632	2710	5342	0.0333492	1897.38	0.156216	0.255	0.255	已经能够炼钢：用块炼铁神探制造钢剑
2	22	184	186	65	33	98	0.725926	2632	2710	5342	0.0333492	1897.38	0.156216	0.255	0.255	生铁柔化处理技术：把又硬又脆的白口生铁加以柔化处理，使之成为可锻铸铁
2	22	185	187	65	34	99	0.733333	2632	2702	5334	0.0314435	3021.05	0.24873	0.241	0.241	铁范：符合散热均匀和抵抗冷却变形的硬度要求
2	22	186	188	1	2	3	0.0222222	2901	2942	5843	0.152692	0	0	0.5	0.5	陶范
3	34	187	189	26	12	38	0.281481	2674	2774	5448	0.0585993	293.981	0.0242042	0.457	0.457	畜力耕作出现：牛耕为主，少量马耕
2	22	188	190	22	11	33	0.244444	2672	2811	5483	0.0669366	128.611	0.0105888	0.443	0.443	牛鼻环：用于耕作和驾车
2	22	189	191	33	17	50	0.37037	2642	2764	5406	0.0485946	866.038	0.071303	0.38	0.38	铁犁铧/铁耕犁：只能破土划沟，不能翻土作垄。
2	22	190	192	22	16	38	0.281481	2667	2764	5431	0.0545498	870.138	0.0716405	0.337	0.337	铁镬：适用于垦荒和深翻的利器
2	22	191	193	29	25	54	0.4	2660	2731	5391	0.0450214	1699.6	0.139932	0.36	0.36	锸/臿：长方一字形的铁套刃臿
2	22	192	194	29	25	54	0.4	2660	2731	5391	0.0450214	1699.6	0.139932	0.36	0.36	锸/臿：凹字形的铁套刃臿
2	22	193	195	36	24	60	0.444444	2634	2760	5394	0.0457361	478.264	0.0393766	0.434	0.434	六角梯形锄：表面脱碳处理具有韧性，中心仍为硬度高的白口生铁，解决了要求有坚硬锋利的刃口和具有韧性及耐冲击的矛盾。
2	22	194	196	36	27	63	0.466667	2634	2754	5388	0.0443068	585.946	0.0482423	0.387	0.387	铁褥（短柄锄）：中耕、除草、间苗
2	22	195	197	36	27	63	0.466667	2634	2754	5388	0.0443068	585.946	0.0482423	0.387	0.387	铁镈（长柄锄）：中耕、除草、间苗
2	22	196	198	20	15	35	0.259259	2675	2752	5427	0.053597	3530.14	0.290645	0.357	0.357	铁斧
2	22	197	199	20	13	33	0.244444	2675	2799	5474	0.0647928	78.971	0.00650187	0.434	0.434	铁凿
2	22	198	200	8	0	8	0.0592593	4010	4700	8710	0.835636	0	0	0.179	0.179	连枷：谷物脱粒
1	11	199	201	15	11	26	0.192593	2679	2770	5449	0.0588375	697.467	0.0574241	0.184	0.184	人工施肥：火烧、薙除、大水漫灌相结合，抑制杂草蔓延，浸泡可是杂草福兰成肥料，增强土地费力，改良土壤结构
1	11	200	202	8	6	14	0.103704	2706	2797	5503	0.0717008	89.461	0.00736554	0.444	0.444	用马粪和其它牲畜、人的粪便作肥
2	22	201	203	1	2	3	0.0222222	4638	4644	9282	0.971891	16.333	0.00134473	0	0	灌溉工具：桔槔发明
1	13	202	205	7	6	13	0.0962963	2933	3029	5962	0.181039	89.059	0.00733244	0.619	0.619	二十四节气完善，与七十二物候结合指导农业生产
2	22	203	206	31	19	50	0.37037	2658	2778	5436	0.0557408	362.363	0.0298342	0.434	0.434	铁多齿锄/耙：碎土耙土
2	22	204	207	29	25	54	0.4	2649	2737	5386	0.0438304	2024.16	0.166654	0.283	0.283	铁铲：划地除草农具，使用时双手执柄向前推削。
2	22	205	208	22	21	43	0.318519	2672	2729	5401	0.0474035	3967.58	0.32666	0.288	0.288	收割农具：铁镰
2	22	206	209	22	21	43	0.318519	2672	2729	5401	0.0474035	3967.58	0.32666	0.288	0.288	收割农具：铁鋕
2	22	207	210	10	8	18	0.133333	2845	2908	5753	0.131253	26.039	0.00214385	0.404	0.404	木制的耰/碓/木榔头：碎土覆种的工具
2	22	208	211	56	33	89	0.659259	2647	2710	5357	0.0369223	1447.57	0.119181	0.342	0.342	熟练掌握铸铁可锻化退火这一热处理工艺，农具刃口坚硬、锋利、耐磨，又具有韧性
2	22	209	212	56	33	89	0.659259	2647	2710	5357	0.0369223	1447.57	0.119181	0.342	0.342	已经采用鼓风设备炼铁炼钢，规模很大
1	11	210	213	26	14	40	0.296296	2677	2779	5456	0.060505	488.464	0.0402164	0.233	0.233	逐渐做到因地施肥、人为改良土壤
3	36	211	214	23	18	41	0.303704	2739	2798	5537	0.0797999	1090.94	0.08982	0.291	0.291	因时耕作、因土耕作，趋向于精细化，对田间管理提出较高要求：趁湿润耕地让秧苗扎根着实，土壤中有空隙；
3	36	212	215	23	18	41	0.303704	2739	2798	5537	0.0797999	1090.94	0.08982	0.291	0.291	因时耕作、因土耕作，趋向于精细化，对田间管理提出较高要求：天气干旱就一定要锄地，让土地更肥，土质松软
3	34	213	216	86	49	135	1	2558	2648	5206	0.000952835	10085.8	0.830386	0.18	0.18	易田休耕制和连作制并行，逐步向连作制转化：耕作制度趋于精细，多次翻耕和中耕除草，出现连年耕种。在耕作水平较高的地区还出现一年两熟的情况。
3	35	214	217	12	12	24	0.177778	2828	2941	5769	0.135064	73.703	0.00606814	0.43	0.43	瓠种：瓠嘴对准垄沟，人沿着田垄走去，种子就从小孔泄到沟里，完成播种
2	23	215	218	3	2	5	0.037037	3064	3299	6363	0.27656	0.363	2.98867e-05	0.5	0.5	水上交通挖掘人工运河：鸿沟（北接黄河，南接济水、汝水、淮水、泗水，向西可达云梦之野，向东可达江淮之间，再通过邗沟可达长江淮河流域，使得黄河淮河长江构成一个通航水系，所到之处农田均可受灌溉之利）
2	23	216	219	3	2	5	0.037037	3064	3299	6363	0.27656	0.363	2.98867e-05	0.5	0.5	水上交通挖掘人工运河：邗沟
3	34	217	220	9	1	10	0.0740741	3838	4667	8505	0.786803	27.154	0.00223565	0.467	0.467	吴、江陵、巴蜀开发较早，江淮以南则是尚未充分开发的水田耕作区，种植水稻为主，方式是火耕水缛。也从事捕鱼狩猎看法等副业
2	23	218	221	34	24	58	0.42963	2658	2796	5454	0.0600286	1682.54	0.138528	0.318	0.318	郑国渠：大型渠系灌溉工程
2	23	219	222	25	15	40	0.296296	2748	2871	5619	0.099333	385.352	0.0317269	0.299	0.299	输水供水上川泽结合，利用泾阳县西北的瓠口作蓄泄机构
2	23	220	223	25	15	40	0.296296	2748	2871	5619	0.099333	385.352	0.0317269	0.299	0.299	利用客水：利用顺流的天然河道假道、横绝交叉的河道
2	23	221	224	30	20	50	0.37037	2685	2817	5502	0.0714626	1023.88	0.0842988	0.278	0.278	在渠首位置上，选择了泾水流出群山进入渭北平原的峡口下游，这里河身较窄，引流无需筑过长的坝，河床比较平坦流速也较慢。部分粗砂得以沉积，减少有害物质入渠。坝址设在灌区最高田的上游，只要筑低坝即可引水灌溉，避免了险情也减少了人力物力财力
2	23	222	225	30	20	50	0.37037	2685	2817	5502	0.0714626	1023.88	0.0842988	0.278	0.278	在渠系布置上，干渠设在地势较高的北山山麓，将渠道布置在灌区的最高一线，使整个灌区都处在干渠的控制上，既能灌及全区，又形成了全面的自然流灌溉。
2	23	223	226	27	17	44	0.325926	2746	2869	5615	0.0983802	385.463	0.0317361	0.357	0.357	沉沙技术：粗砂入渠，势必沉积下来，淤高渠底。在渠首下有”古退水槽“，用于退水沉沙。
2	23	224	227	22	20	42	0.311111	2672	2800	5472	0.0643163	1303.01	0.10728	0.234	0.234	漳水渠/西门渠：多首制引水工程的创始（从多处引水，渠首也有多个）
2	23	225	228	18	16	34	0.251852	2704	2826	5530	0.0781324	644.384	0.0530537	0.297	0.297	十二渠：每隔一定距离分筑十二低滚水坝，分设十二个口门，各设进水闸，分疏为十二条引水渠。因为引流的漳水是多沙河流，主流常摆动迁徙，多设渠口能够方便引水，维修和运用同时进行。
2	23	226	229	14	13	27	0.2	2731	2896	5627	0.101239	1519.01	0.125063	0.147	0.147	淹灌法（水田灌溉）：在盐碱地上一边洗碱一边种庄稼，通过对水稻的长期淹灌作用，使土壤中的盐分随着水的排出和洗淋下渗作用而不断脱盐。（在低地淹灌）
2	23	227	230	10	11	21	0.155556	2756	2902	5658	0.108623	743.604	0.0612227	0.214	0.214	深川灌水法（旱田灌溉）：除浸润作物以外，并洗浴盐碱土壤，溶解带走有害盐分，由深田川下泄排去。
2	23	228	231	2	5	7	0.0518519	3073	3181	6254	0.250596	744.679	0.0613112	0.133	0.133	地下水灌溉：凿井
2	23	229	232	4	5	9	0.0666667	3068	3181	6249	0.249404	1549.61	0.127583	0.179	0.179	地下水灌溉：引泉灌溉
1	11	230	233	24	11	35	0.259259	2695	2842	5537	0.0797999	159.767	0.013154	0.264	0.264	土化之法：利用人畜粪溺制造化肥，用粪肥改良土壤（与种子混合播种）
2	23	231	234	26	22	48	0.355556	2651	2756	5407	0.0488328	2265.22	0.186501	0.119	0.119	“烧薙行水”利用草木的腐殖质和灰烬作肥料：把杂草拔除、晒干、烧掉然后放水浸泡，使刚硬难耕的土地变得肥美
2	23	232	235	17	15	32	0.237037	2710	2848	5558	0.0848023	843.428	0.0694414	0.19	0.19	淤灌：利用黄河含沙量大的特点，把灌溉与肥田和改良盐碱地相结合
1	11	233	236	23	11	34	0.251852	2697	2842	5539	0.0802763	115.555	0.00951392	0.306	0.306	粪种法：把肥料直接混合种子下种
3	35	234	237	23	11	34	0.251852	2697	2842	5539	0.0802763	115.555	0.00951392	0.306	0.306	向渍种方向发展，熟成肥料再混合下种（蚕矢）
3	35	235	238	11	10	21	0.155556	2714	2843	5557	0.0845641	46.509	0.0038292	0.527	0.527	雪水浸种使作物增产耐旱再下种
3	35	236	239	23	11	34	0.251852	2701	2842	5543	0.0812292	149.501	0.0123088	0.314	0.314	溲种法：骨汁和粪渍种，使种子耐旱
5	51	237	240	16	10	26	0.192593	2668	2823	5491	0.0688423	385.748	0.0317595	0.245	0.245	大田作物 ：菽和粟并列成为主要粮食作物
5	51	238	241	80	36	116	0.859259	2538	2664	5202	0	12145.9	1	0.071	0.071	大田作物：麦的快速发展
3	34	239	243	8	5	13	0.0962963	2712	2846	5558	0.0848023	568.935	0.0468418	0.214	0.214	轮作换茬技术：禾麦轮作
2	23	240	244	30	17	47	0.348148	2762	2894	5656	0.108147	770.046	0.0633997	0.224	0.224	思陂：陂塘蓄水工程。在地形较低的丘陵地区，利用地表径流或者天然蓄水地，在其周围低下地段筑坝截水，修筑有相当需水量的人工湖，引水灌溉。具有灌溉、蓄洪、航运调节肥水水量的作用。
2	23	241	245	29	17	46	0.340741	2763	2894	5657	0.108385	767.334	0.0631764	0.219	0.219	芍陂：陂塘蓄水工程，灌溉/防洪/航运结合
2	23	242	246	27	19	46	0.340741	2778	2890	5668	0.111005	1536.61	0.126513	0.225	0.225	都江堰：灌溉分洪工程。都江鱼嘴（分水）、飞沙堰（衔接在内金刚堤的下端的内江溢洪排沙关键工程）、宝瓶口（引流灌溉并控制内江流量的咽喉，利用两岸岩石的狭窄和引水通道来控制洪水和泥沙）。还有百丈堤、分水鱼嘴、金刚堤、人字堤等一系列配套附属建筑物。
2	23	243	247	7	4	11	0.0814815	2970	3115	6085	0.210338	27.246	0.00224323	0.208	0.208	竹笼法：凿山引水，在地基不坚实的卵石冲积层上修筑了造价低廉而功效显著的堤堰工程
2	23	244	248	5	4	9	0.0666667	2985	3115	6100	0.213911	9.563	0.000787345	0.357	0.357	杩槎法：灵活节流和节制水量
2	23	245	249	19	11	30	0.222222	2832	2981	5813	0.145545	412.496	0.0339618	0.245	0.245	稻田灌溉系统：修筑陂塘或水岸作为水源工程，以储蓄水
2	23	246	250	19	11	30	0.222222	2832	2981	5813	0.145545	412.496	0.0339618	0.245	0.245	稻田灌溉系统：挖渠筑堤束水导流入干渠，防止水流失
2	23	247	251	19	11	30	0.222222	2832	2981	5813	0.145545	412.496	0.0339618	0.245	0.245	稻田灌溉系统：由干渠分出支渠再分出斗渠，平均配水到田头小沟，再由小沟灌水到田，四周筑起田埂关住稻田水层，有余水或者发大水时则通过大浍排泄到川中
2	23	248	253	20	18	38	0.281481	2844	3030	5874	0.160076	992.229	0.0816926	0.418	0.418	维护管理上的多项合理措施：保证灌溉防洪运输的综合利用
3	34	249	254	15	16	31	0.22963	2673	2761	5434	0.0552644	707.222	0.0582273	0.162	0.162	休闲制与连种制并存
3	34	250	255	49	33	82	0.607407	2675	2686	5361	0.0378752	1283.82	0.1057	0.217	0.217	系统耕作技术：深耕（对当年和下年庄稼的良好生长都有作用）
3	34	251	256	54	34	88	0.651852	2670	2685	5355	0.0364459	1544.62	0.127172	0.198	0.198	系统耕作技术：熟耰（细致地碎土，均匀地播种）
3	34	252	257	54	34	88	0.651852	2670	2685	5355	0.0364459	1544.62	0.127172	0.198	0.198	系统耕作技术：疾耰（覆种和平土：耕播后迅速及时地碎土覆种）
3	36	253	258	54	34	88	0.651852	2670	2685	5355	0.0364459	1544.62	0.127172	0.198	0.198	系统耕作技术：易耘（快速在杂草蔓延之前把它扑灭）
3	36	254	259	54	34	88	0.651852	2670	2685	5355	0.0364459	1544.62	0.127172	0.198	0.198	系统耕作技术：熟耘（细致地中耕：间苗、培土、除草等）
3	34	255	260	16	13	29	0.214815	2740	2858	5598	0.0943306	3383.33	0.278557	0.196	0.196	因时因地耕作：看天象看物候定耕期
3	34	256	261	15	13	28	0.207407	2715	2832	5547	0.082182	481.969	0.0396817	0.295	0.295	因时因地耕作：因地势高低定耕地措施-岗地防旱保墑、洼地排涝散墑
3	34	257	262	16	11	27	0.2	2716	2834	5550	0.0828966	237.182	0.0195278	0.225	0.225	因时因地耕作：因土质不同，定耕作先后
3	34	258	263	15	10	25	0.185185	2703	2823	5526	0.0771796	383.694	0.0315904	0.2	0.2	因时因地耕作：因土壤水分含量多寡，定耕地时宜
3	34	259	264	13	11	24	0.177778	2707	2825	5532	0.0786089	132.657	0.010922	0.198	0.198	土壤耕作五大原则：（力者欲柔，柔者欲力）使过于紧密的土壤疏松些，使过于疏松的土壤紧密些
3	34	260	265	13	11	24	0.177778	2707	2825	5532	0.0786089	132.657	0.010922	0.198	0.198	土壤耕作五大原则：（息者欲劳，劳者欲息）贯彻养地和用地相结合的原则，使休闲的土地得到利用使利用过的土地得到休闲以恢复地力
3	34	261	266	13	11	24	0.177778	2707	2825	5532	0.0786089	132.657	0.010922	0.198	0.198	土壤耕作五大原则：（棘者欲肥，肥者欲棘）通过土地更做错事来调节土壤肥力状况，不可过肥又不可不肥
3	34	262	267	13	11	24	0.177778	2707	2825	5532	0.0786089	132.657	0.010922	0.198	0.198	土壤耕作五大原则：（急者欲缓，缓者欲急）通过耕作措施和土壤保肥能力的强弱来调节肥力释放的快慢
3	34	263	268	13	11	24	0.177778	2707	2825	5532	0.0786089	132.657	0.010922	0.198	0.198	土壤耕作五大原则：（湿者欲燥，燥者欲湿）调节土壤水分状况，不能过湿或过干
3	34	264	269	18	19	37	0.274074	2695	2779	5474	0.0647928	430.684	0.0354592	0.221	0.221	畎亩法/垄作法：上田弃亩（在高田，将作物种在沟内不种在垄上，抗旱保墑）
3	34	265	270	18	19	37	0.274074	2695	2779	5474	0.0647928	430.684	0.0354592	0.221	0.221	畎亩法/垄作法：下田弃畎（在低田，将作物种在垄上不种在沟里，排水防涝通风透光）
3	35	266	271	11	9	20	0.148148	2862	3010	5872	0.1596	54.023	0.00444784	0.433	0.433	均匀细致地播种
3	36	267	272	23	24	47	0.348148	2685	2732	5417	0.0512149	1096.64	0.0902893	0.241	0.241	消灭三盗：地窃（播种过稀，浪费耕地）
3	36	268	273	23	24	47	0.348148	2685	2732	5417	0.0512149	1096.64	0.0902893	0.241	0.241	消灭三盗：苗窃（密植不成行，苗与苗相欺，生长不好）
3	36	269	274	23	24	47	0.348148	2685	2732	5417	0.0512149	1096.64	0.0902893	0.241	0.241	消灭三盗：草窃（杂草妨碍禾苗生长）
3	35	270	275	18	15	33	0.244444	2772	2905	5677	0.113149	339.807	0.0279771	0.245	0.245	进一步强调条播法，植株间通风透光
3	35	271	276	11	10	21	0.155556	2840	2982	5822	0.147689	56.298	0.00463515	0.457	0.457	播种密度上，播种量要适当，不太密也不太稀，因地制宜调整密度
3	36	272	277	24	23	47	0.348148	2775	2840	5615	0.0983802	378.558	0.0311676	0.245	0.245	培土/籽：覆土厚薄适度
3	35	273	278	11	10	21	0.155556	2840	2982	5822	0.147689	56.298	0.00463515	0.457	0.457	株行距要求纵横成行，保证田间通风，有等距全苗的观念
3	36	274	279	18	18	36	0.266667	2702	2743	5445	0.0578847	974.493	0.0802323	0.117	0.117	中耕原则：出苗后要间去弱苗，“长其兄去其弟”
3	33	275	280	8	9	17	0.125926	2870	2985	5855	0.15555	620.389	0.0510781	0.411	0.411	良种培育：进行普遍品种资源调查，并在此基础上指导老百姓因地制宜采用不同品种
3	33	276	281	8	9	17	0.125926	2870	2985	5855	0.15555	620.389	0.0510781	0.411	0.411	良种培育：由妇女保藏种子
3	33	277	282	8	9	17	0.125926	2870	2985	5855	0.15555	620.389	0.0510781	0.411	0.411	通过性状选育良种：通过综合农业措施使作物茎秆健壮、穗大饱满、籽粒出米率高、品质优良
4	42	278	283	7	8	15	0.111111	2925	2945	5870	0.159123	192.617	0.0158586	0.378	0.378	害虫防治：通过深耕改变土壤环境、消灭杂草和害虫
4	42	279	284	13	12	25	0.185185	2821	2876	5697	0.117913	759.997	0.0625724	0.188	0.188	害虫防治：掌握适宜的耕作时期
4	42	280	285	5	6	11	0.0814815	2877	2992	5869	0.158885	392.898	0.0323482	0.107	0.107	害虫防治：各种作物互相搭配种植，预防虫害等自然灾害
4	43	281	286	2	3	5	0.037037	3928	4673	8601	0.809671	32.005	0.00263505	0.2	0.2	药物防治害虫（毒八角、襄荷、野菊）
3	36	282	287	15	10	25	0.185185	2902	3019	5921	0.171272	823.463	0.0677977	0.252	0.252	掌握农时：在恰当的时间耕作，把握作物适宜的耕作和收获期
3	34	283	288	3	3	6	0.0444444	2994	3111	6105	0.215102	2.077	0.000171004	0.667	0.667	制定出相应的政策措施保障农时：农忙季节不准大兴土木、打仗、庶人行冠礼、婚嫁等；“制野禁”不准本地男子出赘、女子出嫁外地、地未整好不准做其他事情、不上年纪不准种园、力量不足不准开荒而耕、农民不得经商或其他非农业活动；统治者有三不夺：不大兴土木、不大搞水利工程、不兴兵打仗
3	34	284	289	10	9	19	0.140741	2845	2939	5784	0.138637	142.527	0.0117346	0.333	0.333	掌握地宜：根据地势的高低、土壤的肥瘠来安排农作物的种植
3	34	285	290	12	11	23	0.17037	2843	2937	5780	0.137685	166.154	0.0136799	0.455	0.455	掌握地宜：按照不同的地势全面安排农、林、牧、渔的生产
3	34	286	291	7	5	12	0.0888889	2860	2981	5841	0.152215	13.56	0.00111643	0.048	0.048	利用指示植物来选择耕地，看是否湿润肥美、向阳和水泉的流向
1	15	287	292	5	4	9	0.0666667	2888	2997	5885	0.162697	53.055	0.00436814	0.35	0.35	把天地人三个生产因素的人放在主要地位，指导农业生产（充分发挥人的主观能动性，掌握自然规律，改变不利环境条件）
1	12	288	293	11	7	18	0.133333	2843	2971	5814	0.145784	31.201	0.00256885	0.182	0.182	土壤学出现：对土壤进行分类，“五地”说（根据土壤植被、产地和自然地势，根据颜色特征和质地）
1	12	289	294	11	7	18	0.133333	2843	2971	5814	0.145784	31.201	0.00256885	0.182	0.182	传统土壤科学：记载土壤地理（分布状况）
1	12	290	295	11	7	18	0.133333	2843	2971	5814	0.145784	31.201	0.00256885	0.182	0.182	土壤学的出现：土（自然土壤）和壤（耕作土壤）
1	12	291	296	6	6	12	0.0888889	2866	2982	5848	0.153883	15.875	0.00130703	0.333	0.333	传统土壤科学：认识了植物的生长和土地的高低条件有关。由于不同的环境条件，一定的土壤有一定的植被，彼此依存形成特有的生态系统，要因地制宜发展农业
1	12	292	297	20	16	36	0.266667	2810	2943	5753	0.131253	83.365	0.00686364	0.313	0.313	土壤学出现：对土壤形状的把握（重视土壤的结构和水分、注意土壤中动物的活动、各类土壤的水文状况）
1	12	293	298	13	14	27	0.2	2797	2841	5638	0.103859	733.646	0.0604028	0.22	0.22	土壤学出现：重视土壤的生产能力，并划分了土壤肥力等级
1	12	294	299	33	33	66	0.488889	2734	2816	5550	0.0828966	1674.59	0.137873	0.239	0.239	土壤学出现：“草木之道”注意土壤和各类土地与植物群落的关系、与农业生产的关系，注意对生态环境的综合考察
1	12	295	300	43	43	86	0.637037	2637	2742	5379	0.0421629	5100.6	0.419944	0.106	0.106	出现“土宜/地宜”的概念：认识到土地和植物的关系，因土种植，不同土壤安排不同作物
1	12	296	301	33	33	66	0.488889	2738	2832	5570	0.0876608	834.633	0.0687173	0.117	0.117	出现“土宜/地宜”的概念：因地制宜发展各业（农牧林渔）
1	12	297	302	33	33	66	0.488889	2738	2832	5570	0.0876608	886.121	0.0729564	0.121	0.121	出现“土宜/地宜”的概念：重视农业的地区性，按区域特点安排生产生活
1	12	298	303	24	24	48	0.355556	2753	2851	5604	0.0957599	314.699	0.0259099	0.163	0.163	出现“土脉”的概念：土气、土膏和土脉的理念来解释土壤的状态、成分，相互连通的规律
1	12	299	304	27	27	54	0.4	2731	2833	5564	0.0862315	1094.59	0.0901205	0.137	0.137	出现“土脉”的概念：认识水和土的关系，把水看作传输养分的血液
1	13	300	305	8	8	16	0.118519	2914	3005	5919	0.170796	160.117	0.0131828	0.464	0.464	不违农时耕作的原则/意识
1	13	301	306	4	4	8	0.0592593	2965	3082	6047	0.201286	48.796	0.00401749	0.333	0.333	正确安排五谷的种植顺序来防御反常气候的危害
1	13	302	307	4	5	9	0.0666667	2998	3119	6117	0.217961	312.934	0.0257646	0.5	0.5	创制四分历：比较准确地测定回归年的长度
1	13	303	308	5	8	13	0.0962963	2997	3116	6113	0.217008	855.351	0.0704231	0.286	0.286	阴阳合历与节气物候相结合标准化农时体系（《夏小正》到《吕氏春秋-十二纪》/《礼记-月令》）：十分符合黄河中下游的实际情况；按阴历十二个月记述更详细具体系统的星象、物候和农事记载，包含了二十四节气的大部分内容，并将事物纳入完整的阴阳五行体系（三十时节）
1	13	304	309	3	3	6	0.0444444	3169	3283	6452	0.297761	0	0	1	1	利用星象指时：天文观测（夏小正、火历记载大火星的移动）
1	13	305	310	3	3	6	0.0444444	2946	3058	6004	0.191043	32.857	0.00270519	0.333	0.333	以阴阳二期的消长来解释气候的变迁，以草木生长收藏对气候变迁的依赖来说明掌握农时的重要性（接近于认识到太阳能碓作物生产的根本作用）
1	14	306	311	4	4	8	0.0592593	3136	3251	6387	0.282277	0.4	3.2933e-05	0.6	0.6	农业生物学萌芽：认识到生物的遗传和变异性，未上升为理论
1	14	307	312	11	7	18	0.133333	2769	2911	5680	0.113864	1645.54	0.135482	0.182	0.182	农业生物学萌芽：对农业生物形态特点有认识，辨别不同种类的形态
1	14	308	313	5	5	10	0.0740741	3134	3249	6383	0.281324	42.972	0.00353799	0.4	0.4	农业生物学萌芽：对农业作物生理特性有认识，认识到植物的雌雄特性
1	14	309	314	2	2	4	0.0296296	3035	3179	6214	0.241067	30.75	0.00253172	0	0	农业生物学萌芽：认识到生物内部不同部位以及不同部位之间的内在联系
1	14	310	315	25	21	46	0.340741	2701	2831	5532	0.0786089	2339.81	0.192642	0.148	0.148	农业生物学萌芽：认识到生物之间（庄稼和杂草）的相互关系，提出合理的田间作物群体结构模式
1	14	311	316	8	7	15	0.111111	2837	2957	5794	0.14102	209.22	0.0172256	0.232	0.232	农业生物学萌芽：认识到水和阳光对作物生长的重要性
3	34	312	317	9	8	17	0.125926	2838	2953	5791	0.140305	379.834	0.0312726	0.194	0.194	出现合理保护自然资源的理论：林业、渔业、野生动物等生物资源为主
2	23	313	318	40	17	57	0.422222	2814	3024	5838	0.151501	3002.79	0.247227	0.117	0.117	制定均水规章
2	23	314	319	26	15	41	0.303704	2848	3036	5884	0.162458	44.586	0.00367087	0.275	0.275	防治水害：设置水官专门负责治水事宜，分区管理的责任制
2	23	315	320	26	15	41	0.303704	2848	3036	5884	0.162458	44.586	0.00367087	0.275	0.275	防治水害：规定治水工程的施工季节（春三月）
2	23	316	321	26	15	41	0.303704	2848	3036	5884	0.162458	44.586	0.00367087	0.275	0.275	防治水害：对各处地方进行经常性检查维修，做好应急准备
2	23	317	322	26	15	41	0.303704	2848	3036	5884	0.162458	44.586	0.00367087	0.275	0.275	发展灌溉的设想：筑坝截流，提高水位，引水分洪，灌溉高地
2	23	318	323	8	16	24	0.177778	3957	2088	6045	0.20081	125.068	0.0102971	0.4	0.4	灵渠：沟通漓江和湘江运军粮南下工大岭南地区，附近农田也得到灌溉
2	22	319	324	28	48	76	0.562963	3841	1925	5766	0.13435	557.445	0.0458958	0.396	0.396	冶铁业官营，成批生产
2	22	320	325	28	48	76	0.562963	3841	1925	5766	0.13435	557.445	0.0458958	0.396	0.396	设立了指导新农具生产和推广的机构
2	22	321	326	21	47	68	0.503704	3832	1815	5647	0.106003	1325.78	0.109155	0.459	0.459	一般农户也有使用“铧、镬、锄、臿、铲、镰、銶等
2	22	322	327	26	41	67	0.496296	3810	1861	5671	0.11172	609.76	0.050203	0.482	0.482	全铁铧：舌型大铧/耦犁（主要耕犁）
2	22	323	328	25	40	65	0.481481	3811	1862	5673	0.112196	593.256	0.0488442	0.481	0.481	全铁铧：小铧
2	22	324	329	25	40	65	0.481481	3811	1862	5673	0.112196	593.256	0.0488442	0.481	0.481	全铁铧：巨型犁铧（数牛挽行，开大沟）
2	22	325	330	16	20	36	0.266667	3903	2090	5993	0.188423	3.514	0.000289316	0.763	0.763	V字型犁冠：保护犁铧，延长使用寿命，其铁质优于犁铧部分，增加铧刃的耐磨性和锐利性，节省优质铁财
2	22	326	331	17	17	34	0.251852	3902	2113	6015	0.193664	3.451	0.000284129	0.912	0.912	犁壁：菱形壁（已经装在铁犁上，引导垡条逐渐上移，并进而使其碎断、翻转，达到预定方向的功能，提高犁耕的松土、碎土、翻土的质量）
2	22	327	332	17	17	34	0.251852	3902	2113	6015	0.193664	3.451	0.000284129	0.912	0.912	犁壁：瓦型壁
2	22	328	333	17	17	34	0.251852	3902	2113	6015	0.193664	3.451	0.000284129	0.912	0.912	犁壁：方形缺角壁
2	22	329	334	17	17	34	0.251852	3902	2113	6015	0.193664	3.451	0.000284129	0.912	0.912	犁壁：马鞍形壁
2	22	330	335	26	37	63	0.466667	3810	1867	5677	0.113149	811.199	0.0667879	0.478	0.478	铧式犁：铁质，铧与壁分设。两大特点：工作时的摇摆性，减少前进时的摩擦阻力，保持犁的直线行进，利于随时调向和改变耕宽大小，增加犁的碎土性能；构造上的连续曲面性，具备较强的切土、碎土、翻土、移土的性能，促进耕作质量提高，并且能将地面上的残茬败叶杂草虫卵等比较严实地掩埋在地下，有利于消灭杂草和减轻病虫危害
2	22	331	336	21	32	53	0.392593	3815	1872	5687	0.115531	542.782	0.0446885	0.503	0.503	框形犁的雏形/汉代耕犁/长床犁：木质部分有犁底、犁箭、犁梢、犁衡等部分，铁质部分有犁铧。犁底较长，便于套上犁铧。
2	22	332	337	2	2	4	0.0296296	3933	2265	6198	0.237256	0	0	1	1	犁评的萌芽：犁辕和犁箭之间已有活动木锲
2	22	333	338	18	28	46	0.340741	3798	1874	5672	0.111958	1350.99	0.11123	0.448	0.448	耦犁：二牛抬杠共拉一犁。
2	21	334	339	12	15	27	0.2	3812	1947	5759	0.132682	2926.99	0.240986	0.348	0.348	畜力耕作：牛耕相当普遍
2	22	335	340	18	32	50	0.37037	3861	1917	5778	0.137208	18.679	0.00153789	0.571	0.571	铁镬
2	22	336	341	18	36	54	0.4	3861	1904	5765	0.134111	25.723	0.00211784	0.569	0.569	铁口锸/臿：凹字形弧刃尖首
2	22	337	342	18	36	54	0.4	3861	1904	5765	0.134111	25.723	0.00211784	0.569	0.569	铁口锸/臿：一字型平面臿
2	22	338	343	18	33	51	0.377778	3861	1913	5774	0.136255	23.222	0.00191192	0.569	0.569	踏犁
2	22	339	344	10	28	38	0.281481	3918	1968	5886	0.162935	139.542	0.0114888	0.528	0.528	锄
2	22	340	345	5	10	15	0.111111	3914	2086	6000	0.190091	11.811	0.000972428	0.611	0.611	碎土覆种工具：耰
2	22	341	346	6	11	17	0.125926	3896	2066	5962	0.181039	124.311	0.0102348	0.5	0.5	碎土覆种工具：畜力牵引的摩田器/耱
2	22	342	347	5	10	15	0.111111	3914	2087	6001	0.190329	11.175	0.000920064	0.611	0.611	碎土覆种工具：竹木制人力耙（收麦扬场）
2	22	343	348	8	22	30	0.222222	3867	1931	5798	0.141972	461.972	0.0380353	0.366	0.366	碎土覆种工具：铁齿耙（碎土）
2	22	344	349	8	20	28	0.207407	3803	1899	5702	0.119104	849.16	0.0699134	0.308	0.308	耧车/耧犁的发明：有两或三个固定在机架上的耧脚用于播种
2	22	345	350	5	19	24	0.177778	3932	1967	5899	0.166031	188.125	0.0154888	0.453	0.453	谷物收获：镰
2	22	346	351	5	19	24	0.177778	3932	1967	5899	0.166031	188.125	0.0154888	0.453	0.453	谷物收获工具：鋕
2	22	347	352	1	2	3	0.0222222	4170	3126	7296	0.498809	0	0	0.5	0.5	谷物加工工具：连枷（脱粒）
2	22	348	353	4	5	9	0.0666667	4046	2728	6774	0.374464	1560	0.128439	0.2	0.2	谷物加工工具：杵臼
2	22	349	354	1	2	3	0.0222222	4170	3126	7296	0.498809	0	0	0.5	0.5	谷物加工工具：践碓/踏碓（人力）
2	22	350	355	1	2	3	0.0222222	4691	4682	9373	0.993568	0	0	0.5	0.5	谷物加工工具：石转磨（粉碎粮食）
2	22	351	356	2	3	5	0.037037	3928	2336	6264	0.252978	2185	0.179896	0.167	0.167	谷物加工工具：畜力碓
2	22	352	357	1	2	3	0.0222222	4170	3126	7296	0.498809	0	0	0.5	0.5	谷物加工工具：水碓（水力利用）
2	22	353	358	0	1	1	0.00740741	4700	4691	9391	0.997856	0	0	0	0	谷物加工工具：风车/飏扇（风力利用）
2	22	354	359	1	2	3	0.0222222	4691	4682	9373	0.993568	0	0	0.5	0.5	谷物加工工具：宕（磨类工具，土质或者木质的，用于稻谷的脱壳）
2	22	355	360	4	6	10	0.0740741	4640	3369	8009	0.668652	427.75	0.0352177	0.4	0.4	提水工具：桔槔
2	22	356	361	4	4	8	0.0592593	4640	3640	8280	0.733206	0	0	1	1	提水工具：滑腰式辘轳
2	22	357	362	4	4	8	0.0592593	4640	3640	8280	0.733206	0	0	1	1	提水工具：细腰式辘轳
2	22	358	363	4	4	8	0.0592593	4640	3640	8280	0.733206	0	0	1	1	提水工具：翻车/渴乌（机械提水工具，用于冲洗街道）
2	23	359	364	15	23	38	0.281481	3890	2154	6044	0.200572	693.855	0.0571267	0.217	0.217	开挖灌溉渠系，引黄河或其支流的水源进行灌溉
2	23	360	365	17	25	42	0.311111	3847	2112	5959	0.180324	1001.28	0.0824376	0.195	0.195	为天然陂池修堤筑堰，开设闸门，整修水路
2	23	361	366	17	24	41	0.303704	3847	2113	5960	0.180562	961.329	0.0791485	0.205	0.205	断河拦流使之蓄入低洼之所
2	23	362	367	17	24	41	0.303704	3847	2113	5960	0.180562	961.329	0.0791485	0.205	0.205	蓄山间沟谷水流，使之成为人工陂池，用以灌田
2	23	363	368	8	17	25	0.185185	3897	2033	5930	0.173416	165.441	0.0136212	0.353	0.353	修整郑国渠：引泾水入洛水
2	23	364	369	8	11	19	0.140741	3897	2046	5943	0.176513	112.895	0.00929491	0.4	0.4	穿凿六辅渠：灌溉高地
2	23	365	370	8	11	19	0.140741	3897	2046	5943	0.176513	112.895	0.00929491	0.4	0.4	兴建白渠：引泾水注入渭水。
2	23	366	371	6	8	14	0.103704	3899	2061	5960	0.180562	99.192	0.00816671	0.214	0.214	兴建龙首渠/井渠法：隧洞竖井施工方法的先河，井渠施工法，山下穿渠。
2	23	367	372	9	11	20	0.148148	3896	2058	5954	0.179133	99.192	0.00816671	0.545	0.545	灵轵渠：引渭水及其支流的（灌溉京师所在渭河南岸的水稻区）。
2	23	368	373	9	11	20	0.148148	3896	2058	5954	0.179133	99.192	0.00816671	0.545	0.545	韦渠：引渭水及其支流的（灌溉京师所在渭河南岸的水稻区）。
2	23	369	374	9	11	20	0.148148	3896	2058	5954	0.179133	99.192	0.00816671	0.545	0.545	成国渠
2	23	370	375	9	11	20	0.148148	3896	2058	5954	0.179133	99.192	0.00816671	0.545	0.545	漕渠：西至长安穿渭水为渠，东至华阴入黄河，长三百余里
2	23	371	376	6	8	14	0.103704	3899	2061	5960	0.180562	99.192	0.00816671	0.214	0.214	汉渠
2	23	372	377	6	8	14	0.103704	3899	2061	5960	0.180562	99.192	0.00816671	0.214	0.214	汉延渠
2	23	373	378	6	9	15	0.111111	3899	2058	5957	0.179848	141.524	0.011652	0.208	0.208	千金渠（长达二百余里）
2	23	374	379	12	31	43	0.318519	4002	2270	6272	0.254883	134.944	0.0111103	0.282	0.282	发展出合理的灌溉用水制度：“定水令，以广溉田”、“作均水约束，刻石立于田畔”，避免水利纷争，节约用水
2	23	375	380	12	30	42	0.311111	4002	2273	6275	0.255598	120.902	0.00995415	0.263	0.263	制定了具体的”水令“，比原则性的规章更具体化了：明确了灌溉陂塘的面积与田亩面积的比例关系
2	22	376	381	11	25	36	0.266667	3886	1944	5830	0.149595	136.167	0.011211	0.42	0.42	短辕犁：一牛挽拉，并有犁壁翻土
4	43	377	382	1	1	2	0.0148148	3945	2357	6302	0.26203	0	0	0	0	《汜胜之书》干燥处理和药物处理相结合防虫：植物性药物（艾、穰灰、蒜、葱、烟草、巴豆等）
2	22	378	383	4	4	8	0.0592593	4664	4664	9328	0.982849	0	0	1	1	创制出天平式温度计
2	22	379	384	4	4	8	0.0592593	4664	4664	9328	0.982849	0	0	1	1	天池盆测雨器
2	22	380	385	4	4	8	0.0592593	4664	4664	9328	0.982849	0	0	1	1	圆罂测雨器
2	22	381	386	4	4	8	0.0592593	4664	4664	9328	0.982849	0	0	1	1	竹器验雪
1	13	382	387	4	4	8	0.0592593	4664	4664	9328	0.982849	0	0	1	1	政府要求全国各地向中央报告降雨量的规定
2	23	383	388	5	19	24	0.177778	3965	2078	6043	0.200333	104.56	0.00860867	0.246	0.246	鸿隙陂的修复
2	23	384	389	5	19	24	0.177778	3965	2078	6043	0.200333	104.56	0.00860867	0.246	0.246	（陂塘坝堰工程）钳卢陂三渠：灌田三万顷
2	23	385	390	5	19	24	0.177778	3965	2078	6043	0.200333	104.596	0.00861164	0.246	0.246	芍陂的修复
2	23	386	391	5	18	23	0.17037	3965	2079	6044	0.200572	104.135	0.00857368	0.186	0.186	陈公塘：富豪之家或平常百姓也多有修筑小渠小陂，利用山间有利地形和天然水源
2	23	387	392	5	19	24	0.177778	3965	2078	6043	0.200333	105.135	0.00865601	0.173	0.173	蒲阳陂修造水门和灌溉渠系
2	23	388	393	6	19	25	0.185185	3964	2078	6042	0.200095	104.135	0.00857368	0.234	0.234	小型水库和方形圆角水坝：横于池塘和稻田中间，水坝有拱形出水口，并装有提升式闸门，坝体面向池塘一侧的中部呈弧形外鼓，减少塘水对坝中部的压力
2	23	389	394	6	19	25	0.185185	3964	2078	6042	0.200095	104.135	0.00857368	0.234	0.234	创立鉴湖，溉田九千余亩。沿着会稽山山麓，东起曹娥江西至西小江修建一条长堤，将山川流水拦蓄在大堤以南，使之成为一个人工湖，避免山洪和河流的冲击，并蓄水灌溉（灌溉排洪）
2	23	390	395	12	12	24	0.177778	4001	2397	6398	0.284898	15.912	0.00131007	0.303	0.303	王景治理黄河技术（东汉最大的工程，修堤、筑渠疏通河道）
2	23	391	396	12	16	28	0.207407	3958	2307	6265	0.253216	17.005	0.00140006	0.396	0.396	“累石为堤”技术：钳卢陂
2	23	392	397	12	16	28	0.207407	3958	2307	6265	0.253216	19.472	0.00160318	0.392	0.392	“方梁石恤”技术（适当的位置作石水门）：玉池、褚阳、东陂、鲖阳旧渠、鴻隙陂
3	34	393	398	8	10	18	0.133333	3828	1975	5803	0.143163	355.352	0.029257	0.389	0.389	冬麦的种植：（麦苗在田间越冬）与其他作物搭配形成的倒茬轮作。如冬麦与禾、冬麦与蔬菜作物轮作复种的两年三熟制
5	52	394	399	3	4	7	0.0518519	3912	2254	6166	0.229633	8.306	0.000683853	0.5	0.5	开始使用麻子（雌大麻）榨油
3	32	395	400	2	3	5	0.037037	3919	2302	6221	0.242735	0	0	0.667	0.667	芝麻（胡麻）从西域引入榨油
3	31	396	401	3	3	6	0.0444444	4641	3648	8289	0.73535	0	0	1	1	人工小气候：温室和人工升降温（韭黄的培育、枝叶作棚防晒种姜、风障和阳畦种植果蔬）
2	23	397	402	7	8	15	0.111111	4637	3371	8008	0.668414	523.417	0.0430942	0.357	0.357	井水灌溉更加普遍
2	23	398	403	3	4	7	0.0518519	4641	3377	8018	0.670796	89.917	0.00740308	0.667	0.667	陶管或者砖砌的下水道灌溉
2	23	399	404	3	4	7	0.0518519	4641	3377	8018	0.670796	89.917	0.00740308	0.667	0.667	要用暴晒过的井水浇地
2	23	400	405	7	16	23	0.17037	3881	2024	5905	0.167461	159.364	0.0131208	0.246	0.246	六门陂：灌田五千余顷
2	23	401	406	7	16	23	0.17037	3881	2024	5905	0.167461	159.364	0.0131208	0.246	0.246	马仁陂：筑坝、创立水门，分流二十四堰，灌田一万余顷---山谷人工陂塘，拦蓄沟谷水汇聚而成
3	34	402	407	2	2	4	0.0296296	3876	2298	6174	0.231539	0	0	1	1	军屯：调动军队边戍边耕，又实行移民实边，又官府给衣食，令其耕垦
3	34	403	408	2	2	4	0.0296296	3876	2298	6174	0.231539	0	0	1	1	民屯/民垦
2	22	404	409	24	55	79	0.585185	3852	1841	5693	0.11696	329.043	0.0270909	0.37	0.37	铸造麻口铁
2	22	405	410	22	53	75	0.555556	3854	1843	5697	0.117913	329.043	0.0270909	0.344	0.344	生铁柔化技术成熟
2	22	406	411	25	56	81	0.6	3851	1840	5691	0.116484	329.315	0.0271133	0.381	0.381	铸造灰口铁
2	22	407	412	25	56	81	0.6	3851	1840	5691	0.116484	329.315	0.0271133	0.381	0.381	铸造球墨铸铁
2	22	408	413	24	55	79	0.585185	3852	1841	5693	0.11696	329.043	0.0270909	0.37	0.37	铸铁脱碳钢
2	22	409	414	24	55	79	0.585185	3852	1841	5693	0.11696	329.043	0.0270909	0.37	0.37	炒钢和百炼钢技术
5	51	410	415	28	31	59	0.437037	3790	1902	5692	0.116722	3903.35	0.321372	0.154	0.154	大田作物：还有芋，苽，蓝，扈，茜，地黄，苜蓿，荏，葶苈，良当子，芜菁，芥，冬葵，甘蔗，茶叶
5	52	411	415	27	30	57	0.422222	3796	1915	5711	0.121248	3308.43	0.272391	0.144	0.144	大田作物：粟/禾/稷/怵，稻，小麦，大麦，菽豆，黍为主；还有埤（备荒）
3	34	412	416	8	8	16	0.118519	3830	2146	5976	0.184374	3.161	0.000260253	0.857	0.857	复种：谷子收获后接着用区种法种冬麦，两年三熟制可能存在
3	34	413	417	3	3	6	0.0444444	3905	2292	6197	0.237018	2.494	0.000205337	0.333	0.333	间作、套种和混作萌芽：瓜、小豆之间的间作套种；桑和黍之间的套种
3	34	414	418	8	12	20	0.148148	3924	2188	6112	0.21677	525.773	0.0432881	0.106	0.106	趣时：抓紧土壤耕作的适宜时机进行耕作（《汜胜之书》定出耕作总原则）
3	34	415	419	6	18	24	0.177778	3852	1981	5833	0.15031	192.932	0.0158846	0.209	0.209	和土：通过土壤耕作手段，改善土壤结构，不过松也不过紧，达到疏松柔和的状态，为农作物生长发育创造良好的土壤环境
3	34	416	420	8	10	18	0.133333	3831	2052	5883	0.16222	768.894	0.0633049	0.233	0.233	适时耕作的经验：总结春耕夏耕秋耕的时期<适时耕作以蓄墑>
3	34	417	421	4	18	22	0.162963	3852	1975	5827	0.14888	60.488	0.00498012	0.252	0.252	因时耕作和因土耕作：根据强土弱土的性质改善土壤结构（变强为弱变弱为强）
3	34	418	422	4	15	19	0.140741	3848	2067	5915	0.169843	200.93	0.016543	0.152	0.152	根据改善目标和土壤性质确定适宜的耕作时期
3	34	419	424	4	9	13	0.0962963	3848	2012	5860	0.156741	113.826	0.00937157	0.194	0.194	耕作总是要在草生和有雨的时候进行，灭草肥田和抗旱保墑
3	34	420	425	4	20	24	0.177778	3852	1950	5802	0.142925	57.903	0.00476729	0.266	0.266	（强土）及时摩压以保墑抗旱：坚硬强地黑垆土要及时磨碎磨平
3	34	421	426	4	20	24	0.177778	3852	1950	5802	0.142925	57.903	0.00476729	0.266	0.266	（弱土）轻土要加强镇压保持水分以提墑
4	41	422	427	4	6	10	0.0740741	3908	2111	6019	0.194616	593.944	0.0489008	0.067	0.067	积雪保墑得到重视：在冬闲田和冬麦田掩住雪别被吹走，春天得以保持水分。<积雪蔺雪以补墑>
3	34	423	428	10	26	36	0.266667	3824	1908	5732	0.126251	770.186	0.0634112	0.332	0.332	总结出旱田耕作体系（初级）：耕-摩（播种后覆土）-蔺（镇压浮土，保墑）
1	11	424	429	5	15	20	0.148148	3860	1970	5830	0.149595	22.472	0.00185017	0.452	0.452	更多肥源：蚕矢，牛粪
1	11	425	429	6	16	22	0.162963	3843	1953	5796	0.141496	35.309	0.00290707	0.438	0.438	更多肥源：骨肥
1	11	426	429	5	15	20	0.148148	3860	1970	5830	0.149595	22.472	0.00185017	0.452	0.452	更多肥源：陈屋草，草木灰，旧墙土
1	11	427	430	1	8	9	0.0666667	4691	2838	7529	0.554312	0	0	0.554	0.554	踏粪法：制肥方法，用牛脚踩粪腐熟
1	11	428	431	1	8	9	0.0666667	4691	2838	7529	0.554312	0	0	0.554	0.554	厕所和猪圈连在一起以积肥，生粪要通过腐熟才能在农田中施用
1	11	429	432	7	17	24	0.177778	3829	1912	5741	0.128394	470.333	0.0387236	0.25	0.25	整地的间隙让地里生长野草，翻耕时压作绿肥改良土壤
1	11	430	433	7	13	20	0.148148	3819	1961	5780	0.137685	18.072	0.00148791	0.449	0.449	漫撒法施用基肥（播种前创造培养条件）
1	11	431	434	7	13	20	0.148148	3819	1961	5780	0.137685	18.072	0.00148791	0.449	0.449	穴施法施用基肥
1	11	432	435	11	17	28	0.207407	3780	1896	5676	0.112911	289.806	0.0238604	0.496	0.496	种肥：未经处理的蚕矢粒直接拌种使用
1	11	433	436	11	17	28	0.207407	3780	1896	5676	0.112911	289.806	0.0238604	0.496	0.496	种肥：处理蚕矢后作肥种谷（更安全有效）
1	11	434	437	11	17	28	0.207407	3810	1944	5754	0.131491	92.795	0.00764003	0.474	0.474	种肥：用酢浆（耐旱）和蚕矢（耐寒）渍种后下种
1	11	435	438	7	10	17	0.125926	3829	1960	5789	0.139828	237.828	0.0195809	0.411	0.411	追肥（生长期间施肥）
3	36	436	439	16	25	41	0.303704	3808	1919	5727	0.12506	224.853	0.0185127	0.375	0.375	集中施肥和水肥管理：方形点播区种法实行集中施肥，施肥后又采取浇水的办法，提高效率
3	33	437	440	7	11	18	0.133333	3821	1958	5779	0.137446	675.304	0.0555994	0.418	0.418	溲种法：在种子外面包上一层以蚕矢、羊矢为主要材料的粪壳。碎骨煮出来的骨胶可起黏着作用，蚕矢和羊矢可起种肥作用，附子是一种热性而有毒的药物起驱虫作用
3	35	438	441	1	7	8	0.0592593	4048	2322	6370	0.278228	5.007	0.000412238	0.262	0.262	适期播种的重视和播种期的确定方法：看物候、看地力定播期
3	35	439	442	5	9	14	0.103704	3839	2103	5942	0.176274	121.483	0.010002	0.556	0.556	播种量和深度的掌握：根据作物特性、地力肥瘠定量和深度
3	36	440	443	7	16	23	0.17037	3897	2022	5919	0.170796	230.593	0.0189853	0.417	0.417	早锄原则：及时采取中耕除草，注重多次除草
4	41	441	444	0	0	0	0	4700	4700	9400	1	0	0	0	0	防霜防露：用长绳子刮去霜露
4	43	442	445	0	1	1	0.00740741	4700	4667	9367	0.992139	0	0	0	0	植物性药物杀虫（艾、穰灰、蒜、葱、韭等）
4	42	443	446	1	10	11	0.0814815	4032	2182	6214	0.241067	42.751	0.00351979	0.489	0.489	防治病虫害：用炙脯作诱饵集中害虫并统一消灭
4	42	444	447	1	10	11	0.0814815	4032	2182	6214	0.241067	42.751	0.00351979	0.489	0.489	开沟坎除蝗法：大规模人工捕蝗
3	37	445	448	3	4	7	0.0518519	3980	2241	6221	0.242735	62.067	0.00511012	0.25	0.25	及时收获原则：根据不同作物的成熟特点进行抢收
3	33	446	449	0	5	5	0.037037	4700	3242	7942	0.652692	0	0	0.9	0.9	选种留种：高大健壮穗大粒饱的植株作种
3	31	447	450	1	1	2	0.0148148	4691	4691	9382	0.995712	0	0	0	0	水稻栽培技术：水道相直（串灌）保温
3	31	448	451	1	1	2	0.0148148	4691	4691	9382	0.995712	0	0	0	0	水稻栽培技术：令水道错（漫灌）降温
3	34	449	452	19	32	51	0.377778	3753	1900	5653	0.107432	4558.12	0.375281	0.154	0.154	代田法：垄沟相间，禾生沟中，垄和沟的位置是逐年轮换的；去垄培根的田间管理，及时中耕锄草，还要将垄上的土逐渐除下来，培壅苗根。到了热天，垄上的土被削平了全培在跟边，使根扎得更深，吸收更多水分和养料，又可以防止倒伏，使作物生长茂盛产量提高）
3	35	450	453	33	44	77	0.57037	3742	1866	5608	0.0967127	3226.55	0.26565	0.161	0.161	宽幅点播区种法（适用于平原地区）：将农田作成若干宽幅或者方形小区，在区内耕作
3	35	451	454	33	44	77	0.57037	3742	1866	5608	0.0967127	3226.55	0.26565	0.161	0.161	小方形点播区种法（适用于斜坡丘陵地区）
3	35	452	455	4	12	16	0.118519	3843	2084	5927	0.172701	5.112	0.000420883	0.568	0.568	点播密植法
2	23	453	456	2	2	4	0.0296296	3865	2264	6129	0.220819	0	0	1	1	重视保墑灌溉
2	23	454	457	1	1	2	0.0148148	4014	2553	6567	0.325155	0	0	0	0	引川谷灌溉
2	23	455	458	0	0	0	0	4700	4700	9400	1	0	0	0	0	凿井灌溉：坎儿井
2	23	456	459	10	12	22	0.162963	3822	2066	5888	0.163411	373.822	0.0307777	0.485	0.485	（“火耕水缛”的水田耕作体系）火耕：休闲制农田耕前烧荒后灌水直接播种
2	23	457	460	10	12	22	0.162963	3822	2066	5888	0.163411	373.822	0.0307777	0.485	0.485	（“火耕水缛”的水田耕作体系）火耕：连年种植的农田在耕前烧茬后耕作整治
2	23	458	461	10	12	22	0.162963	3822	2066	5888	0.163411	373.822	0.0307777	0.485	0.485	（“火耕水缛”的水田耕作体系）水耨：水随草高的淹灌法
2	23	459	462	10	12	22	0.162963	3822	2066	5888	0.163411	373.822	0.0307777	0.485	0.485	（“火耕水缛”的水田耕作体系）水耨：拔草后用水把草淹死
2	22	460	463	10	18	28	0.207407	3785	1918	5703	0.119343	1261.47	0.10386	0.333	0.333	使用耕犁
2	22	461	464	10	18	28	0.207407	3785	1918	5703	0.119343	1261.47	0.10386	0.333	0.333	使用铁农具
3	35	462	465	0	1	1	0.00740741	4700	4662	9362	0.990948	0	0	0	0	水稻移栽技术出现，有育秧田
1	11	463	466	0	1	1	0.00740741	4700	4662	9362	0.990948	0	0	0	0	水稻施用基肥的技术出现
3	36	464	467	6	7	13	0.0962963	3865	2244	6109	0.216055	0	0	0.857	0.857	水稻耘耨技术出现
3	34	465	468	1	1	2	0.0148148	4691	3414	8105	0.69152	0	0	0	0	利用稻田养鱼，综合利用土地
3	34	466	469	17	19	36	0.266667	3754	1900	5654	0.10767	918.798	0.0756468	0.509	0.509	连种制度：一年两熟（双季稻）
3	34	467	470	11	14	25	0.185185	3760	1902	5662	0.109576	865.236	0.0712369	0.533	0.533	轮作：不同年份在同一地块种植不同作物
3	34	468	471	18	32	50	0.37037	3753	1840	5593	0.0931396	1831.27	0.150772	0.224	0.224	耕作制度是易田休耕制和连作制并行
3	34	469	472	17	19	36	0.266667	3754	1900	5654	0.10767	918.798	0.0756468	0.509	0.509	连种制度 ：普遍实行一年一熟
3	34	470	473	18	20	38	0.281481	3753	1899	5652	0.107194	1026.49	0.0845138	0.487	0.487	连种制度：两年三熟出现
3	34	471	474	1	6	7	0.0518519	4691	3142	7833	0.626727	272	0.0223944	0.133	0.133	强调因地制宜多种经营的思想
					SUM	11698				3129328		248759		167.496
					MAX	135				9400		12145.9		1
					MIN	0				5202		0		0
					AVG						0.343499		0.0434839

## Sheet: WJ
Level 2 group	Level 3 group	ID	Time ID	OutDeg	Indeg	SUM_deg	Deg-nom	OutClose	InClose	SUM_clo	Clo-nom	Between	Betw-nom	Clustering coeff	Clus-norm	Technology name
2	22	1	1	17	15	32	0.237037	3754	6957	10711	0.348645	572.738	0.0287251	0.36	0.36	粗糙的打制石器：砍砸器
2	22	2	2	21	14	35	0.259259	3665	6909	10574	0.327312	609.783	0.030583	0.226	0.226	粗糙的打制石器：刮削器
2	22	3	3	32	22	54	0.4	3342	6894	10236	0.274681	615.899	0.0308898	0.307	0.307	粗糙的打制石器：尖状器
2	22	4	4	30	20	50	0.37037	3350	6900	10250	0.276861	379.342	0.0190255	0.366	0.366	粗制的骨器：有角工具
2	22	5	5	12	12	24	0.177778	7327	7327	14654	0.962628	132	0.00662032	0	0	粗制的骨器：头盖骨制容器
2	22	6	6	17	13	30	0.222222	3686	6866	10552	0.323887	1503.49	0.0754058	0.213	0.213	粗制的骨器：刀形器
2	22	7	7	21	14	35	0.259259	3665	6909	10574	0.327312	609.783	0.030583	0.226	0.226	粗制的骨器：刮削器
2	22	8	8	4	4	8	0.0592593	3935	6849	10784	0.360012	3826.16	0.191897	0.167	0.167	简单的木棒
2	22	9	9	0	0	0	0	7447	7447	14894	1	0	0	0	0	小石珠
2	22	10	10	2	1	3	0.0222222	7427	7437	14864	0.995329	0	0	0.5	0.5	穿孔砾石
2	22	11	11	0	0	0	0	7447	7447	14894	1	0	0	0	0	兽类牙齿
2	22	12	12	1	1	2	0.0148148	4399	7022	11421	0.459203	0	0	0	0	开始使用天然火
2	22	13	13	1	1	2	0.0148148	4399	7022	11421	0.459203	0	0	0	0	开始使用人工火
2	22	14	14	0	0	0	0	7447	7447	14894	1	0	0	0	0	发明了弓箭
2	22	15	15	18	16	34	0.251852	3689	6904	10593	0.330271	1730.04	0.0867682	0.32	0.32	有一定类型：砍凿器
2	22	16	16	22	15	37	0.274074	3664	6908	10572	0.327001	637.104	0.0319533	0.258	0.258	有一定类型：刮削器
2	22	17	17	2	1	3	0.0222222	7427	7437	14864	0.995329	0	0	0.5	0.5	有一定类型：石球
2	22	18	18	34	24	58	0.42963	3340	6892	10232	0.274058	621.277	0.0311595	0.356	0.356	有一定类型：小型尖状器
2	22	19	19	34	24	58	0.42963	3340	6892	10232	0.274058	621.277	0.0311595	0.356	0.356	有一定类型：厚三菱尖状器
2	22	20	20	30	20	50	0.37037	3350	6900	10250	0.276861	379.342	0.0190255	0.366	0.366	有一定类型：牙角钩型器
2	22	21	21	5	5	10	0.0740741	4220	6901	11121	0.412488	141.61	0.0071023	0.2	0.2	石器（多经过砥磨光或者琢制和打制，从事农业耕作和粮食加工）：磨盘
2	22	22	22	5	5	10	0.0740741	4220	6901	11121	0.412488	141.61	0.0071023	0.2	0.2	石器：磨棒
2	22	23	23	18	12	30	0.222222	3348	6947	10295	0.283868	14.847	0.000744635	0.533	0.533	石器：两端刃的铲
2	22	24	24	18	12	30	0.222222	3348	6947	10295	0.283868	14.847	0.000744635	0.533	0.533	石器：带肩铲
2	22	25	25	18	12	30	0.222222	3348	6947	10295	0.283868	14.847	0.000744635	0.533	0.533	石器：舌型铲
2	22	26	26	4	4	8	0.0592593	4186	6880	11066	0.403924	0	0	1	1	石器：杵臼（粮食加工）
2	22	27	27	8	7	15	0.111111	3708	6882	10590	0.329804	235.659	0.0118192	0.268	0.268	石器：磨光穿孔刀
2	22	28	28	9	5	14	0.103704	3712	6889	10601	0.331517	75.981	0.00381075	0.5	0.5	石器：带齿镰
2	22	29	29	11	7	18	0.133333	3705	6882	10587	0.329337	517.521	0.0259557	0.327	0.327	石器：磨光带柄镰
2	22	30	30	9	7	16	0.118519	3755	6958	10713	0.348957	234.193	0.0117457	0.333	0.333	石器：磨制斧
2	22	31	31	5	5	10	0.0740741	3905	6971	10876	0.374338	14.833	0.000743933	0.7	0.7	石器：凿
2	22	32	32	4	4	8	0.0592593	3906	6972	10878	0.37465	8.923	0.000447524	0.833	0.833	石器：锤
2	22	33	33	4	4	8	0.0592593	3906	6972	10878	0.37465	8.923	0.000447524	0.833	0.833	石器：“敲砸器”
2	22	34	34	10	6	16	0.118519	3413	6955	10368	0.295235	0.083	4.16278e-06	0.6	0.6	石器：锄
2	22	35	35	38	25	63	0.466667	3264	6891	10155	0.262068	425.137	0.0213223	0.353	0.353	石器：耜（加上石片（耜）在耒头用于掘地，合成耒耜）
2	22	36	36	12	10	22	0.162963	3839	6967	10806	0.363438	160.886	0.00806907	0.364	0.364	大型有段石锛（砍伐工具）
2	22	37	37	5	2	7	0.0518519	3420	6961	10381	0.297259	9.128	0.000457805	0.25	0.25	鹤嘴锄
2	22	38	38	3	3	6	0.0444444	4280	6978	11258	0.433821	0	0	1	1	骨器：凿
2	22	39	39	5	5	10	0.0740741	3929	6964	10893	0.376985	0.211	1.05825e-05	0.8	0.8	骨器：锥
2	22	40	40	14	11	25	0.185185	3611	6948	10559	0.324977	5.536	0.000277652	0.615	0.615	骨器：铲
2	22	41	41	37	24	61	0.451852	3265	6892	10157	0.262379	425.054	0.0213181	0.328	0.328	骨器：耒耜
2	22	42	42	1	1	2	0.0148148	7338	7338	14676	0.966054	0	0	0	0	陶器（多为粗陶，泥质陶次之。也有夹砂红陶）：鼎
2	22	43	43	1	1	2	0.0148148	7338	7338	14676	0.966054	0	0	0	0	陶器：壶
2	22	44	44	1	1	2	0.0148148	7338	7338	14676	0.966054	0	0	0	0	陶器：罐
2	22	45	45	1	1	2	0.0148148	7338	7338	14676	0.966054	0	0	0	0	陶器：三足器
2	22	46	46	1	1	2	0.0148148	7338	7338	14676	0.966054	0	0	0	0	陶器：钵
2	22	47	47	1	1	2	0.0148148	7338	7338	14676	0.966054	0	0	0	0	陶器：瓢
2	22	48	48	6	5	11	0.0814815	3715	6889	10604	0.331984	68.534	0.00343725	0.5	0.5	蚌刀
2	22	49	49	8	5	13	0.0962963	3713	6889	10602	0.331672	75.133	0.00376822	0.446	0.446	磨光安柄蚌镰
2	22	50	50	18	15	33	0.244444	3448	6859	10307	0.285737	3205.79	0.160783	0.637	0.637	单齿木耒（尖头木棒）
2	22	51	51	17	14	31	0.22963	3500	6902	10402	0.300529	8.576	0.00043012	0.721	0.721	双齿木耒
2	22	52	52	17	14	31	0.22963	3500	6902	10402	0.300529	8.576	0.00043012	0.721	0.721	带横木可脚踏木耒/手推脚踩耒耜
2	22	53	53	1	1	2	0.0148148	7428	7428	14856	0.994083	0	0	0	0	金属炼制：红铜牌
2	22	54	54	1	1	2	0.0148148	7428	7428	14856	0.994083	0	0	0	0	金属炼制：红铜器
2	22	55	55	38	25	63	0.466667	3264	6891	10155	0.262068	425.137	0.0213223	0.353	0.353	骨器：耜
2	22	56	56	2	2	4	0.0296296	4281	6979	11260	0.434133	0	0	1	1	骨器：凿
2	22	57	57	5	5	10	0.0740741	3929	6964	10893	0.376985	0.211	1.05825e-05	0.8	0.8	骨器：锥
2	22	58	60	15	11	26	0.192593	3407	6948	10355	0.293211	4.529	0.000227147	0.638	0.638	骨器：铲
2	22	59	61	0	0	0	0	7447	7447	14894	1	0	0	0	0	骨器：“织网器”
2	22	60	62	0	0	0	0	7447	7447	14894	1	0	0	0	0	骨器：“锯形器”
2	22	61	63	0	0	0	0	7447	7447	14894	1	0	0	0	0	骨器：“蝶形器”
2	22	62	64	0	0	0	0	7447	7447	14894	1	0	0	0	0	骨器：“靴形器”
2	22	63	65	6	5	11	0.0814815	3715	6889	10604	0.331984	68.534	0.00343725	0.5	0.5	骨器：蚌刀
2	22	64	66	7	4	11	0.0814815	3418	6959	10377	0.296637	11.646	0.000584093	0.381	0.381	鹿角鹤嘴锄
2	22	65	67	7	5	12	0.0888889	3768	6971	10739	0.353005	14.833	0.000743933	0.571	0.571	石器：斧
2	22	66	68	7	5	12	0.0888889	3768	6971	10739	0.353005	14.833	0.000743933	0.571	0.571	石器：锛
2	22	67	69	5	5	10	0.0740741	3905	6971	10876	0.374338	14.833	0.000743933	0.7	0.7	石器：凿
2	22	68	70	8	7	15	0.111111	3708	6882	10590	0.329804	235.659	0.0118192	0.268	0.268	石器：半月形有孔刀
2	22	69	71	9	7	16	0.118519	3755	6958	10713	0.348957	234.193	0.0117457	0.333	0.333	石器：穿孔斧
2	22	70	72	9	7	16	0.118519	3755	6958	10713	0.348957	234.193	0.0117457	0.333	0.333	石器：大型斧（更大更锋利）
2	22	71	73	10	7	17	0.125926	3413	6954	10367	0.295079	4.574	0.000229404	0.589	0.589	石器：锄（横斫式翻土农具）
2	22	72	74	14	10	24	0.177778	3410	6951	10361	0.294145	14.616	0.00073305	0.593	0.593	石器：镬（横斫式翻土农具）
2	22	73	75	7	4	11	0.0814815	3418	6959	10377	0.296637	11.118	0.000557611	0.381	0.381	石器：鹿角锄
2	22	74	76	9	8	17	0.125926	3572	6953	10525	0.319682	0.618	3.09951e-05	0.833	0.833	斜把破土器：带有锋刃的三角形石器，用于开沟（原始犁）
2	22	75	77	9	8	17	0.125926	3572	6953	10525	0.319682	0.618	3.09951e-05	0.833	0.833	带孔“石犁”：镶在木质犁床中由人力或者畜力牵引座水平翻土，适合水田耕作
2	22	76	78	5	5	10	0.0740741	4145	6889	11034	0.398941	68.534	0.00343725	0.5	0.5	木器：刀
2	22	77	80	6	6	12	0.0888889	3625	6868	10493	0.314699	1015.47	0.0509299	0.4	0.4	木器：尖头小棒
2	22	78	81	5	5	10	0.0740741	4101	6844	10945	0.385083	1829.52	0.0917577	0.7	0.7	木器：带榫小木方
2	22	79	82	0	0	0	0	7447	7447	14894	1	0	0	0	0	木器：碟形器
2	22	80	83	38	25	63	0.466667	3264	6891	10155	0.262068	425.137	0.0213223	0.353	0.353	木器：耜
2	22	81	84	12	12	24	0.177778	3742	6947	10689	0.34522	5.102	0.000255885	0.803	0.803	木器：铲
2	22	82	85	5	5	10	0.0740741	4101	6844	10945	0.385083	1829.52	0.0917577	0.7	0.7	木器：方头木铣
2	22	83	86	5	4	9	0.0666667	3602	6955	10557	0.324665	1.534	7.69361e-05	0.5	0.5	木器：三菱锥形掘土工具
2	22	84	87	6	6	12	0.0888889	4179	6873	11052	0.401744	214.578	0.0107619	0.533	0.533	木器：杵（粮食加工）
2	22	85	88	4	3	7	0.0518519	3455	6960	10415	0.302554	4.776	0.000239535	0.5	0.5	木器：鹤嘴锄
2	22	86	89	1	1	2	0.0148148	7338	7338	14676	0.966054	0	0	0	0	陶器（夹炭黑陶）：罐
2	22	87	90	1	1	2	0.0148148	7338	7338	14676	0.966054	0	0	0	0	陶器：盘
2	22	88	91	1	1	2	0.0148148	7338	7338	14676	0.966054	0	0	0	0	陶器：釜
2	22	89	92	1	1	2	0.0148148	7338	7338	14676	0.966054	0	0	0	0	陶器：盆
2	22	90	93	1	1	2	0.0148148	7338	7338	14676	0.966054	0	0	0	0	陶器：器盖
2	22	91	94	1	1	2	0.0148148	7338	7338	14676	0.966054	0	0	0	0	陶器：器座
2	22	92	95	4	4	8	0.0592593	4200	6933	11133	0.414357	0.364	1.8256e-05	0.667	0.667	陶器：刀
2	22	93	96	3	3	6	0.0444444	4246	6912	11158	0.41825	0.4	2.00616e-05	0.667	0.667	陶器：臼（粮食加工）
2	22	94	97	8	8	16	0.118519	4191	6925	11116	0.41171	215.421	0.0108042	0	0	陶轮：使用打磨技术制造工具，而非早期打制石器
2	22	95	98	37	24	61	0.451852	3265	6892	10157	0.262379	425.054	0.0213181	0.328	0.328	蚌耜
2	22	96	99	10	6	16	0.118519	3414	6953	10367	0.295079	3.464	0.000173733	0.511	0.511	蚌铲
2	22	97	100	7	5	12	0.0888889	3714	6889	10603	0.331828	68.534	0.00343725	0.476	0.476	蚌镰
2	23	98	101	0	0	0	0	7447	7447	14894	1	0	0	0	0	疏浚河道、引水入海
2	23	99	102	0	0	0	0	7447	7447	14894	1	0	0	0	0	发明凿井技术
2	23	100	103	0	0	0	0	7447	7447	14894	1	0	0	0	0	抱瓮灌溉
5	51	101	104	0	0	0	0	7447	7447	14894	1	0	0	0	0	粟和黍为主要作物；发现了粟、稻谷、糜子、麻（纤维作物和食用作物）、引进大小麦（从新疆河湟等西北（小麦）和西南（大麦）地区传入黄河流域）、驯化菽（大豆）；有储藏粮食的窖穴
5	52	102	104	0	0	0	0	7447	7447	14894	1	0	0	0	0	驯化薏苡；蚕豆、芝麻、甜瓜子、瓠籽、菱角、茨实、果壳或果核、白菜和芥菜籽；有储藏粮食的窖穴
5	51	103	105	0	0	0	0	7447	7447	14894	1	0	0	0	0	发现了水稻、糯稻；苧麻、花生、蚕豆、芝麻、葛（纺织原料）、酸枣、甜瓜子、瓠籽、菱角、茨实、桃（驯化大豆；栽种薏苡、瓠/葫芦；蔬菜类有菱角、茨实、甜瓜子、核桃、酸枣等）
5	52	104	105	0	0	0	0	7447	7447	14894	1	0	0	0	0	苧麻、花生、蚕豆、芝麻、葛（纺织原料）、酸枣、甜瓜子、瓠籽、菱角、茨实、桃；栽种薏苡、瓠/葫芦；蔬菜类有菱角、茨实、甜瓜子、核桃、酸枣等）
2	22	105	106	8	8	16	0.118519	4191	6925	11116	0.41171	215.421	0.0108042	0	0	快轮技术：打磨农器
2	22	106	107	2	2	4	0.0296296	7427	7427	14854	0.993771	2	0.000100308	0	0	冶铜技术出现
3	34	107	108	18	16	34	0.251852	3806	6946	10752	0.35503	1581.29	0.079308	0.19	0.19	刀耕火种，砍倒树木（石锛、石斧），烧树木灌丛为灰烬做肥料，也把土壤烧得疏松些
3	34	108	109	25	18	43	0.318519	3447	6898	10345	0.291654	682.386	0.0342243	0.333	0.333	用耒耜松土下种，利于作物生长提高产量延长地力
3	34	109	110	23	17	40	0.296296	3660	6843	10503	0.316257	6962.97	0.34922	0.123	0.123	用工具进行收获，收获后进行加工
3	34	110	111	18	14	32	0.237037	3373	6950	10323	0.288228	4647.03	0.233067	0.196	0.196	生荒耕作制：种植一两年地力衰竭而被抛荒
3	34	111	112	44	26	70	0.518519	3173	6892	10065	0.248054	2296.52	0.115179	0.17	0.17	熟荒耕作制度（锄耕）：使用翻土工具（锄、耜、铲等）进行土地加工，砍种后连续若干年再撂荒
3	34	112	113	0	0	0	0	7447	7447	14894	1	0	0	0	0	利用水牛踩踏过的地种稻“牛踩田”：由一两个人驱使水牛在田间来回走动直至把泥土踩烂，以备种稻
2	22	113	114	1	10	11	0.0814815	4071	6953	11024	0.397384	2633.6	0.132086	0.582	0.582	石斧
2	22	114	115	1	10	11	0.0814815	3985	6940	10925	0.381968	140.759	0.00705962	0.545	0.545	石铲
2	22	115	116	4	8	12	0.0888889	4011	6843	10854	0.370912	1238.42	0.0621115	0.456	0.456	石镰
2	22	116	117	4	9	13	0.0962963	4011	6838	10849	0.370134	2181.69	0.10942	0.418	0.418	石刀
2	22	117	118	2	7	9	0.0666667	4049	6878	10927	0.38228	1451.98	0.0728228	0.444	0.444	蚌镰
2	22	118	119	2	7	9	0.0666667	4049	6878	10927	0.38228	1998.34	0.100225	0.444	0.444	蚌刀
2	22	119	120	1	7	8	0.0592593	3985	6943	10928	0.382435	106.657	0.00534927	0.5	0.5	蚌铲
2	22	120	121	1	8	9	0.0666667	3985	6942	10927	0.38228	187.485	0.00940311	0.556	0.556	骨铲
2	22	121	122	0	2	2	0.0148148	7447	7427	14874	0.996886	0	0	1	1	砺石
2	22	122	123	3	13	16	0.118519	3940	6878	10818	0.365307	1265.63	0.0634761	0.586	0.586	出现原始耕犁
2	22	123	124	3	15	18	0.133333	3796	6670	10466	0.310495	749.93	0.0376119	0.526	0.526	木制单齿耒
2	22	124	125	3	15	18	0.133333	3796	6689	10485	0.313454	470.531	0.023599	0.592	0.592	木制双齿耒
2	22	125	126	3	9	12	0.0888889	3809	6724	10533	0.320928	188.762	0.00946716	0.455	0.455	青铜农具普遍：锸
2	22	126	127	3	15	18	0.133333	3794	6716	10510	0.317347	272.177	0.0136507	0.517	0.517	青铜铲
2	22	127	128	3	12	15	0.111111	3984	6922	10906	0.37901	149.078	0.00747685	0.59	0.59	青铜镬（用于垦荒和深翻）
2	22	128	129	4	9	13	0.0962963	3843	6932	10775	0.358611	811.312	0.0406905	0.462	0.462	青铜镬范
2	22	129	130	1	10	11	0.0814815	4071	6953	11024	0.397384	2633.6	0.132086	0.582	0.582	青铜斧
2	22	130	131	6	13	19	0.140741	4009	6834	10843	0.3692	1789.17	0.0897338	0.424	0.424	青铜镰
2	22	131	132	6	10	16	0.118519	4009	6884	10893	0.376985	755.585	0.0378956	0.447	0.447	矩形双孔青铜鋕
2	22	132	133	5	15	20	0.148148	3786	6681	10467	0.310651	312.28	0.0156621	0.504	0.504	青铜耒耜
2	22	133	134	14	21	35	0.259259	3565	6670	10235	0.274525	5377.77	0.269716	0.357	0.357	青铜钱（铲）
2	22	134	135	13	16	29	0.214815	3613	6640	10253	0.277328	2319.84	0.116349	0.277	0.277	青铜镈（锄）
2	23	135	136	29	7	36	0.266667	3577	6725	10302	0.284958	1619.36	0.0812175	0.148	0.148	农田沟洫系统：挖掘田间沟洫，修治田畴的过程中设界挖沟洫。在田间挖出一条条排水沟，沟土翻到沟与沟之间的田面上自然形成一条条高畦（亩）。按照遂、沟、洫、浍的顺序逐级由窄而宽由浅而深汇集于河川
2	23	136	137	9	3	12	0.0888889	4018	7390	11408	0.457178	464.397	0.0232913	0.153	0.153	人工灌溉出现：引水灌溉（泉水引用）
2	23	137	138	9	3	12	0.0888889	4018	7390	11408	0.457178	464.397	0.0232913	0.153	0.153	人工灌溉出现：取水灌溉
2	23	138	139	4	2	6	0.0444444	4544	7391	11935	0.53924	12.212	0.00061248	0.167	0.167	懂得开发利用地下水：井水取用
3	34	139	140	4	4	8	0.0592593	3633	6774	10407	0.301308	1241.34	0.062258	0.167	0.167	休闲耕作制（菑-新-li）：以三年为一周期的一年休闲两年播耕的耕作制度--第一年杀杂草而不种（不是生荒地），第二三年耕种，然后再次循环
3	34	140	141	21	7	28	0.207407	3521	6744	10265	0.279197	135.731	0.00680744	0.283	0.283	垄作：垄（亩）即挖沟洫自然形成的高畦，后来逐渐规格化，也用于计算土地面积
3	35	141	142	20	6	26	0.192593	3522	6745	10267	0.279508	68.839	0.00345255	0.297	0.297	条播法：统一疏密播种，为了通风和容易接受阳光
3	34	142	143	8	8	16	0.118519	3715	6655	10370	0.295547	816.004	0.0409258	0.139	0.139	三耒同耕/耦耕：两人一组、各执一耜、相并挖土协作修建沟洫、垦耕、除草、播种
3	36	143	144	31	11	42	0.311111	3475	6657	10132	0.258486	1017.69	0.0510413	0.274	0.274	耘籽：播种前后都注意除草护苗，对杂草形态的识别有较高水平。
3	36	144	145	28	11	39	0.288889	3486	6657	10143	0.260199	992.6	0.0497828	0.25	0.25	中耕防旱保墑
4	42	145	146	6	2	8	0.0592593	4095	7427	11522	0.47493	2	0.000100308	0.267	0.267	人工治虫：利用某些害虫的趋光性以火治虫
3	33	146	147	4	1	5	0.037037	4316	7428	11744	0.509499	0	0	0.75	0.75	选种技术：根据生长各阶段形态选择肥大而饱满的种子
5	51	147	148	5	3	8	0.0592593	3741	7417	11158	0.41825	0	0	0.7	0.7	大田作物：禾/粟/稷、黍、小麦/来、大麦/牟、稻、荏菽/菽/大豆
5	52	148	148	5	3	8	0.0592593	3741	7417	11158	0.41825	0	0	0.7	0.7	大田作物：苎麻/大麻/麻、葛（纤维作物）
1	13	149	149	0	0	0	0	7447	7447	14894	1	0	0	0	0	占卜耕地
1	13	150	150	0	0	0	0	7447	7447	14894	1	0	0	0	0	占卜禾种
1	13	151	151	0	0	0	0	7447	7447	14894	1	0	0	0	0	占卜风雨
1	13	152	152	0	0	0	0	7447	7447	14894	1	0	0	0	0	占卜丰歉
1	13	153	153	2	1	3	0.0222222	4535	7428	11963	0.5436	0	0	0.5	0.5	《夏小正》历法为农业生产服务
3	34	154	154	27	3	30	0.222222	3534	6822	10356	0.293367	160.709	0.00806019	0.16	0.16	井田制：土地公有私耕
2	22	155	155	0	0	0	0	7447	7447	14894	1	0	0	0	0	继续以木器、石器、骨器、蚌器等农具为主
2	22	156	156	5	18	23	0.17037	3786	6659	10445	0.307225	671.5	0.0336784	0.566	0.566	青铜耜
2	22	157	157	9	23	32	0.237037	3735	6666	10401	0.300374	1163.82	0.0583703	0.417	0.417	青铜钱
2	22	158	158	14	17	31	0.22963	3606	6596	10202	0.269386	2913.07	0.146102	0.251	0.251	青铜镈
2	22	159	159	4	8	12	0.0888889	4011	6843	10854	0.370912	1238.42	0.0621115	0.456	0.456	青铜鋕艾
2	22	160	160	8	2	10	0.0740741	3722	6757	10479	0.312519	16.981	0.000851664	0.071	0.071	青铜耰
3	34	161	161	15	4	19	0.140741	3511	6774	10285	0.282311	5075.8	0.254571	0.268	0.268	易田休耕（撂荒地和种植地定期轮换，恢复地力，固定地区农业生产）
3	34	162	162	8	5	13	0.0962963	3670	6753	10423	0.303799	23.986	0.00120299	0.571	0.571	起亩畦作：南北方向的畦畴，亩是高于地面的畦畴，旁边往往有排水沟，作物种在畦畴上，低湿的湿地适于这种技术
3	34	163	163	5	3	8	0.0592593	3685	6706	10391	0.298817	264.458	0.0132636	0.333	0.333	耦耕协作：二人协作的大田耕作，整地耕地、开沟作畦、开垦荒地
2	23	164	164	7	3	10	0.0740741	4237	7390	11627	0.49128	229.832	0.011527	0.071	0.071	人工灌溉：井水灌溉
2	23	165	165	7	3	10	0.0740741	4208	7390	11598	0.486764	144.084	0.00722638	0.167	0.167	人工灌溉：少量排水沟和灌水沟
3	36	166	166	12	6	18	0.133333	3644	6679	10323	0.288228	55.771	0.00279714	0.417	0.417	中耕除草出现
4	42	167	167	5	1	6	0.0444444	4096	7428	11524	0.475241	0	0	0.2	0.2	防治害虫：秉畀炎火（利用趋光特性除害虫）
4	42	168	168	5	1	6	0.0444444	4096	7428	11524	0.475241	0	0	0.2	0.2	防治害虫：用手除虫
3	33	169	169	8	2	10	0.0740741	4030	7427	11457	0.464808	517.312	0.0259452	0.482	0.482	选育嘉种
3	37	170	170	1	1	2	0.0148148	4508	7428	11936	0.539396	0	0	0	0	仓禀储藏粮食
1	11	171	171	3	0	3	0.0222222	3863	7447	11310	0.441918	0	0	1	1	用腐烂杂草肥田
5	51	172	172	5	3	8	0.0592593	3741	7417	11158	0.41825	0	0	0.7	0.7	主要粮食作物：黍（粘黄米）、稷/高粱（黄米）、禾/粟/梁（谷子）、麦、菽/大豆、麻
2	22	173	173	4	4	8	0.0592593	4493	7389	11882	0.530987	4.158	0.00020854	0.5	0.5	戽斗
2	22	174	174	4	4	8	0.0592593	4493	7389	11882	0.530987	4.158	0.00020854	0.5	0.5	辘轳（汲水灌溉）
1	13	175	175	3	2	5	0.037037	4534	7427	11961	0.543289	2.75	0.000137923	0.167	0.167	与农时紧密结合《夏小正》适时安排农事活动：二十四节气和物候观察
1	13	176	176	2	1	3	0.0222222	4536	7428	11964	0.543756	0.5	2.5077e-05	0	0	天文历/阴阳合历的创制：为农业生产服务，减少与时令的误差
1	13	177	177	1	0	1	0.00740741	4554	7447	12001	0.549517	0	0	0	0	农业气象学的萌芽：观测动物活动规律来预报天气
1	13	178	178	0	0	0	0	7447	7447	14894	1	0	0	0	0	农业气象学萌芽：认识到影响农业生产的气象因素有湿度、温度和通风等自然条件，并且都要适度
3	34	179	179	3	2	5	0.037037	3836	6852	10688	0.345064	0.41	2.05631e-05	0.5	0.5	连种制出现
5	51	180	180	6	3	9	0.0666667	3712	7417	11129	0.413734	29.044	0.00145667	0.467	0.467	主要粮食作物：稻
2	22	181	181	5	13	18	0.133333	3798	6711	10509	0.317191	375.315	0.0188235	0.4	0.4	青铜锸
2	22	182	183	65	33	98	0.725926	3494	5186	8680	0.0323887	2558.51	0.128319	0.255	0.255	用矿石炼铁，掌握白口生铁冶铸技术
2	22	183	185	65	33	98	0.725926	3494	5186	8680	0.0323887	2558.51	0.128319	0.255	0.255	已经能够炼钢：用块炼铁神探制造钢剑
2	22	184	186	65	33	98	0.725926	3494	5186	8680	0.0323887	2558.51	0.128319	0.255	0.255	生铁柔化处理技术：把又硬又脆的白口生铁加以柔化处理，使之成为可锻铸铁
2	22	185	187	65	34	99	0.733333	3494	5178	8672	0.0311429	4200.82	0.210688	0.241	0.241	铁范：符合散热均匀和抵抗冷却变形的硬度要求
2	22	186	188	1	2	3	0.0222222	3969	5418	9387	0.142479	0	0	0.5	0.5	陶范
3	34	187	189	26	12	38	0.281481	3581	5250	8831	0.0559016	538.821	0.027024	0.457	0.457	畜力耕作出现：牛耕为主，少量马耕
2	22	188	190	22	11	33	0.244444	3569	5287	8856	0.0597945	195.61	0.00981061	0.443	0.443	牛鼻环：用于耕作和驾车
2	22	189	191	33	17	50	0.37037	3496	5240	8736	0.0411087	1605.62	0.0805279	0.38	0.38	铁犁铧/铁耕犁：只能破土划沟，不能翻土作垄。
2	22	190	192	22	16	38	0.281481	3540	5240	8780	0.0479601	1517.32	0.0760993	0.337	0.337	铁镬：适用于垦荒和深翻的利器
2	22	191	193	29	25	54	0.4	3533	5207	8740	0.0417315	2988.47	0.149883	0.36	0.36	锸/臿：长方一字形的铁套刃臿
2	22	192	194	29	25	54	0.4	3533	5207	8740	0.0417315	2996.89	0.150306	0.36	0.36	锸/臿：凹字形的铁套刃臿
2	22	193	195	36	24	60	0.444444	3502	5236	8738	0.0414201	537.122	0.0269388	0.434	0.434	六角梯形锄：表面脱碳处理具有韧性，中心仍为硬度高的白口生铁，解决了要求有坚硬锋利的刃口和具有韧性及耐冲击的矛盾。
2	22	194	196	36	27	63	0.466667	3502	5230	8732	0.0404858	691.949	0.034704	0.387	0.387	铁褥（短柄锄）：中耕、除草、间苗
2	22	195	197	36	27	63	0.466667	3502	5230	8732	0.0404858	691.949	0.034704	0.387	0.387	铁镈（长柄锄）：中耕、除草、间苗
2	22	196	198	20	15	35	0.259259	3605	5228	8833	0.056213	6282.95	0.315115	0.357	0.357	铁斧
2	22	197	199	20	13	33	0.244444	3605	5275	8880	0.0635316	94.468	0.00473794	0.434	0.434	铁凿
2	22	198	200	8	0	8	0.0592593	5349	7447	12796	0.67331	0	0	0.179	0.179	连枷：谷物脱粒
1	11	199	201	15	11	26	0.192593	3520	5246	8766	0.0457801	2378.41	0.119287	0.184	0.184	人工施肥：火烧、薙除、大水漫灌相结合，抑制杂草蔓延，浸泡可是杂草福兰成肥料，增强土地费力，改良土壤结构
1	11	200	202	8	6	14	0.103704	3652	5273	8925	0.0705388	111.37	0.00558564	0.444	0.444	用马粪和其它牲畜、人的粪便作肥
2	22	201	203	1	2	3	0.0222222	6548	7384	13932	0.850202	17.27	0.000866158	0	0	灌溉工具：桔槔发明
1	13	202	205	7	6	13	0.0962963	3957	5505	9462	0.154158	147.907	0.00741812	0.619	0.619	二十四节气完善，与七十二物候结合指导农业生产
2	22	203	206	31	19	50	0.37037	3523	5254	8777	0.047493	501.289	0.0251416	0.434	0.434	铁多齿锄/耙：碎土耙土
2	22	204	207	29	25	54	0.4	3519	5213	8732	0.0404858	3412.05	0.171128	0.283	0.283	铁铲：划地除草农具，使用时双手执柄向前推削。
2	22	205	208	22	21	43	0.318519	3585	5205	8790	0.0495173	7027.12	0.352438	0.288	0.288	收割农具：铁镰
2	22	206	209	22	21	43	0.318519	3585	5205	8790	0.0495173	7027.12	0.352438	0.288	0.288	收割农具：铁鋕
2	22	207	210	10	8	18	0.133333	3781	5384	9165	0.10791	64.167	0.00321823	0.404	0.404	木制的耰/碓/木榔头：碎土覆种的工具
2	22	208	211	56	33	89	0.659259	3520	5186	8706	0.0364372	1976.05	0.0991066	0.342	0.342	熟练掌握铸铁可锻化退火这一热处理工艺，农具刃口坚硬、锋利、耐磨，又具有韧性
2	22	209	212	56	33	89	0.659259	3520	5186	8706	0.0364372	1976.05	0.0991066	0.342	0.342	已经采用鼓风设备炼铁炼钢，规模很大
1	11	210	213	26	14	40	0.296296	3563	5255	8818	0.0538773	758.667	0.0380501	0.233	0.233	逐渐做到因地施肥、人为改良土壤
3	36	211	214	23	18	41	0.303704	3669	5274	8943	0.0733416	1340.19	0.0672158	0.291	0.291	因时耕作、因土耕作，趋向于精细化，对田间管理提出较高要求：趁湿润耕地让秧苗扎根着实，土壤中有空隙；
3	36	212	215	23	18	41	0.303704	3669	5274	8943	0.0733416	1340.19	0.0672158	0.291	0.291	因时耕作、因土耕作，趋向于精细化，对田间管理提出较高要求：天气干旱就一定要锄地，让土地更肥，土质松软
3	34	213	216	86	49	135	1	3380	5124	8504	0.00498287	13272.3	0.665656	0.18	0.18	易田休耕制和连作制并行，逐步向连作制转化：耕作制度趋于精细，多次翻耕和中耕除草，出现连年耕种。在耕作水平较高的地区还出现一年两熟的情况。
3	35	214	217	12	12	24	0.177778	3701	5417	9118	0.100592	175.214	0.00878767	0.43	0.43	瓠种：瓠嘴对准垄沟，人沿着田垄走去，种子就从小孔泄到沟里，完成播种
2	23	215	218	3	2	5	0.037037	4220	5775	9995	0.237154	0.522	2.61804e-05	0.5	0.5	水上交通挖掘人工运河：鸿沟（北接黄河，南接济水、汝水、淮水、泗水，向西可达云梦之野，向东可达江淮之间，再通过邗沟可达长江淮河流域，使得黄河淮河长江构成一个通航水系，所到之处农田均可受灌溉之利）
2	23	216	219	3	2	5	0.037037	4220	5775	9995	0.237154	0.522	2.61804e-05	0.5	0.5	水上交通挖掘人工运河：邗沟
3	34	217	220	9	1	10	0.0740741	4902	7410	12312	0.597945	76.867	0.00385518	0.467	0.467	吴、江陵、巴蜀开发较早，江淮以南则是尚未充分开发的水田耕作区，种植水稻为主，方式是火耕水缛。也从事捕鱼狩猎看法等副业
2	23	218	221	34	24	58	0.42963	3596	5272	8868	0.061663	1880.11	0.0942949	0.318	0.318	郑国渠：大型渠系灌溉工程
2	23	219	222	25	15	40	0.296296	3700	5347	9047	0.089536	488.337	0.024492	0.299	0.299	输水供水上川泽结合，利用泾阳县西北的瓠口作蓄泄机构
2	23	220	223	25	15	40	0.296296	3700	5347	9047	0.089536	488.337	0.024492	0.299	0.299	利用客水：利用顺流的天然河道假道、横绝交叉的河道
2	23	221	224	30	20	50	0.37037	3631	5293	8924	0.0703831	1191.16	0.0597415	0.278	0.278	在渠首位置上，选择了泾水流出群山进入渭北平原的峡口下游，这里河身较窄，引流无需筑过长的坝，河床比较平坦流速也较慢。部分粗砂得以沉积，减少有害物质入渠。坝址设在灌区最高田的上游，只要筑低坝即可引水灌溉，避免了险情也减少了人力物力财力
2	23	222	225	30	20	50	0.37037	3631	5293	8924	0.0703831	1191.16	0.0597415	0.278	0.278	在渠系布置上，干渠设在地势较高的北山山麓，将渠道布置在灌区的最高一线，使整个灌区都处在干渠的控制上，既能灌及全区，又形成了全面的自然流灌溉。
2	23	223	226	27	17	44	0.325926	3698	5345	9043	0.0889131	488.449	0.0244976	0.357	0.357	沉沙技术：粗砂入渠，势必沉积下来，淤高渠底。在渠首下有”古退水槽“，用于退水沉沙。
2	23	224	227	23	20	43	0.318519	3610	5276	8886	0.0644659	1575.54	0.0790197	0.217	0.217	漳水渠/西门渠：多首制引水工程的创始（从多处引水，渠首也有多个）
2	23	225	228	19	16	35	0.259259	3643	5302	8945	0.0736531	822.171	0.0412351	0.271	0.271	十二渠：每隔一定距离分筑十二低滚水坝，分设十二个口门，各设进水闸，分疏为十二条引水渠。因为引流的漳水是多沙河流，主流常摆动迁徙，多设渠口能够方便引水，维修和运用同时进行。
2	23	226	229	14	13	27	0.2	3683	5372	9055	0.0907817	1969.62	0.0987841	0.147	0.147	淹灌法（水田灌溉）：在盐碱地上一边洗碱一边种庄稼，通过对水稻的长期淹灌作用，使土壤中的盐分随着水的排出和洗淋下渗作用而不断脱盐。（在低地淹灌）
2	23	227	230	10	11	21	0.155556	3733	5378	9111	0.0995017	1024.4	0.0513776	0.214	0.214	深川灌水法（旱田灌溉）：除浸润作物以外，并洗浴盐碱土壤，溶解带走有害盐分，由深田川下泄排去。
2	23	228	231	2	5	7	0.0518519	4304	5657	9961	0.231859	776.422	0.0389406	0.133	0.133	地下水灌溉：凿井
2	23	229	232	4	5	9	0.0666667	4227	5657	9884	0.219869	1674.31	0.0839732	0.179	0.179	地下水灌溉：引泉灌溉
1	11	230	233	24	11	35	0.259259	3615	5318	8933	0.0717845	194.218	0.0097408	0.264	0.264	土化之法：利用人畜粪溺制造化肥，用粪肥改良土壤（与种子混合播种）
2	23	231	234	26	22	48	0.355556	3569	5232	8801	0.0512301	2496.84	0.125227	0.119	0.119	“烧薙行水”利用草木的腐殖质和灰烬作肥料：把杂草拔除、晒干、烧掉然后放水浸泡，使刚硬难耕的土地变得肥美
2	23	232	235	17	15	32	0.237037	3636	5324	8960	0.0759888	1008.18	0.050564	0.19	0.19	淤灌：利用黄河含沙量大的特点，把灌溉与肥田和改良盐碱地相结合
1	11	233	236	23	11	34	0.251852	3617	5318	8935	0.0720959	146.464	0.00734575	0.306	0.306	粪种法：把肥料直接混合种子下种
3	35	234	237	23	11	34	0.251852	3617	5318	8935	0.0720959	146.464	0.00734575	0.306	0.306	向渍种方向发展，熟成肥料再混合下种（蚕矢）
3	35	235	238	11	10	21	0.155556	3652	5319	8971	0.0777017	53.509	0.00268369	0.527	0.527	雪水浸种使作物增产耐旱再下种
3	35	236	239	23	11	34	0.251852	3612	5318	8930	0.0713173	291.096	0.0145996	0.314	0.314	溲种法：骨汁和粪渍种，使种子耐旱
5	51	237	240	16	10	26	0.192593	3533	5299	8832	0.0560573	841.995	0.0422294	0.245	0.245	大田作物 ：菽和粟并列成为主要粮食作物
5	51	238	241	80	36	116	0.859259	3332	5140	8472	0	19938.6	1	0.071	0.071	大田作物：麦的快速发展
3	34	239	243	8	5	13	0.0962963	3612	5322	8934	0.0719402	862.647	0.0432651	0.214	0.214	轮作换茬技术：禾麦轮作
2	23	240	244	30	17	47	0.348148	3694	5370	9064	0.0921831	1074.36	0.0538835	0.224	0.224	思陂：陂塘蓄水工程。在地形较低的丘陵地区，利用地表径流或者天然蓄水地，在其周围低下地段筑坝截水，修筑有相当需水量的人工湖，引水灌溉。具有灌溉、蓄洪、航运调节肥水水量的作用。
2	23	241	245	29	17	46	0.340741	3695	5370	9065	0.0923388	1071.8	0.0537552	0.219	0.219	芍陂：陂塘蓄水工程，灌溉/防洪/航运结合
2	23	242	246	27	19	46	0.340741	3765	5366	9131	0.102616	1943.83	0.0974906	0.225	0.225	都江堰：灌溉分洪工程。都江鱼嘴（分水）、飞沙堰（衔接在内金刚堤的下端的内江溢洪排沙关键工程）、宝瓶口（引流灌溉并控制内江流量的咽喉，利用两岸岩石的狭窄和引水通道来控制洪水和泥沙）。还有百丈堤、分水鱼嘴、金刚堤、人字堤等一系列配套附属建筑物。
2	23	243	247	7	4	11	0.0814815	3998	5591	9589	0.173933	55.649	0.00279102	0.208	0.208	竹笼法：凿山引水，在地基不坚实的卵石冲积层上修筑了造价低廉而功效显著的堤堰工程
2	23	244	248	5	4	9	0.0666667	4018	5591	9609	0.177048	19.05	0.000955432	0.357	0.357	杩槎法：灵活节流和节制水量
2	23	245	249	19	11	30	0.222222	3857	5457	9314	0.131112	718.231	0.0360221	0.245	0.245	稻田灌溉系统：修筑陂塘或水岸作为水源工程，以储蓄水
2	23	246	250	19	11	30	0.222222	3857	5457	9314	0.131112	718.231	0.0360221	0.245	0.245	稻田灌溉系统：挖渠筑堤束水导流入干渠，防止水流失
2	23	247	251	19	11	30	0.222222	3857	5457	9314	0.131112	718.231	0.0360221	0.245	0.245	稻田灌溉系统：由干渠分出支渠再分出斗渠，平均配水到田头小沟，再由小沟灌水到田，四周筑起田埂关住稻田水层，有余水或者发大水时则通过大浍排泄到川中
2	23	248	253	20	18	38	0.281481	3910	5506	9416	0.146995	1125.33	0.0564399	0.418	0.418	维护管理上的多项合理措施：保证灌溉防洪运输的综合利用
3	34	249	254	15	16	31	0.22963	3593	5237	8830	0.0557459	914.445	0.045863	0.162	0.162	休闲制与连种制并存
3	34	250	255	49	33	82	0.607407	3553	5162	8715	0.0378387	2399.34	0.120336	0.217	0.217	系统耕作技术：深耕（对当年和下年庄稼的良好生长都有作用）
3	34	251	256	54	34	88	0.651852	3548	5161	8709	0.0369044	2778.18	0.139336	0.198	0.198	系统耕作技术：熟耰（细致地碎土，均匀地播种）
3	34	252	257	54	34	88	0.651852	3548	5161	8709	0.0369044	2778.18	0.139336	0.198	0.198	系统耕作技术：疾耰（覆种和平土：耕播后迅速及时地碎土覆种）
3	36	253	258	54	34	88	0.651852	3548	5161	8709	0.0369044	2778.18	0.139336	0.198	0.198	系统耕作技术：易耘（快速在杂草蔓延之前把它扑灭）
3	36	254	259	54	34	88	0.651852	3548	5161	8709	0.0369044	2778.18	0.139336	0.198	0.198	系统耕作技术：熟耘（细致地中耕：间苗、培土、除草等）
3	34	255	260	16	13	29	0.214815	3647	5334	8981	0.0792588	4814.26	0.241454	0.196	0.196	因时因地耕作：看天象看物候定耕期
3	34	256	261	15	13	28	0.207407	3618	5308	8926	0.0706945	618.083	0.0309993	0.295	0.295	因时因地耕作：因地势高低定耕地措施-岗地防旱保墑、洼地排涝散墑
3	34	257	262	16	11	27	0.2	3602	5310	8912	0.0685145	364.604	0.0182863	0.225	0.225	因时因地耕作：因土质不同，定耕作先后
3	34	258	263	15	10	25	0.185185	3583	5299	8882	0.063843	639.331	0.032065	0.2	0.2	因时因地耕作：因土壤水分含量多寡，定耕地时宜
3	34	259	264	14	11	25	0.185185	3559	5301	8860	0.0604173	269.996	0.0135414	0.176	0.176	土壤耕作五大原则：（力者欲柔，柔者欲力）使过于紧密的土壤疏松些，使过于疏松的土壤紧密些
3	34	260	265	14	11	25	0.185185	3559	5301	8860	0.0604173	269.996	0.0135414	0.176	0.176	土壤耕作五大原则：（息者欲劳，劳者欲息）贯彻养地和用地相结合的原则，使休闲的土地得到利用使利用过的土地得到休闲以恢复地力
3	34	261	266	14	11	25	0.185185	3559	5301	8860	0.0604173	269.996	0.0135414	0.176	0.176	土壤耕作五大原则：（棘者欲肥，肥者欲棘）通过土地更做错事来调节土壤肥力状况，不可过肥又不可不肥
3	34	262	267	14	11	25	0.185185	3559	5301	8860	0.0604173	269.996	0.0135414	0.176	0.176	土壤耕作五大原则：（急者欲缓，缓者欲急）通过耕作措施和土壤保肥能力的强弱来调节肥力释放的快慢
3	34	263	268	14	11	25	0.185185	3559	5301	8860	0.0604173	269.996	0.0135414	0.176	0.176	土壤耕作五大原则：（湿者欲燥，燥者欲湿）调节土壤水分状况，不能过湿或过干
3	34	264	269	18	19	37	0.274074	3549	5255	8804	0.0516973	702.251	0.0352207	0.221	0.221	畎亩法/垄作法：上田弃亩（在高田，将作物种在沟内不种在垄上，抗旱保墑）
3	34	265	270	18	19	37	0.274074	3549	5255	8804	0.0516973	702.251	0.0352207	0.221	0.221	畎亩法/垄作法：下田弃畎（在低田，将作物种在垄上不种在沟里，排水防涝通风透光）
3	35	266	271	11	9	20	0.148148	3757	5486	9243	0.120056	104.023	0.00521716	0.433	0.433	均匀细致地播种
3	36	267	272	23	24	47	0.348148	3549	5208	8757	0.0443787	2064.15	0.103525	0.241	0.241	消灭三盗：地窃（播种过稀，浪费耕地）
3	36	268	273	23	24	47	0.348148	3549	5208	8757	0.0443787	2064.15	0.103525	0.241	0.241	消灭三盗：苗窃（密植不成行，苗与苗相欺，生长不好）
3	36	269	274	23	24	47	0.348148	3549	5208	8757	0.0443787	2064.15	0.103525	0.241	0.241	消灭三盗：草窃（杂草妨碍禾苗生长）
3	35	270	275	18	15	33	0.244444	3641	5381	9022	0.0856431	557.756	0.0279737	0.245	0.245	进一步强调条播法，植株间通风透光
3	35	271	276	11	10	21	0.155556	3738	5458	9196	0.112737	105.993	0.00531597	0.457	0.457	播种密度上，播种量要适当，不太密也不太稀，因地制宜调整密度
3	36	272	277	24	23	47	0.348148	3678	5316	8994	0.0812831	583.476	0.0292636	0.245	0.245	培土/籽：覆土厚薄适度
3	35	273	278	11	10	21	0.155556	3738	5458	9196	0.112737	105.993	0.00531597	0.457	0.457	株行距要求纵横成行，保证田间通风，有等距全苗的观念
3	36	274	279	18	18	36	0.266667	3571	5219	8790	0.0495173	2176.08	0.109139	0.117	0.117	中耕原则：出苗后要间去弱苗，“长其兄去其弟”
3	33	275	280	8	9	17	0.125926	3871	5461	9332	0.133915	960.771	0.0481864	0.411	0.411	良种培育：进行普遍品种资源调查，并在此基础上指导老百姓因地制宜采用不同品种
3	33	276	281	8	9	17	0.125926	3871	5461	9332	0.133915	960.771	0.0481864	0.411	0.411	良种培育：由妇女保藏种子
3	33	277	282	8	9	17	0.125926	3871	5461	9332	0.133915	960.771	0.0481864	0.411	0.411	通过性状选育良种：通过综合农业措施使作物茎秆健壮、穗大饱满、籽粒出米率高、品质优良
4	42	278	283	7	8	15	0.111111	3956	5421	9377	0.140922	303.573	0.0152254	0.378	0.378	害虫防治：通过深耕改变土壤环境、消灭杂草和害虫
4	42	279	284	13	12	25	0.185185	3760	5352	9112	0.0996574	1217.48	0.0610616	0.188	0.188	害虫防治：掌握适宜的耕作时期
4	42	280	285	5	6	11	0.0814815	3897	5468	9365	0.139053	586.552	0.0294179	0.107	0.107	害虫防治：各种作物互相搭配种植，预防虫害等自然灾害
4	43	281	286	2	3	5	0.037037	5086	7417	12503	0.627686	134.582	0.00674982	0.2	0.2	药物防治害虫（毒八角、襄荷、野菊）
3	36	282	287	15	10	25	0.185185	3848	5495	9343	0.135628	1581.26	0.0793063	0.252	0.252	掌握农时：在恰当的时间耕作，把握作物适宜的耕作和收获期
3	34	283	288	3	3	6	0.0444444	4104	5587	9691	0.189816	2.223	0.000111492	0.667	0.667	制定出相应的政策措施保障农时：农忙季节不准大兴土木、打仗、庶人行冠礼、婚嫁等；“制野禁”不准本地男子出赘、女子出嫁外地、地未整好不准做其他事情、不上年纪不准种园、力量不足不准开荒而耕、农民不得经商或其他非农业活动；统治者有三不夺：不大兴土木、不大搞水利工程、不兴兵打仗
3	34	284	289	10	9	19	0.140741	3875	5415	9290	0.127375	201.122	0.0100871	0.333	0.333	掌握地宜：根据地势的高低、土壤的肥瘠来安排农作物的种植
3	34	285	290	12	11	23	0.17037	3873	5413	9286	0.126752	234.311	0.0117516	0.455	0.455	掌握地宜：按照不同的地势全面安排农、林、牧、渔的生产
3	34	286	291	7	5	12	0.0888889	3812	5457	9269	0.124105	46.998	0.00235713	0.048	0.048	利用指示植物来选择耕地，看是否湿润肥美、向阳和水泉的流向
1	15	287	292	5	4	9	0.0666667	3949	5473	9422	0.147929	69.809	0.0035012	0.35	0.35	把天地人三个生产因素的人放在主要地位，指导农业生产（充分发挥人的主观能动性，掌握自然规律，改变不利环境条件）
1	12	288	293	11	7	18	0.133333	3787	5447	9234	0.118655	99.145	0.00497251	0.182	0.182	土壤学出现：对土壤进行分类，“五地”说（根据土壤植被、产地和自然地势，根据颜色特征和质地）
1	12	289	294	11	7	18	0.133333	3787	5447	9234	0.118655	99.145	0.00497251	0.182	0.182	传统土壤科学：记载土壤地理（分布状况）
1	12	290	295	11	7	18	0.133333	3787	5447	9234	0.118655	99.145	0.00497251	0.182	0.182	土壤学的出现：土（自然土壤）和壤（耕作土壤）
1	12	291	296	6	6	12	0.0888889	3890	5458	9348	0.136406	17.21	0.000863149	0.333	0.333	传统土壤科学：认识了植物的生长和土地的高低条件有关。由于不同的环境条件，一定的土壤有一定的植被，彼此依存形成特有的生态系统，要因地制宜发展农业
1	12	292	297	20	16	36	0.266667	3750	5419	9169	0.108533	235.686	0.0118206	0.313	0.313	土壤学出现：对土壤形状的把握（重视土壤的结构和水分、注意土壤中动物的活动、各类土壤的水文状况）
1	12	293	298	13	14	27	0.2	3771	5317	9088	0.0959203	845.149	0.0423875	0.22	0.22	土壤学出现：重视土壤的生产能力，并划分了土壤肥力等级
1	12	294	299	33	33	66	0.488889	3701	5292	8993	0.0811274	2066.99	0.103668	0.239	0.239	土壤学出现：“草木之道”注意土壤和各类土地与植物群落的关系、与农业生产的关系，注意对生态环境的综合考察
1	12	295	300	43	43	86	0.637037	3535	5218	8753	0.0437558	6272.09	0.31457	0.106	0.106	出现“土宜/地宜”的概念：认识到土地和植物的关系，因土种植，不同土壤安排不同作物
1	12	296	301	33	33	66	0.488889	3712	5308	9020	0.0853317	929.154	0.0466007	0.117	0.117	出现“土宜/地宜”的概念：因地制宜发展各业（农牧林渔）
1	12	297	302	33	33	66	0.488889	3712	5308	9020	0.0853317	973.043	0.0488019	0.121	0.121	出现“土宜/地宜”的概念：重视农业的地区性，按区域特点安排生产生活
1	12	298	303	24	24	48	0.355556	3731	5327	9058	0.0912488	344.049	0.0172554	0.163	0.163	出现“土脉”的概念：土气、土膏和土脉的理念来解释土壤的状态、成分，相互连通的规律
1	12	299	304	27	27	54	0.4	3684	5309	8993	0.0811274	1212.44	0.0608088	0.137	0.137	出现“土脉”的概念：认识水和土的关系，把水看作传输养分的血液
1	13	300	305	8	8	16	0.118519	3971	5481	9452	0.1526	193.514	0.00970549	0.464	0.464	不违农时耕作的原则/意识
1	13	301	306	4	4	8	0.0592593	4046	5558	9604	0.176269	57.895	0.00290366	0.333	0.333	正确安排五谷的种植顺序来防御反常气候的危害
1	13	302	307	4	5	9	0.0666667	4089	5595	9684	0.188726	533.285	0.0267463	0.5	0.5	创制四分历：比较准确地测定回归年的长度
1	13	303	308	5	8	13	0.0962963	4088	5592	9680	0.188103	1487.7	0.0746141	0.286	0.286	阴阳合历与节气物候相结合标准化农时体系（《夏小正》到《吕氏春秋-十二纪》/《礼记-月令》）：十分符合黄河中下游的实际情况；按阴历十二个月记述更详细具体系统的星象、物候和农事记载，包含了二十四节气的大部分内容，并将事物纳入完整的阴阳五行体系（三十时节）
1	13	304	309	3	3	6	0.0444444	4321	5759	10080	0.250389	0	0	1	1	利用星象指时：天文观测（夏小正、火历记载大火星的移动）
1	13	305	310	3	3	6	0.0444444	4042	5534	9576	0.171909	36.846	0.00184797	0.333	0.333	以阴阳二期的消长来解释气候的变迁，以草木生长收藏对气候变迁的依赖来说明掌握农时的重要性（接近于认识到太阳能碓作物生产的根本作用）
1	14	306	311	4	4	8	0.0592593	4254	5727	9981	0.234974	11.103	0.000556859	0.6	0.6	农业生物学萌芽：认识到生物的遗传和变异性，未上升为理论
1	14	307	312	11	7	18	0.133333	3668	5387	9055	0.0907817	2548.1	0.127797	0.182	0.182	农业生物学萌芽：对农业生物形态特点有认识，辨别不同种类的形态
1	14	308	313	5	5	10	0.0740741	4252	5725	9977	0.234351	77.714	0.00389766	0.4	0.4	农业生物学萌芽：对农业作物生理特性有认识，认识到植物的雌雄特性
1	14	309	314	2	2	4	0.0296296	4121	5655	9776	0.203052	43.876	0.00220055	0	0	农业生物学萌芽：认识到生物内部不同部位以及不同部位之间的内在联系
1	14	310	315	25	21	46	0.340741	3556	5307	8863	0.0608845	3450.81	0.173072	0.148	0.148	农业生物学萌芽：认识到生物之间（庄稼和杂草）的相互关系，提出合理的田间作物群体结构模式
1	14	311	316	8	7	15	0.111111	3862	5433	9295	0.128153	268.91	0.0134869	0.232	0.232	农业生物学萌芽：认识到水和阳光对作物生长的重要性
3	34	312	317	9	8	17	0.125926	3852	5429	9281	0.125973	469.685	0.0235566	0.194	0.194	出现合理保护自然资源的理论：林业、渔业、野生动物等生物资源为主
2	23	313	318	40	17	57	0.422222	3859	5500	9359	0.138119	3413.59	0.171205	0.117	0.117	制定均水规章
2	23	314	319	26	15	41	0.303704	3909	5512	9421	0.147773	53.217	0.00266904	0.275	0.275	防治水害：设置水官专门负责治水事宜，分区管理的责任制
2	23	315	320	26	15	41	0.303704	3909	5512	9421	0.147773	53.217	0.00266904	0.275	0.275	防治水害：规定治水工程的施工季节（春三月）
2	23	316	321	26	15	41	0.303704	3909	5512	9421	0.147773	53.217	0.00266904	0.275	0.275	防治水害：对各处地方进行经常性检查维修，做好应急准备
2	23	317	322	26	15	41	0.303704	3909	5512	9421	0.147773	53.217	0.00266904	0.275	0.275	发展灌溉的设想：筑坝截流，提高水位，引水分洪，灌溉高地
2	23	318	323	13	16	29	0.214815	5165	4435	9600	0.175646	488.357	0.024493	0.333	0.333	灵渠：沟通漓江和湘江运军粮南下工大岭南地区，附近农田也得到灌溉
2	22	319	324	50	48	98	0.725926	4854	4272	9126	0.101837	2293.59	0.115033	0.266	0.266	冶铁业官营，成批生产
2	22	320	325	50	48	98	0.725926	4854	4272	9126	0.101837	2293.59	0.115033	0.266	0.266	设立了指导新农具生产和推广的机构
2	22	321	326	35	47	82	0.607407	4855	4162	9017	0.0848645	4153.34	0.208306	0.32	0.32	一般农户也有使用“铧、镬、锄、臿、铲、镰、銶等
2	22	322	327	43	41	84	0.622222	4811	4208	9019	0.085176	1325.94	0.0665011	0.358	0.358	全铁铧：舌型大铧/耦犁（主要耕犁）
2	22	323	328	42	40	82	0.607407	4812	4209	9021	0.0854874	1307.59	0.0655807	0.354	0.354	全铁铧：小铧
2	22	324	329	42	40	82	0.607407	4812	4209	9021	0.0854874	1307.59	0.0655807	0.354	0.354	全铁铧：巨型犁铧（数牛挽行，开大沟）
2	22	325	330	22	20	42	0.311111	5054	4437	9491	0.158673	7.133	0.000357748	0.615	0.615	V字型犁冠：保护犁铧，延长使用寿命，其铁质优于犁铧部分，增加铧刃的耐磨性和锐利性，节省优质铁财
2	22	326	331	23	17	40	0.296296	5053	4460	9513	0.162099	5.168	0.000259196	0.708	0.708	犁壁：菱形壁（已经装在铁犁上，引导垡条逐渐上移，并进而使其碎断、翻转，达到预定方向的功能，提高犁耕的松土、碎土、翻土的质量）
2	22	327	332	23	17	40	0.296296	5053	4460	9513	0.162099	5.168	0.000259196	0.708	0.708	犁壁：瓦型壁
2	22	328	333	23	17	40	0.296296	5053	4460	9513	0.162099	5.168	0.000259196	0.708	0.708	犁壁：方形缺角壁
2	22	329	334	23	17	40	0.296296	5053	4460	9513	0.162099	5.168	0.000259196	0.708	0.708	犁壁：马鞍形壁
2	22	330	335	40	37	77	0.57037	4814	4214	9028	0.0865774	1458.96	0.0731727	0.367	0.367	铧式犁：铁质，铧与壁分设。两大特点：工作时的摇摆性，减少前进时的摩擦阻力，保持犁的直线行进，利于随时调向和改变耕宽大小，增加犁的碎土性能；构造上的连续曲面性，具备较强的切土、碎土、翻土、移土的性能，促进耕作质量提高，并且能将地面上的残茬败叶杂草虫卵等比较严实地掩埋在地下，有利于消灭杂草和减轻病虫危害
2	22	331	336	35	32	67	0.496296	4819	4219	9038	0.0881345	1085.94	0.0544644	0.371	0.371	框形犁的雏形/汉代耕犁/长床犁：木质部分有犁底、犁箭、犁梢、犁衡等部分，铁质部分有犁铧。犁底较长，便于套上犁铧。
2	22	332	337	2	2	4	0.0296296	5143	4612	9755	0.199782	0	0	1	1	犁评的萌芽：犁辕和犁箭之间已有活动木锲
2	22	333	338	33	28	61	0.451852	4764	4221	8985	0.0798817	2299.23	0.115316	0.337	0.337	耦犁：二牛抬杠共拉一犁。
2	21	334	339	26	15	41	0.303704	4769	4294	9063	0.0920274	4777.9	0.239631	0.3	0.3	畜力耕作：牛耕相当普遍
2	22	335	340	31	32	63	0.466667	4932	4264	9196	0.112737	296.77	0.0148842	0.411	0.411	铁镬
2	22	336	341	30	36	66	0.488889	4933	4251	9184	0.110869	339.98	0.0170513	0.423	0.423	铁口锸/臿：凹字形弧刃尖首
2	22	337	342	29	36	65	0.481481	4954	4251	9205	0.114139	268.905	0.0134866	0.436	0.436	铁口锸/臿：一字型平面臿
2	22	338	343	29	33	62	0.459259	4954	4260	9214	0.11554	239.959	0.0120349	0.437	0.437	踏犁
2	22	339	344	20	28	48	0.355556	5020	4315	9335	0.134382	506.664	0.0254112	0.363	0.363	锄
2	22	340	345	10	10	20	0.148148	4975	4433	9408	0.145749	164.771	0.00826391	0.338	0.338	碎土覆种工具：耰
2	22	341	346	11	11	22	0.162963	4931	4413	9344	0.135783	322.568	0.0161781	0.296	0.296	碎土覆种工具：畜力牵引的摩田器/耱
2	22	342	347	11	10	21	0.155556	4974	4434	9408	0.145749	157.707	0.00790963	0.317	0.317	碎土覆种工具：竹木制人力耙（收麦扬场）
2	22	343	348	20	22	42	0.311111	4901	4278	9179	0.11009	1485.03	0.0744801	0.231	0.231	碎土覆种工具：铁齿耙（碎土）
2	22	344	349	24	20	44	0.325926	4737	4246	8983	0.0795702	4128.23	0.207047	0.175	0.175	耧车/耧犁的发明：有两或三个固定在机架上的耧脚用于播种
2	22	345	350	13	19	32	0.237037	5022	4314	9336	0.134538	1960.46	0.0983248	0.302	0.302	谷物收获：镰
2	22	346	351	13	19	32	0.237037	5022	4314	9336	0.134538	1960.46	0.0983248	0.302	0.302	谷物收获工具：鋕
2	22	347	352	10	2	12	0.0888889	5565	5473	11038	0.399564	10.773	0.000540308	0.418	0.418	谷物加工工具：连枷（脱粒）
2	22	348	353	13	5	18	0.133333	5334	5075	10409	0.301619	1769.03	0.0887237	0.346	0.346	谷物加工工具：杵臼
2	22	349	354	10	2	12	0.0888889	5565	5473	11038	0.399564	10.773	0.000540308	0.418	0.418	谷物加工工具：践碓/踏碓（人力）
2	22	350	355	2	2	4	0.0296296	6386	7427	13813	0.831672	1.686	8.45595e-05	0.167	0.167	谷物加工工具：石转磨（粉碎粮食）
2	22	351	356	5	3	8	0.0592593	5071	4683	9754	0.199626	2679.94	0.134409	0.267	0.267	谷物加工工具：畜力碓
2	22	352	357	3	2	5	0.037037	5572	5473	11045	0.400654	2.372	0.000118965	0.25	0.25	谷物加工工具：水碓（水力利用）
2	22	353	358	9	1	10	0.0740741	6385	7437	13822	0.833074	10.773	0.000540308	0.4	0.4	谷物加工工具：风车/飏扇（风力利用）
2	22	354	359	2	2	4	0.0296296	6386	7427	13813	0.831672	1.686	8.45595e-05	0.167	0.167	谷物加工工具：宕（磨类工具，土质或者木质的，用于稻谷的脱壳）
2	22	355	360	4	6	10	0.0740741	6376	5836	12212	0.582373	624.797	0.031336	0.4	0.4	提水工具：桔槔
2	22	356	361	4	4	8	0.0592593	6376	6107	12483	0.624572	0	0	1	1	提水工具：滑腰式辘轳
2	22	357	362	4	4	8	0.0592593	6376	6107	12483	0.624572	0	0	1	1	提水工具：细腰式辘轳
2	22	358	363	4	4	8	0.0592593	6376	6107	12483	0.624572	0	0	1	1	提水工具：翻车/渴乌（机械提水工具，用于冲洗街道）
2	23	359	364	20	23	43	0.318519	4998	4501	9499	0.159919	1297.05	0.0650521	0.194	0.194	开挖灌溉渠系，引黄河或其支流的水源进行灌溉
2	23	360	365	31	25	56	0.414815	4883	4459	9342	0.135472	2245.45	0.112618	0.274	0.274	为天然陂池修堤筑堰，开设闸门，整修水路
2	23	361	366	31	24	55	0.407407	4883	4460	9343	0.135628	2093.03	0.104974	0.286	0.286	断河拦流使之蓄入低洼之所
2	23	362	367	31	24	55	0.407407	4883	4460	9343	0.135628	2093.03	0.104974	0.286	0.286	蓄山间沟谷水流，使之成为人工陂池，用以灌田
2	23	363	368	14	17	31	0.22963	5004	4380	9384	0.142012	605.073	0.0303468	0.267	0.267	修整郑国渠：引泾水入洛水
2	23	364	369	14	11	25	0.185185	5004	4393	9397	0.144036	347.182	0.0174125	0.298	0.298	穿凿六辅渠：灌溉高地
2	23	365	370	14	11	25	0.185185	5004	4393	9397	0.144036	373.1	0.0187124	0.305	0.305	兴建白渠：引泾水注入渭水。
2	23	366	371	12	8	20	0.148148	5006	4408	9414	0.146683	327.005	0.0164006	0.22	0.22	兴建龙首渠/井渠法：隧洞竖井施工方法的先河，井渠施工法，山下穿渠。
2	23	367	372	14	11	25	0.185185	5004	4405	9409	0.145905	270.138	0.0135485	0.408	0.408	灵轵渠：引渭水及其支流的（灌溉京师所在渭河南岸的水稻区）。
2	23	368	373	14	11	25	0.185185	5004	4405	9409	0.145905	270.138	0.0135485	0.408	0.408	韦渠：引渭水及其支流的（灌溉京师所在渭河南岸的水稻区）。
2	23	369	374	15	11	26	0.192593	5003	4405	9408	0.145749	327.605	0.0164307	0.379	0.379	成国渠
2	23	370	375	14	11	25	0.185185	5004	4405	9409	0.145905	270.138	0.0135485	0.408	0.408	漕渠：西至长安穿渭水为渠，东至华阴入黄河，长三百余里
2	23	371	376	11	8	19	0.140741	5007	4408	9415	0.146839	270.138	0.0135485	0.224	0.224	汉渠
2	23	372	377	11	8	19	0.140741	5007	4408	9415	0.146839	270.138	0.0135485	0.224	0.224	汉延渠
2	23	373	378	11	9	20	0.148148	5007	4405	9412	0.146372	451.82	0.0226606	0.209	0.209	千金渠（长达二百余里）
2	23	374	379	16	31	47	0.348148	5307	4617	9924	0.226098	247.098	0.0123929	0.266	0.266	发展出合理的灌溉用水制度：“定水令，以广溉田”、“作均水约束，刻石立于田畔”，避免水利纷争，节约用水
2	23	375	380	16	30	46	0.340741	5307	4620	9927	0.226565	226.093	0.0113395	0.252	0.252	制定了具体的”水令“，比原则性的规章更具体化了：明确了灌溉陂塘的面积与田亩面积的比例关系
2	22	376	381	17	25	42	0.311111	4991	4291	9282	0.126129	261.03	0.0130917	0.34	0.34	短辕犁：一牛挽拉，并有犁壁翻土
4	43	377	382	8	1	9	0.0666667	5037	4704	9741	0.197602	1421.4	0.0712886	0.214	0.214	《汜胜之书》干燥处理和药物处理相结合防虫：植物性药物（艾、穰灰、蒜、葱、烟草、巴豆等）
2	22	378	383	7	4	11	0.0814815	6419	7407	13826	0.833697	0	0	0.714	0.714	创制出天平式温度计
2	22	379	384	7	4	11	0.0814815	6419	7407	13826	0.833697	0	0	0.714	0.714	天池盆测雨器
2	22	380	385	7	4	11	0.0814815	6419	7407	13826	0.833697	0	0	0.714	0.714	圆罂测雨器
2	22	381	386	7	4	11	0.0814815	6419	7407	13826	0.833697	0	0	0.714	0.714	竹器验雪
1	13	382	387	7	4	11	0.0814815	6419	7407	13826	0.833697	0	0	0.714	0.714	政府要求全国各地向中央报告降雨量的规定
2	23	383	388	7	19	26	0.192593	5199	4425	9624	0.179383	183.111	0.00918374	0.224	0.224	鸿隙陂的修复
2	23	384	389	7	19	26	0.192593	5199	4425	9624	0.179383	183.111	0.00918374	0.224	0.224	（陂塘坝堰工程）钳卢陂三渠：灌田三万顷
2	23	385	390	8	19	27	0.2	5198	4425	9623	0.179228	293.616	0.014726	0.219	0.219	芍陂的修复
2	23	386	391	8	18	26	0.192593	5198	4426	9624	0.179383	291.43	0.0146164	0.181	0.181	陈公塘：富豪之家或平常百姓也多有修筑小渠小陂，利用山间有利地形和天然水源
2	23	387	392	7	19	26	0.192593	5199	4425	9624	0.179383	185.401	0.00929859	0.164	0.164	蒲阳陂修造水门和灌溉渠系
2	23	388	393	8	19	27	0.2	5198	4425	9623	0.179228	181.734	0.00911468	0.219	0.219	小型水库和方形圆角水坝：横于池塘和稻田中间，水坝有拱形出水口，并装有提升式闸门，坝体面向池塘一侧的中部呈弧形外鼓，减少塘水对坝中部的压力
2	23	389	394	9	19	28	0.207407	5197	4425	9622	0.179072	291.593	0.0146245	0.214	0.214	创立鉴湖，溉田九千余亩。沿着会稽山山麓，东起曹娥江西至西小江修建一条长堤，将山川流水拦蓄在大堤以南，使之成为一个人工湖，避免山洪和河流的冲击，并蓄水灌溉（灌溉排洪）
2	23	390	395	12	12	24	0.177778	5310	4744	10054	0.246341	15.912	0.000798049	0.303	0.303	王景治理黄河技术（东汉最大的工程，修堤、筑渠疏通河道）
2	23	391	396	25	16	41	0.303704	5186	4654	9840	0.213018	89.23	0.00447524	0.345	0.345	“累石为堤”技术：钳卢陂
2	23	392	397	25	16	41	0.303704	5186	4654	9840	0.213018	94.996	0.00476442	0.344	0.344	“方梁石恤”技术（适当的位置作石水门）：玉池、褚阳、东陂、鲖阳旧渠、鴻隙陂
3	34	393	398	13	10	23	0.17037	4815	4322	9137	0.10355	799.009	0.0400734	0.3	0.3	冬麦的种植：（麦苗在田间越冬）与其他作物搭配形成的倒茬轮作。如冬麦与禾、冬麦与蔬菜作物轮作复种的两年三熟制
5	52	394	399	4	4	8	0.0592593	5009	4601	9610	0.177203	31.377	0.00157368	0.4	0.4	开始使用麻子（雌大麻）榨油
3	32	395	400	3	3	6	0.0444444	5055	4649	9704	0.191841	9.546	0.000478769	0.5	0.5	芝麻（胡麻）从西域引入榨油
3	31	396	401	5	3	8	0.0592593	6027	6115	12142	0.571473	1591.93	0.0798415	0.4	0.4	人工小气候：温室和人工升降温（韭黄的培育、枝叶作棚防晒种姜、风障和阳畦种植果蔬）
2	23	397	402	7	8	15	0.111111	6198	5838	12036	0.554967	1477.09	0.0740819	0.357	0.357	井水灌溉更加普遍
2	23	398	403	3	4	7	0.0518519	6202	5844	12046	0.556524	146.544	0.00734976	0.667	0.667	陶管或者砖砌的下水道灌溉
2	23	399	404	3	4	7	0.0518519	6202	5844	12046	0.556524	146.544	0.00734976	0.667	0.667	要用暴晒过的井水浇地
2	23	400	405	10	16	26	0.192593	4983	4371	9354	0.13734	501.974	0.025176	0.213	0.213	六门陂：灌田五千余顷
2	23	401	406	10	16	26	0.192593	4983	4371	9354	0.13734	501.974	0.025176	0.213	0.213	马仁陂：筑坝、创立水门，分流二十四堰，灌田一万余顷---山谷人工陂塘，拦蓄沟谷水汇聚而成
3	34	402	407	11	2	13	0.0962963	4886	4645	9531	0.164902	398.943	0.0200086	0.527	0.527	军屯：调动军队边戍边耕，又实行移民实边，又官府给衣食，令其耕垦
3	34	403	408	10	2	12	0.0888889	4887	4645	9532	0.165058	326.969	0.0163988	0.6	0.6	民屯/民垦
2	22	404	409	27	55	82	0.607407	4988	4188	9176	0.109623	478.078	0.0239775	0.355	0.355	铸造麻口铁
2	22	405	410	25	53	78	0.577778	4990	4190	9180	0.110246	478.078	0.0239775	0.33	0.33	生铁柔化技术成熟
2	22	406	411	28	56	84	0.622222	4987	4187	9174	0.109312	478.351	0.0239912	0.366	0.366	铸造灰口铁
2	22	407	412	28	56	84	0.622222	4987	4187	9174	0.109312	478.351	0.0239912	0.366	0.366	铸造球墨铸铁
2	22	408	413	28	55	83	0.614815	4987	4188	9175	0.109467	509.826	0.0255698	0.351	0.351	铸铁脱碳钢
2	22	409	414	28	55	83	0.614815	4987	4188	9175	0.109467	509.826	0.0255698	0.351	0.351	炒钢和百炼钢技术
5	51	410	415	62	31	93	0.688889	4716	4249	8965	0.0767674	12437.1	0.623771	0.096	0.096	大田作物：还有芋，苽，蓝，扈，茜，地黄，苜蓿，荏，葶苈，良当子，芜菁，芥，冬葵，甘蔗，茶叶
5	52	411	415	58	30	88	0.651852	4772	4262	9034	0.0875117	9028.47	0.452813	0.099	0.099	大田作物：粟/禾/稷/怵，稻，小麦，大麦，菽豆，黍为主；还有埤（备荒）
3	34	412	416	16	8	24	0.177778	4844	4493	9337	0.134693	82.868	0.00415616	0.463	0.463	复种：谷子收获后接着用区种法种冬麦，两年三熟制可能存在
3	34	413	417	9	3	12	0.0888889	4960	4639	9599	0.175491	48.033	0.00240904	0.333	0.333	间作、套种和混作萌芽：瓜、小豆之间的间作套种；桑和黍之间的套种
3	34	414	418	14	12	26	0.192593	4990	4535	9525	0.163968	1592.84	0.0798869	0.108	0.108	趣时：抓紧土壤耕作的适宜时机进行耕作（《汜胜之书》定出耕作总原则）
3	34	415	419	15	18	33	0.244444	4835	4328	9163	0.107599	719.371	0.0360793	0.204	0.204	和土：通过土壤耕作手段，改善土壤结构，不过松也不过紧，达到疏松柔和的状态，为农作物生长发育创造良好的土壤环境
3	34	416	420	13	10	23	0.17037	4801	4399	9200	0.11336	2245.77	0.112634	0.176	0.176	适时耕作的经验：总结春耕夏耕秋耕的时期<适时耕作以蓄墑>
3	34	417	421	15	18	33	0.244444	4826	4322	9148	0.105263	1064.61	0.0533941	0.18	0.18	因时耕作和因土耕作：根据强土弱土的性质改善土壤结构（变强为弱变弱为强）
3	34	418	422	9	15	24	0.177778	4827	4414	9241	0.119745	1625.9	0.0815451	0.116	0.116	根据改善目标和土壤性质确定适宜的耕作时期
3	34	419	424	15	9	24	0.177778	4819	4359	9178	0.109935	2042.77	0.102453	0.168	0.168	耕作总是要在草生和有雨的时候进行，灭草肥田和抗旱保墑
3	34	420	425	15	20	35	0.259259	4826	4297	9123	0.10137	1121.28	0.0562367	0.183	0.183	（强土）及时摩压以保墑抗旱：坚硬强地黑垆土要及时磨碎磨平
3	34	421	426	15	20	35	0.259259	4826	4297	9123	0.10137	1121.28	0.0562367	0.183	0.183	（弱土）轻土要加强镇压保持水分以提墑
4	41	422	427	10	6	16	0.118519	4868	4458	9326	0.13298	2391.8	0.119958	0.106	0.106	积雪保墑得到重视：在冬闲田和冬麦田掩住雪别被吹走，春天得以保持水分。<积雪蔺雪以补墑>
3	34	423	428	27	26	53	0.392593	4766	4255	9021	0.0854874	3980.55	0.19964	0.214	0.214	总结出旱田耕作体系（初级）：耕-摩（播种后覆土）-蔺（镇压浮土，保墑）
1	11	424	429	6	15	21	0.155556	4904	4317	9221	0.11663	137.291	0.00688568	0.408	0.408	更多肥源：蚕矢，牛粪
1	11	425	429	7	16	23	0.17037	4867	4300	9167	0.108222	154.8	0.00776383	0.401	0.401	更多肥源：骨肥
1	11	426	429	6	15	21	0.155556	4904	4317	9221	0.11663	137.291	0.00688568	0.408	0.408	更多肥源：陈屋草，草木灰，旧墙土
1	11	427	430	2	8	10	0.0740741	6231	5312	11543	0.4782	18.176	0.000911598	0.444	0.444	踏粪法：制肥方法，用牛脚踩粪腐熟
1	11	428	431	2	8	10	0.0740741	6231	5312	11543	0.4782	18.176	0.000911598	0.444	0.444	厕所和猪圈连在一起以积肥，生粪要通过腐熟才能在农田中施用
1	11	429	432	9	17	26	0.192593	4798	4259	9057	0.0910931	1434.25	0.0719334	0.202	0.202	整地的间隙让地里生长野草，翻耕时压作绿肥改良土壤
1	11	430	433	11	13	24	0.177778	4803	4308	9111	0.0995017	104.794	0.00525583	0.287	0.287	漫撒法施用基肥（播种前创造培养条件）
1	11	431	434	11	13	24	0.177778	4803	4308	9111	0.0995017	104.794	0.00525583	0.287	0.287	穴施法施用基肥
1	11	432	435	15	17	32	0.237037	4713	4243	8956	0.0753659	817.612	0.0410065	0.362	0.362	种肥：未经处理的蚕矢粒直接拌种使用
1	11	433	436	16	17	33	0.244444	4702	4243	8945	0.0736531	1017.97	0.0510552	0.333	0.333	种肥：处理蚕矢后作肥种谷（更安全有效）
1	11	434	437	16	17	33	0.244444	4763	4291	9054	0.090626	404.662	0.0202954	0.32	0.32	种肥：用酢浆（耐旱）和蚕矢（耐寒）渍种后下种
1	11	435	438	11	10	21	0.155556	4831	4307	9138	0.103706	544.445	0.0273061	0.247	0.247	追肥（生长期间施肥）
3	36	436	439	20	25	45	0.333333	4777	4266	9043	0.0889131	590.626	0.0296222	0.317	0.317	集中施肥和水肥管理：方形点播区种法实行集中施肥，施肥后又采取浇水的办法，提高效率
3	33	437	440	10	11	21	0.155556	4778	4305	9083	0.0951417	3335.72	0.167299	0.297	0.297	溲种法：在种子外面包上一层以蚕矢、羊矢为主要材料的粪壳。碎骨煮出来的骨胶可起黏着作用，蚕矢和羊矢可起种肥作用，附子是一种热性而有毒的药物起驱虫作用
3	35	438	441	4	7	11	0.0814815	5256	4669	9925	0.226254	234.605	0.0117664	0.222	0.222	适期播种的重视和播种期的确定方法：看物候、看地力定播期
3	35	439	442	9	9	18	0.133333	4836	4450	9286	0.126752	213.51	0.0107084	0.359	0.359	播种量和深度的掌握：根据作物特性、地力肥瘠定量和深度
3	36	440	443	12	16	28	0.207407	4971	4369	9340	0.13516	511.93	0.0256753	0.269	0.269	早锄原则：及时采取中耕除草，注重多次除草
4	41	441	444	3	0	3	0.0222222	6263	7447	13710	0.815634	0	0	1	1	防霜防露：用长绳子刮去霜露
4	43	442	445	3	1	4	0.0296296	7417	7410	14827	0.989567	12	0.000601847	0.5	0.5	植物性药物杀虫（艾、穰灰、蒜、葱、韭等）
4	42	443	446	5	10	15	0.111111	5140	4529	9669	0.186391	821.479	0.0412004	0.308	0.308	防治病虫害：用炙脯作诱饵集中害虫并统一消灭
4	42	444	447	5	10	15	0.111111	5140	4529	9669	0.186391	821.479	0.0412004	0.308	0.308	开沟坎除蝗法：大规模人工捕蝗
3	37	445	448	6	4	10	0.0740741	5113	4588	9701	0.191373	431.925	0.0216627	0.19	0.19	及时收获原则：根据不同作物的成熟特点进行抢收
3	33	446	449	8	5	13	0.0962963	6135	5717	11852	0.526316	998.933	0.0501004	0.436	0.436	选种留种：高大健壮穗大粒饱的植株作种
3	31	447	450	3	1	4	0.0296296	6146	7437	13583	0.795858	0	0	0.333	0.333	水稻栽培技术：水道相直（串灌）保温
3	31	448	451	3	1	4	0.0296296	6146	7437	13583	0.795858	0	0	0.333	0.333	水稻栽培技术：令水道错（漫灌）降温
3	34	449	452	38	32	70	0.518519	4613	4247	8860	0.0604173	10529.6	0.5281	0.128	0.128	代田法：垄沟相间，禾生沟中，垄和沟的位置是逐年轮换的；去垄培根的田间管理，及时中耕锄草，还要将垄上的土逐渐除下来，培壅苗根。到了热天，垄上的土被削平了全培在跟边，使根扎得更深，吸收更多水分和养料，又可以防止倒伏，使作物生长茂盛产量提高）
3	35	450	453	55	44	99	0.733333	4603	4213	8816	0.0535659	8581.91	0.430417	0.108	0.108	宽幅点播区种法（适用于平原地区）：将农田作成若干宽幅或者方形小区，在区内耕作
3	35	451	454	56	44	100	0.740741	4600	4213	8813	0.0530987	8662.72	0.434469	0.108	0.108	小方形点播区种法（适用于斜坡丘陵地区）
3	35	452	455	16	12	28	0.207407	4794	4431	9225	0.117253	417.592	0.0209439	0.241	0.241	点播密植法
2	23	453	456	2	2	4	0.0296296	4929	4611	9540	0.166303	0	0	1	1	重视保墑灌溉
2	23	454	457	2	1	3	0.0222222	5324	4900	10224	0.272812	2.07	0.000103819	0	0	引川谷灌溉
2	23	455	458	2	0	2	0.0148148	7227	7447	14674	0.965743	0	0	0	0	凿井灌溉：坎儿井
2	23	456	459	38	12	50	0.37037	4749	4413	9162	0.107443	1570.98	0.0787907	0.272	0.272	（“火耕水缛”的水田耕作体系）火耕：休闲制农田耕前烧荒后灌水直接播种
2	23	457	460	38	12	50	0.37037	4749	4413	9162	0.107443	1570.98	0.0787907	0.272	0.272	（“火耕水缛”的水田耕作体系）火耕：连年种植的农田在耕前烧茬后耕作整治
2	23	458	461	38	12	50	0.37037	4749	4413	9162	0.107443	1570.98	0.0787907	0.272	0.272	（“火耕水缛”的水田耕作体系）水耨：水随草高的淹灌法
2	23	459	462	38	12	50	0.37037	4749	4413	9162	0.107443	1570.98	0.0787907	0.272	0.272	（“火耕水缛”的水田耕作体系）水耨：拔草后用水把草淹死
2	22	460	463	13	18	31	0.22963	4743	4265	9008	0.0834631	2078.85	0.104262	0.286	0.286	使用耕犁
2	22	461	464	13	18	31	0.22963	4746	4265	9011	0.0839302	2280.05	0.114354	0.279	0.279	使用铁农具
3	35	462	465	2	1	3	0.0222222	6183	7404	13587	0.796481	2.337	0.00011721	0.333	0.333	水稻移栽技术出现，有育秧田
1	11	463	466	3	1	4	0.0296296	6097	7404	13501	0.783089	18.863	0.000946054	0.167	0.167	水稻施用基肥的技术出现
3	36	464	467	16	7	23	0.17037	4843	4591	9434	0.149798	111.814	0.00560791	0.441	0.441	水稻耘耨技术出现
3	34	465	468	6	1	7	0.0518519	6159	5888	12047	0.55668	46.173	0.00231576	0.467	0.467	利用稻田养鱼，综合利用土地
3	34	466	469	22	19	41	0.303704	4682	4247	8929	0.0711616	2234.8	0.112084	0.342	0.342	连种制度：一年两熟（双季稻）
3	34	467	470	21	14	35	0.259259	4680	4249	8929	0.0711616	2575.96	0.129195	0.29	0.29	轮作：不同年份在同一地块种植不同作物
3	34	468	471	19	32	51	0.377778	4702	4187	8889	0.064933	3927.97	0.197003	0.217	0.217	耕作制度是易田休耕制和连作制并行
3	34	469	472	19	19	38	0.281481	4696	4247	8943	0.0733416	1511.9	0.0758277	0.443	0.443	连种制度 ：普遍实行一年一熟
3	34	470	473	20	20	40	0.296296	4695	4246	8941	0.0730302	1635.45	0.0820245	0.426	0.426	连种制度：两年三熟出现
3	34	471	474	4	6	10	0.0740741	6193	5616	11809	0.51962	687.816	0.0344967	0.167	0.167	强调因地制宜多种经营的思想
2	22	472	475	27	51	78	0.577778	6144	2888	9032	0.0872002	616.03	0.0308963	0.276	0.276	冶铁业的进步：水排发明（水力鼓风装置）
2	22	473	476	27	51	78	0.577778	6144	2888	9032	0.0872002	616.03	0.0308963	0.276	0.276	设立专门掌管冶铁的专业机关，直接管理大型的开矿和冶铁
2	22	474	477	27	56	83	0.614815	6144	2889	9033	0.087356	711.28	0.0356735	0.312	0.312	农具主要仍是白口生铁经过柔化处理制成（展性铸铁或可锻铸铁）
2	22	475	478	5	31	36	0.266667	6313	3107	9420	0.147618	0.505	2.53277e-05	0.518	0.518	“杂炼生鍒”的灌钢冶炼法：利用生铁的溶液灌入未经锻打的熟铁，使碳较快而均匀地渗入熟铁中，在反复锻打成钢。南北朝时期开始用于制造农具
2	22	476	479	5	35	40	0.296296	6313	3103	9416	0.146995	1.017	5.10066e-05	0.565	0.565	渗碳硬化技术：对需要锋利刃口的器具（如镰）进行进一步加工
2	22	477	480	22	51	73	0.540741	6150	2911	9061	0.091716	442.726	0.0222045	0.344	0.344	低硅灰口铁：用作铧范和铁臿
2	22	478	481	21	34	55	0.407407	6052	2780	8832	0.0560573	549.016	0.0275353	0.394	0.394	全铁铧
2	22	479	482	21	33	54	0.4	6052	2781	8833	0.056213	527.97	0.0264798	0.404	0.404	V字型铁铧：铁木结构的犁地工具，按在木犁床前段形成铁木结合的犁底工具
2	22	480	483	19	34	53	0.392593	6054	2780	8834	0.0563687	586.619	0.0294213	0.369	0.369	单长辕犁：可安装铁犁铧
2	22	481	484	19	34	53	0.392593	6054	2780	8834	0.0563687	586.619	0.0294213	0.369	0.369	双长辕犁：可安装铁犁铧
2	22	482	485	19	36	55	0.407407	6054	2765	8819	0.054033	664.348	0.0333197	0.337	0.337	蔚犁/短辕犁：翻土作垄，调节深浅，灵活掌握犁条的宽窄粗细
2	21	483	486	16	33	49	0.362963	6092	2814	8906	0.0675802	319.11	0.0160046	0.279	0.279	单牛挽拉的牛耕方式
2	21	484	487	16	32	48	0.355556	6092	2815	8907	0.0677359	308.677	0.0154814	0.278	0.278	二牛抬杠式的牛耕方式
2	22	485	488	26	33	59	0.437037	6079	2877	8956	0.0753659	241.771	0.0121258	0.375	0.375	双牛牵引拉耙：长条形钉齿耙
2	22	486	489	26	30	56	0.414815	6079	2882	8961	0.0761445	219.337	0.0110006	0.41	0.41	单牛拉耙/畜力拉耙：人字耙
2	22	487	490	15	18	33	0.244444	6094	2963	9057	0.0910931	77.007	0.0038622	0.48	0.48	耱/劳/无齿耙：畜力牵引用于摩碎土块，平整地面。是安有牵引装置的长条形木板或者用藤条荆条之类编扎而成。耕后耙土，耙后播种，种后拉劳覆土。
2	22	488	491	7	11	18	0.133333	6114	3026	9140	0.104017	22.738	0.0011404	0.382	0.382	播后覆种工具：挞
2	22	489	492	7	11	18	0.133333	6114	3026	9140	0.104017	22.738	0.0011404	0.382	0.382	播后覆种工具：批契
2	22	490	493	7	11	18	0.133333	6207	3068	9275	0.125039	25.625	0.00128519	0.491	0.491	播种工具：耧车（直接耧播，“耧下”播种；或是耧耕沟，然后播种）
2	22	491	494	7	10	17	0.125926	6207	3163	9370	0.139832	17.479	0.000876641	0.478	0.478	播种工具：窍瓠（点播）
2	22	492	495	17	19	36	0.266667	6031	2882	8913	0.0686702	351.01	0.0176045	0.363	0.363	中耕工具：锋（浅耕保墑灭茬）
2	22	493	496	17	19	36	0.266667	6031	2882	8913	0.0686702	351.01	0.0176045	0.363	0.363	中耕工具：溝（把土堆推向两旁，壅本苗深）
2	22	494	497	14	18	32	0.237037	6034	2766	8800	0.0510744	394.544	0.0197879	0.35	0.35	中耕工具：锄（最常用）
2	22	495	498	14	18	32	0.237037	6034	2766	8800	0.0510744	404.011	0.0202627	0.35	0.35	中耕工具：钱（除草用的小铲子）
2	22	496	499	14	18	32	0.237037	6034	2766	8800	0.0510744	394.544	0.0197879	0.35	0.35	中耕工具：镈/耨（小锄）
2	22	497	500	14	18	32	0.237037	6034	2766	8800	0.0510744	394.544	0.0197879	0.35	0.35	中耕工具：耰锄（大锄）
2	22	498	501	17	21	38	0.281481	6031	2752	8783	0.0484273	480.267	0.0240873	0.336	0.336	中耕工具：耧锄
2	22	499	502	14	18	32	0.237037	6034	2766	8800	0.0510744	387.388	0.019429	0.35	0.35	中耕工具：手拌斫
2	22	500	503	14	18	32	0.237037	6034	2766	8800	0.0510744	387.388	0.019429	0.35	0.35	中耕工具：鲁斫/镬
2	22	501	504	14	17	31	0.22963	6034	2767	8801	0.0512301	358.986	0.0180046	0.357	0.357	中耕工具：铁杷/人力耙
2	22	502	505	7	12	19	0.140741	6232	3452	9684	0.188726	237.142	0.0118936	0.485	0.485	谷物加工工具：石转磨推广
2	22	503	506	7	12	19	0.140741	6232	3452	9684	0.188726	237.142	0.0118936	0.485	0.485	谷物加工工具：宕
2	22	504	507	4	10	14	0.103704	6235	3262	9497	0.159608	191.29	0.00959395	0.289	0.289	谷物加工工具：畜力碓
2	22	505	508	4	9	13	0.0962963	6235	3457	9692	0.189972	129.217	0.00648074	0.333	0.333	谷物加工工具：水碓
2	22	506	509	7	13	20	0.148148	6232	3257	9489	0.158362	325.696	0.0163349	0.442	0.442	谷物加工工具的创新：畜力连磨
2	22	507	510	7	12	19	0.140741	6232	3452	9684	0.188726	73.965	0.00370964	0.508	0.508	谷物加工工具的创新：春车/磨车（利用车子前进的力量通过一定连动装置带动春磨工作）
2	22	508	511	4	8	12	0.0888889	6235	3458	9693	0.190128	62.656	0.00314244	0.393	0.393	谷物加工工具的创新：连机碓（水力发动）
2	22	509	512	7	11	18	0.133333	6232	3453	9685	0.188882	62.656	0.00314244	0.582	0.582	谷物加工工具：碾（一扇圆磨盘）
2	22	510	513	7	12	19	0.140741	6232	3452	9684	0.188726	130.717	0.00655597	0.5	0.5	谷物加工工具：水力碾磨
2	22	511	514	4	13	17	0.125926	6175	3008	9183	0.110713	110.002	0.00551703	0.288	0.288	整地农具：陆轴/碌碡（充分混合泥浆）
3	34	512	515	13	34	47	0.348148	6095	2825	8920	0.0697602	377.878	0.0189521	0.275	0.275	推广牛耕
2	22	513	516	16	29	45	0.333333	6104	2878	8982	0.0794145	429.457	0.021539	0.372	0.372	水田耕作的犁：单牛挽拉
2	22	514	517	12	23	35	0.259259	6114	2930	9044	0.0890688	355.214	0.0178154	0.322	0.322	水田耕作的耙：单牛挽拉
2	22	515	518	6	12	18	0.133333	6153	3077	9230	0.118032	71.103	0.0035661	0.47	0.47	耖的出现：下部有六个较长的齿（专用水田农具，既能破碎土块，又能使泥浆混合软熟）。
2	22	516	519	7	16	23	0.17037	6152	2910	9062	0.0918717	463.21	0.0232318	0.329	0.329	长身铁锄：专用于水田的翻土、中耕，与北方专用于中耕的锄不一样
2	23	517	520	1	5	6	0.0444444	7216	4365	11581	0.484117	3.634	0.000182259	0.4	0.4	六门坝：修复和扩建，下结二十九陂，使诸陂散流，灌溉各处农田
2	23	518	521	3	6	9	0.0666667	7214	4385	11599	0.48692	5.975	0.00029967	0.333	0.333	艾山渠：引黄河水灌田，巧妙利用地形修筑，但是坝体维修不易，没有长时间使用。在灌水上根据作物需水进行合理灌溉，是灌溉用水管理方面的一大进步。黄河流域的灌溉水田有所修复
2	23	519	522	3	5	8	0.0592593	7214	4386	11600	0.487076	1.965	9.85525e-05	0.5	0.5	戾陵堰：修复开发，永定河最早的大型引水工程，坝址和渠线的布置都相当合理
2	23	520	523	5	8	13	0.0962963	7199	4295	11494	0.47057	70.722	0.00354699	0.321	0.321	督亢陂：设置屯田
2	23	521	524	3	9	12	0.0888889	7214	4300	11514	0.473684	47.526	0.00238362	0.208	0.208	改建引漳灌溉渠道：天井渠/万金渠/天平渠
2	23	522	525	2	7	9	0.0666667	7215	4345	11560	0.480847	3.099	0.000155427	0.595	0.595	重修郑白渠
2	23	523	526	3	6	9	0.0666667	7214	4358	11572	0.482716	1.965	9.85525e-05	0.567	0.567	重修富平堰（引黄灌溉工程）
2	23	524	527	3	8	11	0.0814815	7214	4350	11564	0.48147	12.803	0.000642121	0.429	0.429	重修龙首渠
2	23	525	528	3	7	10	0.0740741	7214	4351	11565	0.481626	2.47	0.00012388	0.571	0.571	重修成国渠：设置六门堰以节水
2	23	526	529	13	24	37	0.274074	7199	4274	11473	0.4673	5.619	0.000281815	0.603	0.603	以陂塘蓄水为主：练塘，溉田数百顷
2	23	527	530	13	24	37	0.274074	7199	4274	11473	0.4673	5.619	0.000281815	0.603	0.603	新丰塘，溉田八百余顷
2	23	528	531	13	24	37	0.274074	7199	4274	11473	0.4673	5.619	0.000281815	0.603	0.603	赤山塘
2	23	529	532	13	24	37	0.274074	7199	4274	11473	0.4673	5.619	0.000281815	0.603	0.603	单塘；吴塘；莞塘；南北谢塘
2	23	530	533	13	24	37	0.274074	7199	4274	11473	0.4673	5.619	0.000281815	0.603	0.603	获塘：低洼塘区，两岸堤路夹河，外遇洪涝，内通排灌，也通航性
2	23	531	534	7	27	34	0.251852	7205	4250	11455	0.464497	17.945	0.000900012	0.406	0.406	塘浦圩田：逐步形成，获得显著水利效益
2	23	532	535	7	19	26	0.192593	7205	4258	11463	0.465743	4.339	0.000217618	0.544	0.544	鉴湖：设置许多水门，根据作物需水情况进行控制，旱则闭之，水多则泄，灌溉万顷农田
2	23	533	536	11	24	35	0.259259	7201	4249	11450	0.463718	9.845	0.000493765	0.545	0.545	茹陂（河南）
2	23	534	537	13	27	40	0.296296	7199	4225	11424	0.45967	21.805	0.00109361	0.511	0.511	地主田庄的小型水利（陂塘、沟渠）
2	23	535	539	11	24	35	0.259259	7201	4249	11450	0.463718	9.845	0.000493765	0.545	0.545	七门堰修治
2	23	536	540	11	24	35	0.259259	7201	4249	11450	0.463718	9.845	0.000493765	0.545	0.545	吴塘、大桑浦修治
2	23	537	541	11	24	35	0.259259	7201	4249	11450	0.463718	9.845	0.000493765	0.545	0.545	白水陂/塘：开八水门，灌溉屯田万二千顷
2	23	538	542	11	25	36	0.266667	7201	4227	11428	0.460293	13.258	0.000664941	0.52	0.52	芍陂：多次修整
2	23	539	543	19	37	56	0.414815	7185	4258	11443	0.462628	761.463	0.0381904	0.272	0.272	邓艾主张蓄水为主，大搞陂塘坝堰，发展水稻
2	23	540	544	14	28	42	0.311111	7190	4301	11491	0.470103	534.914	0.026828	0.172	0.172	杜预主张以排水为主，修建灌溉渠道
5	51	541	545	22	26	48	0.355556	6049	2959	9008	0.0834631	2294.4	0.115073	0.106	0.106	主要粮食作物：谷/粟/稷、黍、祭、梁、怵、小豆、大豆、大麻、大麦、小麦、水稻、旱稻
5	52	542	546	16	21	37	0.274074	6081	2999	9080	0.0946746	1840.31	0.0922988	0.11	0.11	经济作物：大麻/苎麻、芜菁、红蓝花、栀子、蓝、紫草、胡麻、荏/白苏子、油菜/芸苔、苜蓿、甘蔗、棉
3	32	543	547	3	5	8	0.0592593	6120	3052	9172	0.109	155.584	0.00780315	0.3	0.3	新城稻
3	35	544	548	15	16	31	0.22963	6053	2992	9045	0.0892245	1698.35	0.0851788	0.204	0.204	种植水稻（较少）多采用移栽的方式
3	32	545	549	1	2	3	0.0222222	6254	3300	9554	0.168483	0	0	0.5	0.5	棉花开始传入
3	32	546	550	1	2	3	0.0222222	6254	3300	9554	0.168483	0	0	0.5	0.5	芸薹（油菜）引入内地，作为蔬菜食用
3	32	547	551	3	5	8	0.0592593	6120	3052	9172	0.109	155.584	0.00780315	0.3	0.3	“六十日”水稻：极早熟
3	32	548	552	3	5	8	0.0592593	6120	3052	9172	0.109	155.584	0.00780315	0.3	0.3	“盖下白稻”：是再生稻品种的最早记载
3	32	549	553	1	2	3	0.0222222	6254	3300	9554	0.168483	0	0	0.5	0.5	开始出现甘蔗种植
3	32	550	554	3	4	7	0.0518519	6120	3114	9234	0.118655	106.141	0.00532339	0.333	0.333	青芋稻：长粒型的糝稻优良品种
3	32	551	555	3	4	7	0.0518519	6120	3114	9234	0.118655	106.141	0.00532339	0.333	0.333	累子稻：长粒型的糝稻优良品种
3	32	552	556	3	4	7	0.0518519	6120	3114	9234	0.118655	106.141	0.00532339	0.333	0.333	白汉稻：长粒型的糝稻优良品种
3	33	553	557	18	18	36	0.266667	6085	3289	9374	0.140455	1415.33	0.0709843	0.163	0.163	良种繁育和选种技术：保纯防杂，“种子田”（单收单藏，防止混杂，要用自身的稿秸，来掩蔽窖口）
3	33	554	558	8	8	16	0.118519	6113	3593	9706	0.192152	4.659	0.000233667	0.536	0.536	对植物遗传性与变异性的认识：认识植物的性别，在生产中分别采取适当措施
3	33	555	559	8	8	16	0.118519	6113	3593	9706	0.192152	4.659	0.000233667	0.536	0.536	对作物的特征、特性与环境的关系也有相当的认识，遗传性也可以发生变异
3	34	556	560	17	20	37	0.274074	6003	2827	8830	0.0557459	1119.3	0.0561375	0.382	0.382	轮作换茬经验：在轮作中加入绿肥作物，形成养地用地结合、灵活多样的轮作体系
3	34	557	561	14	18	32	0.237037	6025	2852	8877	0.0630645	514.673	0.0258129	0.461	0.461	轮作换茬经验（在一定年限内，在同一块地上，将不同作物按一定顺序循环种植）：指出同一作物连作不适合，需要进行轮作提高产量，减轻杂草和病虫害
3	34	558	562	12	18	30	0.222222	6027	2795	8822	0.0545002	915.796	0.0459308	0.33	0.33	轮作组合丰富：粮豆（绝对优势）
3	34	559	563	12	18	30	0.222222	6027	2795	8822	0.0545002	915.796	0.0459308	0.33	0.33	轮作组合丰富：粮麻
3	34	560	564	12	18	30	0.222222	6027	2795	8822	0.0545002	915.796	0.0459308	0.33	0.33	轮作组合丰富：粮菜
3	34	561	565	10	12	22	0.162963	6067	3050	9117	0.100436	258.563	0.012968	0.205	0.205	间作：桑间间作绿豆、小豆、谷子、芜菁、蔬菜等，随时供食
3	34	562	566	10	12	22	0.162963	6067	3050	9117	0.100436	258.563	0.012968	0.205	0.205	混作：混播用于饲料生产
3	34	563	567	10	13	23	0.17037	6067	2977	9044	0.0890688	494.206	0.0247864	0.205	0.205	套作：于麻子地间散芜菁子
3	34	564	568	8	9	17	0.125926	6000	2897	8897	0.0661788	1362.4	0.0683295	0.222	0.222	绿肥作物：有意识栽培绿肥（绿豆、小豆、芝麻等作为绿肥作物）
3	34	565	569	5	14	19	0.140741	6156	3016	9172	0.109	214.388	0.0107524	0.407	0.407	复种制度仍然比较罕见，以冬麦为主
3	34	566	570	44	48	92	0.681481	5958	2729	8687	0.0334787	4556.84	0.228544	0.257	0.257	耕-耙-耢的北方旱田耕作技术体系的形成：畜力拉耙的出现使得整个过程完善
3	34	567	571	29	43	72	0.533333	5995	2727	8722	0.0389287	1919.87	0.096289	0.185	0.185	耕地方法：（春夏秋耕）秋耕欲深，春夏欲浅
3	34	568	572	27	35	62	0.459259	5998	2768	8766	0.0457801	1047.09	0.0525155	0.233	0.233	耕地方法：（初耕和转耕-第二遍耕）初耕欲深，转地欲浅
3	36	569	573	31	40	71	0.525926	6021	2797	8818	0.0538773	900.891	0.0451832	0.251	0.251	耕地方法：犁欲廉（犁条要窄小，把地耕得透而细）
3	36	570	574	29	38	67	0.496296	6023	2801	8824	0.0548116	772.229	0.0387303	0.243	0.243	耕地方法：劳欲再（多次耢地，才能使地熟而收保墑防旱之效）
3	36	571	575	12	21	33	0.244444	6022	2833	8855	0.0596387	344.638	0.017285	0.31	0.31	灵活掌握”挞“和”辗“方法：春种曳挞是为了使种土相著，提墑保苗
3	36	572	576	12	21	33	0.244444	6022	2833	8855	0.0596387	344.638	0.017285	0.31	0.31	灵活掌握”挞“和”辗“方法：夏种不挞是为了防止下雨时土发硬
3	36	573	577	27	34	61	0.451852	6025	2859	8884	0.0641545	679.861	0.0340977	0.221	0.221	锄不厌数：进一步体会到搞好中耕除草有利于保墑防旱和熟化土壤，做到多锄、锄小、锄早、锄了。
3	35	574	578	9	10	19	0.140741	6122	3590	9712	0.193086	12.904	0.000647186	0.656	0.656	微煮法：种子发芽率的测定
3	35	575	579	10	11	21	0.155556	6110	3461	9571	0.17113	48.589	0.00243693	0.645	0.645	清水选种，飘去不饱满的种子
3	35	576	580	9	10	19	0.140741	6122	3590	9712	0.193086	12.904	0.000647186	0.656	0.656	提高种子发芽能力：晒种
3	35	577	581	9	10	19	0.140741	6122	3590	9712	0.193086	12.904	0.000647186	0.656	0.656	提高种子发芽能力：浸种催芽
3	35	578	582	10	12	22	0.162963	6096	3217	9313	0.130956	399.291	0.020026	0.583	0.583	播种期的确定：（上时、中时、下时）具体提出一些重要作物的播种期
3	35	579	583	11	13	24	0.177778	6062	3172	9234	0.118655	666.161	0.0334106	0.545	0.545	播种期的确定：根据物候现象、土壤肥力及其墑情来确认
3	35	580	584	11	13	24	0.177778	6062	3172	9234	0.118655	666.161	0.0334106	0.545	0.545	播种期的确定：种谷早晚要搭配的原则（一般宜于适当早种，闰年应迟种）
3	35	581	585	5	8	13	0.0962963	6131	3054	9185	0.111025	158.353	0.00794203	0.429	0.429	播种形式：漫掷（撒播，耕后漫掷和漫掷后犁田，不用中耕，连草带豆秧割下作饲料）
3	35	582	586	7	11	18	0.133333	6054	2855	8909	0.0680473	670.212	0.0336138	0.436	0.436	播种形式：耧篝漫掷（实心漫撒条播）
3	35	583	587	7	11	18	0.133333	6044	2843	8887	0.0646216	775.617	0.0389002	0.355	0.355	播种形式：耧种（空心耧脚条播）
3	35	584	588	6	10	16	0.118519	6130	2955	9085	0.0954531	163.874	0.00821893	0.544	0.544	播种形式：耧搆堰种（点播）
3	35	585	589	7	11	18	0.133333	6126	2948	9074	0.0937403	353.093	0.017709	0.445	0.445	播种形式：墑种（点播）
3	35	586	590	6	10	16	0.118519	6130	2955	9085	0.0954531	163.874	0.00821893	0.544	0.544	播种形式：逐犁䅖种（点播）
3	35	587	591	13	18	31	0.22963	6037	2865	8902	0.0669573	3421.18	0.171585	0.284	0.284	播种量和播种方法：具体作物具体播种量和方法，指出播种量和播种方法、播种期和土壤肥力的关系
3	35	588	592	9	14	23	0.17037	6023	2846	8869	0.0618187	2618.08	0.131307	0.33	0.33	播种量和播种期：体会到种植密度和作物生长、产量和品质之间的关系：早播用种少，迟播用种要加多
3	35	589	593	8	13	21	0.155556	6108	2966	9074	0.0937403	1091.25	0.0547307	0.385	0.385	播种量和播种期：春种欲深，夏种欲浅
3	35	590	594	8	13	21	0.155556	6108	2966	9074	0.0937403	1091.25	0.0547307	0.385	0.385	播种量和播种期：肥田密植，瘦田宜稀
4	42	591	595	5	5	10	0.0740741	6175	3425	9600	0.175646	38.214	0.00191658	0.6	0.6	生物防治病虫害技术：利用天敌防治农业害虫害兽（黄掠蚁、螳螂等）
4	42	592	596	4	4	8	0.0592593	6198	3509	9707	0.192308	0.667	3.34527e-05	0.833	0.833	生物防治病虫害技术：保护益鸟，利用鸟类治虫除草
4	42	593	597	21	21	42	0.311111	5972	2911	8883	0.0639988	2636.79	0.132245	0.381	0.381	农业防治病虫害技术：适当耕耘（深耕细耙）
4	42	594	598	10	10	20	0.148148	6052	3173	9225	0.117253	184.182	0.00923745	0.333	0.333	农业防治病虫害技术：合理轮作防治疾病通过土壤传播
4	42	595	599	8	8	16	0.118519	6045	3359	9404	0.145126	446.623	0.0223999	0.393	0.393	农业防治病虫害技术：选育抗虫品种
4	42	596	600	5	7	12	0.0888889	6053	3040	9093	0.0966988	916.652	0.0459737	0.381	0.381	农业防治病虫害技术：储藏时进行防治，晒干的种子趁热贮藏
4	42	597	601	5	6	11	0.0814815	6053	3182	9235	0.11881	487.71	0.0244606	0.533	0.533	农业防治病虫害技术：灰盖麦吸湿
4	42	598	602	5	6	11	0.0814815	6053	3182	9235	0.11881	487.71	0.0244606	0.533	0.533	农业防治病虫害技术：用以火消毒过的麦子脱粒
4	42	599	603	4	6	10	0.0740741	6099	3167	9266	0.123637	92.071	0.00461772	0.6	0.6	农业防治病虫害技术：人工捕打蝗虫
4	42	600	604	4	6	10	0.0740741	6099	3167	9266	0.123637	92.071	0.00461772	0.6	0.6	农业防治病虫害技术：篝火诱杀蝗虫
4	42	601	605	5	7	12	0.0888889	6098	3165	9263	0.12317	715.159	0.035868	0.429	0.429	农业防治病虫害技术：食物诱杀蝗虫
4	42	602	606	4	6	10	0.0740741	6099	3167	9266	0.123637	92.071	0.00461772	0.6	0.6	农业防治病虫害技术：掘卵捕杀蝗虫
4	42	603	607	3	6	9	0.0666667	6073	3034	9107	0.0988789	224.321	0.0112506	0.3	0.3	农业防治病虫害技术：（种子处理防虫）溲种法
4	42	604	608	3	4	7	0.0518519	6050	3075	9125	0.101682	275.153	0.0138	0.167	0.167	农业防治病虫害技术：（种子处理防虫）雪水浸种
4	43	605	609	2	4	6	0.0444444	7427	5060	12487	0.625195	0	0	0.5	0.5	药物防治防治病虫害技术：石灰和草木灰防治室内害虫
4	43	606	610	2	4	6	0.0444444	7427	5060	12487	0.625195	0	0	0.5	0.5	药物防治防治病虫害技术：砒剂杀虫
4	43	607	611	2	4	6	0.0444444	7427	5060	12487	0.625195	0	0	0.5	0.5	药物防治防治病虫害技术：蒿草为药物埋藏在窖中
4	42	608	612	1	2	3	0.0222222	6271	3667	9938	0.228278	3.056	0.00015327	0	0	诱杀法杀虫：牛羊骨髓诱杀蚂蚁
4	41	609	613	6	8	14	0.103704	6012	2866	8878	0.0632202	865.753	0.0434209	0.411	0.411	积雪保墑：利用冬雪蓄墑而使冬播的瓜茄葵等在春天就有足的水分发芽出苗，抗旱作用很大
3	36	610	614	11	14	25	0.185185	6042	2880	8922	0.0700716	1363.68	0.0683939	0.258	0.258	抗旱保墑：掌握适宜农时进行耕作
3	36	611	615	21	24	45	0.333333	6037	2854	8891	0.0652445	1579.5	0.079218	0.332	0.332	抗旱保墑：耕后磨平、加强镇压
3	35	612	616	5	9	14	0.103704	6105	2919	9024	0.0859545	262.185	0.0131496	0.417	0.417	抗旱保墑：区田法抗旱播种（深挖坑集中施肥和浇水）
3	35	613	617	11	12	23	0.17037	6062	3058	9120	0.100903	1675.75	0.0840454	0.174	0.174	抗旱保墑：溲种法处理种子，提高作物抗旱能力（作物长势壮则必然耐旱）
4	41	614	618	3	4	7	0.0518519	6101	3485	9586	0.173466	57.333	0.00287548	0.667	0.667	拉绳去露法：日出前二人拉升所在田间拉掉露水，以防露害
4	41	615	619	3	5	8	0.0592593	6101	3463	9564	0.17004	71.803	0.0036012	0.45	0.45	熏烟防霜：提高地面温度，使地表时期遇热烟而上升，提高地表空气温度，降低湿度，避免霜冻。
4	41	616	620	3	4	7	0.0518519	6101	3485	9586	0.173466	57.333	0.00287548	0.667	0.667	人工防雹：用枪炮驱散冰雹
3	37	617	621	12	16	28	0.207407	6095	2982	9077	0.0942074	3657.29	0.183428	0.192	0.192	收获技术：适期收获，特别是对谷子、小麦等禾谷类作物
3	37	618	622	14	17	31	0.22963	6087	2958	9045	0.0892245	4477.74	0.224576	0.184	0.184	收获技术：脱粒方面强调”干速积“，干后赶快堆积起来等待脱粒
1	13	619	623	10	15	25	0.185185	6297	3737	10034	0.243226	2047.67	0.102699	0.333	0.333	土炭或铁碳测量湿度
1	13	620	624	10	15	25	0.185185	6297	3737	10034	0.243226	2047.67	0.102699	0.333	0.333	通过直接观察雨、云、季风了解气象变化
1	13	621	625	10	15	25	0.185185	6297	3737	10034	0.243226	2047.67	0.102699	0.333	0.333	全国性雨情情报网的建立
3	34	622	626	20	29	49	0.362963	6025	2931	8956	0.0753659	2602.58	0.13053	0.196	0.196	水田耕作技术：“岁易”（春播前放水泡田，用“陆轴”整地，但播前实行渍种催芽，至少中耕除草两次，然后去水“水稻烤田”技术）
3	36	623	627	10	17	27	0.2	6104	3022	9126	0.101837	530.789	0.0266212	0.228	0.228	去水/水稻烤田技术：改善土壤环境，促使根系向纵深发展，使稻株茎秆坚强，有利于防止倒伏，促使穗大，籽粒饱满
3	34	624	628	2	3	5	0.037037	6215	3608	9823	0.210371	0	0	0.667	0.667	扩大耕地面积的土地利用方式：湖田
4	42	625	629	3	3	6	0.0444444	6199	3510	9709	0.192619	0	0	1	1	生物防治病虫害技术：以虫治虫（蚂蚁、螳螂、蜂）
4	42	626	630	3	3	6	0.0444444	6199	3510	9709	0.192619	0	0	1	1	生物防治病虫害技术：青蛙治虫
3	36	627	631	5	10	15	0.111111	6115	3163	9278	0.125506	43.821	0.0021978	0.544	0.544	除草技术：拔秧时候边拔边取出杂草，“草少省工”
3	36	628	632	13	18	31	0.22963	5990	2984	8974	0.0781688	2842.37	0.142556	0.258	0.258	除草技术：净化种子，防除杂草
3	36	629	633	14	19	33	0.244444	6052	3070	9122	0.101215	1169.39	0.0586494	0.208	0.208	除草技术：利用生物间互相制约的作用除杂草
3	36	630	634	5	10	15	0.111111	6115	3163	9278	0.125506	43.821	0.0021978	0.544	0.544	除草技术：利用火与水垦荒除草
3	36	631	635	23	28	51	0.377778	6018	2939	8957	0.0755216	3790.29	0.190098	0.136	0.136	除草原则：中耕和初耕的时候都坚持除早、除小、除了
3	36	632	636	8	13	21	0.155556	6074	3016	9090	0.0962317	141.5	0.00709678	0.5	0.5	除草原则：坚持因时制宜的原则，配合季节的变化除草
3	34	633	637	18	22	40	0.296296	6036	2959	8995	0.0814388	2837.05	0.142289	0.247	0.247	汜胜之总结耕作经验：趣时
3	34	634	638	16	25	41	0.303704	6045	2923	8968	0.0772345	616.738	0.0309318	0.277	0.277	总结经验：和土
3	34	635	639	7	21	28	0.207407	6077	2910	8987	0.0801931	962.022	0.0482492	0.171	0.171	总结经验：务粪
3	34	636	640	14	14	28	0.207407	6053	3093	9146	0.104952	87.105	0.00436866	0.549	0.549	总结经验：早锄
3	34	637	641	9	9	18	0.133333	6044	3044	9088	0.0959203	790.069	0.0396251	0.528	0.528	总结经验：早获（按照不同作物特点抢收）
1	12	638	642	10	13	23	0.17037	6042	2993	9035	0.0876674	691.561	0.0346845	0.442	0.442	因土种植，把土宜和物宜结合考虑（什么样的作物选择什么样的耕地及其根据）
3	34	639	643	16	21	37	0.274074	6126	3090	9216	0.115852	339.169	0.0170107	0.36	0.36	见缝插针提高利用率（连种普遍，间套混作，复种未普遍）
3	34	640	644	17	19	36	0.266667	6125	3213	9338	0.134849	600.828	0.0301339	0.389	0.389	扩大土地利用范围（在不宜种植五谷的地方种植果木蔬菜）
1	11	641	645	18	20	38	0.281481	6034	3096	9130	0.10246	535.398	0.0268523	0.392	0.392	土地要用养结合，施肥外依靠豆类和禾谷类作物轮作
3	34	642	646	10	12	22	0.162963	6075	3242	9317	0.131579	761.203	0.0381773	0.462	0.462	全区域统筹兼顾（不仅单一地块）
1	12	643	647	0	0	0	0	7447	7447	14894	1	0	0	0	0	土壤学说没有大的发展，仅不少文献谈到了土壤的种类（质地、颜色分类）
1	12	644	648	10	13	23	0.17037	6042	2993	9035	0.0876674	691.561	0.0346845	0.442	0.442	“土宜/地宜”的原则：因不同流域种植相宜的作物
1	12	645	649	18	18	36	0.266667	6012	3092	9104	0.0984117	653.443	0.0327727	0.503	0.503	“土宜/地宜”的原则：同一地区不同地类不同生产项目
1	12	646	650	18	18	36	0.266667	6012	3092	9104	0.0984117	653.443	0.0327727	0.503	0.503	“土宜/地宜”的原则：重视农业的地区性，按区域特点安排生产生活
1	12	647	651	14	17	31	0.22963	6039	2936	8975	0.0783245	619.48	0.0310694	0.309	0.309	“土脉”概念的发展和具象化：通过各种手段使土壤达到湿度、肥力、松紧适宜的“和”的要求
1	12	648	652	7	7	14	0.103704	6046	3085	9131	0.102616	187.765	0.00941715	0.524	0.524	“土脉”的概念：发展出肥力是土壤的”气脉“，认识到肥力的高地、可变动性以及贫瘠向肥沃转化的条件
1	13	649	653	5	5	10	0.0740741	6464	4332	10796	0.361881	305.6	0.015327	0.4	0.4	通过节气来掌握农时
1	13	650	654	5	5	10	0.0740741	6464	4332	10796	0.361881	305.6	0.015327	0.4	0.4	通过物候来掌握农时
1	13	651	655	5	5	10	0.0740741	6464	4332	10796	0.361881	305.6	0.015327	0.4	0.4	通过气象来掌握农时：根据降雨情况来把握播种期
1	13	652	656	5	5	10	0.0740741	6464	4332	10796	0.361881	305.6	0.015327	0.4	0.4	通过天象来掌握农时
1	13	653	657	5	5	10	0.0740741	6464	4332	10796	0.361881	305.6	0.015327	0.4	0.4	通过杂节来掌握农时
1	13	654	658	6	6	12	0.0888889	6628	4924	11552	0.479601	4	0.000200616	0.333	0.333	《淮南子-天文训》：改进定型了二十四节气的顺序和天文定位
1	13	655	659	6	6	12	0.0888889	6628	4924	11552	0.479601	4	0.000200616	0.333	0.333	《四民月令》第一步农家月令，记载十二个月的次序并安排每月家庭中的事务（大田、园圃、林木、畜牧、采集、桑蚕加工、买卖）
3	35	656	660	12	15	27	0.2	6142	3164	9306	0.129866	2824.5	0.14166	0.4	0.4	播种原则：适时播种，宁早勿晚，早晚相杂
3	35	657	661	12	15	27	0.2	6142	3164	9306	0.129866	2824.5	0.14166	0.4	0.4	播种原则：在宁早勿晚的原则下，根据实际情况因物/地/岁为时播种
3	35	658	662	12	15	27	0.2	6142	3164	9306	0.129866	2824.5	0.14166	0.4	0.4	播种原则：比“得时“更为具体的播种期：分为上中下时的播种期
3	34	659	663	13	13	26	0.192593	6035	3086	9121	0.101059	458.367	0.0229889	0.462	0.462	《汜胜之书》强调春耕，抓紧春季初解冻湿度适宜时耕作
3	34	660	664	17	17	34	0.251852	5989	2983	8972	0.0778574	3839.92	0.192587	0.309	0.309	《齐民要术》强调秋耕，借秋墑济春旱（耙耢技术进步提高了保墑的能力）
4	41	661	665	2	3	5	0.037037	6149	3267	9416	0.146995	89.643	0.00449595	0	0	正确安排五谷的种植顺序来防御反常气候的危害
1	13	662	666	2	2	4	0.0296296	6351	3735	10086	0.251324	0	0	1	1	坚持“天道自然”和“天”对“物”的影响，否认“物”对“天”的影响
1	13	663	667	2	2	4	0.0296296	6351	3735	10086	0.251324	0	0	1	1	以阴阳二气的运动解释天象的变化（雷电风雨等），初步具备自然界水循环的认识
1	13	664	668	5	10	15	0.111111	6179	3135	9314	0.131112	1622.28	0.0813635	0.2	0.2	认识到人力在一定范围和限度内可以改善农田小气候，有助于农作物生长
1	14	665	669	19	20	39	0.288889	5979	3085	9064	0.0921831	4652.88	0.23336	0.313	0.313	出现“物宜”的概念（《齐民要术》），重视在农业生产中考虑不同作物品种的特性，既要因时因地又要因物制宜
1	14	666	670	10	11	21	0.155556	6087	3340	9427	0.148708	195.739	0.00981708	0.373	0.373	农业生物学：提出生物进化的过程并进行分类
1	14	667	671	11	12	23	0.17037	6086	3339	9425	0.148396	226.021	0.0113358	0.356	0.356	农业生物学：认识到各种生物有不同的“性/天性”，存在遗传和变异性（未上升为理论），但是不承认物性也是可以在一定条件下改变的
1	14	668	672	10	11	21	0.155556	6087	3340	9427	0.148708	195.739	0.00981708	0.373	0.373	农业生物学：认识到环境是导致变异性的原因，并认为能通过农业措施固化优良变异性
1	14	669	673	12	12	24	0.177778	6056	3296	9352	0.137029	718.876	0.0360545	0.333	0.333	农业生物学：生物体内部---植物根茎（养分运输-如大豆根瘤作肥和支撑植株）和花实（雌雄特性）
1	14	670	674	12	12	24	0.177778	6056	3296	9352	0.137029	718.876	0.0360545	0.333	0.333	农业生物学：生物体内部---认识到生物体外部形态和内部不同器官之间是一个整体/相互关联相互制约
1	14	671	675	8	8	16	0.118519	6080	3198	9278	0.125506	1849.16	0.0927428	0.25	0.25	农业生物学：生物体内部---不同生长期之间互相关系
1	14	672	676	16	20	36	0.266667	6028	2911	8939	0.0727188	4930.73	0.247296	0.137	0.137	农业生物学：生物体之间---根据不同生物之间的相互关系提高效率，相生相克
1	14	673	677	33	34	67	0.496296	5930	2888	8818	0.0538773	13434.2	0.673779	0.106	0.106	农业生物学：生物体与环境---认识到环境对生物生长的影响（对光线水分的利用，害虫、土宜等）
3	34	674	678	1	2	3	0.0222222	6152	3655	9807	0.207879	27.459	0.00137718	0	0	合理保护自然资源的理论的发展（也是环境对生物影响的一部分）：对山林资源破坏的恶果认识更深刻；出现了保护土地和水资源等自然资源的萌芽
2	23	675	679	4	17	21	0.155556	7200	4379	11579	0.483806	5.49	0.000275345	0.415	0.415	定水令（明确灌溉面积和田亩面积比例）
2	23	676	680	2	15	17	0.125926	7202	4381	11583	0.484429	5.49	0.000275345	0.367	0.367	专人管理
2	23	677	681	4	17	21	0.155556	7200	4379	11579	0.483806	5.49	0.000275345	0.415	0.415	避免水利纠纷“作均水约束，刻石立于田畔”
2	23	678	682	4	17	21	0.155556	7200	4379	11579	0.483806	5.49	0.000275345	0.415	0.415	要求根据作物需水量灌溉
					SUM	18214				6906076		587262		238.305
					MAX	135				14894		19938.6		1
					MIN	0				8472		0		0
					AVG		0.198995				0.266888		0.0434417

## Sheet: ST
Level 2 group	Level 3 group	ID	Time ID	OutDeg	Indeg	SUM_deg	Deg-nom	OutClose	InClose	SUM_clo	Clo-nom	Between	Betw-nom	Clustering coeff	Clus-norm	Technology name
2	22	1	1	17	15	32	0.237037	4347	7991	12338	0.350653	654.522	0.0269963	0.36	0.36	粗糙的打制石器：砍砸器
2	22	2	2	21	14	35	0.259259	4256	7943	12199	0.331133	656.774	0.0270892	0.226	0.226	粗糙的打制石器：刮削器
2	22	3	3	32	22	54	0.4	3890	7928	11818	0.27763	667.57	0.0275345	0.307	0.307	粗糙的打制石器：尖状器
2	22	4	4	30	20	50	0.37037	3903	7934	11837	0.280298	418.271	0.0172519	0.366	0.366	粗制的骨器：有角工具
2	22	5	5	12	12	24	0.177778	8361	8361	16722	0.966297	132	0.00544445	0	0	粗制的骨器：头盖骨制容器
2	22	6	6	17	13	30	0.222222	4277	7900	12177	0.328044	1529.54	0.0630871	0.213	0.213	粗制的骨器：刀形器
2	22	7	7	21	14	35	0.259259	4256	7943	12199	0.331133	656.774	0.0270892	0.226	0.226	粗制的骨器：刮削器
2	22	8	8	4	4	8	0.0592593	4591	7883	12474	0.369751	3846.67	0.158659	0.167	0.167	简单的木棒
2	22	9	9	0	0	0	0	8481	8481	16962	1	0	0	0	0	小石珠
2	22	10	10	2	1	3	0.0222222	8461	8471	16932	0.995787	0	0	0.5	0.5	穿孔砾石
2	22	11	11	0	0	0	0	8481	8481	16962	1	0	0	0	0	兽类牙齿
2	22	12	12	1	1	2	0.0148148	5083	8056	13139	0.463137	0	0	0	0	开始使用天然火
2	22	13	13	1	1	2	0.0148148	5083	8056	13139	0.463137	0	0	0	0	开始使用人工火
2	22	14	14	0	0	0	0	8481	8481	16962	1	0	0	0	0	发明了弓箭
2	22	15	15	18	16	34	0.251852	4282	7938	12220	0.334082	1811.95	0.0747357	0.32	0.32	有一定类型：砍凿器
2	22	16	16	22	15	37	0.274074	4255	7942	12197	0.330852	684.095	0.0282161	0.258	0.258	有一定类型：刮削器
2	22	17	17	2	1	3	0.0222222	8461	8471	16932	0.995787	0	0	0.5	0.5	有一定类型：石球
2	22	18	18	34	24	58	0.42963	3888	7926	11814	0.277068	673.093	0.0277623	0.356	0.356	有一定类型：小型尖状器
2	22	19	19	34	24	58	0.42963	3888	7926	11814	0.277068	673.093	0.0277623	0.356	0.356	有一定类型：厚三菱尖状器
2	22	20	20	30	20	50	0.37037	3903	7934	11837	0.280298	418.271	0.0172519	0.366	0.366	有一定类型：牙角钩型器
2	22	21	21	5	5	10	0.0740741	4902	7935	12837	0.420727	141.61	0.00584083	0.2	0.2	石器（多经过砥磨光或者琢制和打制，从事农业耕作和粮食加工）：磨盘
2	22	22	22	5	5	10	0.0740741	4902	7935	12837	0.420727	141.61	0.00584083	0.2	0.2	石器：磨棒
2	22	23	23	18	12	30	0.222222	3862	7981	11843	0.28114	17.119	0.000706088	0.533	0.533	石器：两端刃的铲
2	22	24	24	18	12	30	0.222222	3862	7981	11843	0.28114	17.119	0.000706088	0.533	0.533	石器：带肩铲
2	22	25	25	18	12	30	0.222222	3862	7981	11843	0.28114	17.119	0.000706088	0.533	0.533	石器：舌型铲
2	22	26	26	4	4	8	0.0592593	4867	7914	12781	0.412863	0	0	1	1	石器：杵臼（粮食加工）
2	22	27	27	8	7	15	0.111111	4299	7916	12215	0.33338	255.344	0.0105319	0.268	0.268	石器：磨光穿孔刀
2	22	28	28	9	5	14	0.103704	4303	7923	12226	0.334925	75.981	0.0031339	0.5	0.5	石器：带齿镰
2	22	29	29	11	7	18	0.133333	4296	7916	12212	0.332959	596.263	0.0245934	0.327	0.327	石器：磨光带柄镰
2	22	30	30	9	7	16	0.118519	4348	7992	12340	0.350934	255.489	0.0105379	0.333	0.333	石器：磨制斧
2	22	31	31	5	5	10	0.0740741	4523	8005	12528	0.377335	14.833	0.0006118	0.7	0.7	石器：凿
2	22	32	32	4	4	8	0.0592593	4524	8006	12530	0.377616	8.923	0.000368037	0.833	0.833	石器：锤
2	22	33	33	4	4	8	0.0592593	4524	8006	12530	0.377616	8.923	0.000368037	0.833	0.833	石器：“敲砸器”
2	22	34	34	10	6	16	0.118519	3966	7989	11955	0.296868	0.083	3.42341e-06	0.6	0.6	石器：锄
2	22	35	35	38	25	63	0.466667	3773	7925	11698	0.260778	460.057	0.0189754	0.353	0.353	石器：耜（加上石片（耜）在耒头用于掘地，合成耒耜）
2	22	36	36	12	10	22	0.162963	4432	8001	12433	0.363994	190.108	0.00784117	0.364	0.364	大型有段石锛（砍伐工具）
2	22	37	37	5	2	7	0.0518519	3968	7995	11963	0.297992	9.783	0.000403508	0.25	0.25	鹤嘴锄
2	22	38	38	3	3	6	0.0444444	4964	8012	12976	0.440247	0	0	1	1	骨器：凿
2	22	39	39	5	5	10	0.0740741	4568	7998	12566	0.382671	0.211	8.70288e-06	0.8	0.8	骨器：锥
2	22	40	40	14	11	25	0.185185	4191	7982	12173	0.327482	5.536	0.000228337	0.615	0.615	骨器：铲
2	22	41	41	37	24	61	0.451852	3774	7926	11700	0.261059	459.974	0.018972	0.328	0.328	骨器：耒耜
2	22	42	42	1	1	2	0.0148148	8372	8372	16744	0.969386	0	0	0	0	陶器（多为粗陶，泥质陶次之。也有夹砂红陶）：鼎
2	22	43	43	1	1	2	0.0148148	8372	8372	16744	0.969386	0	0	0	0	陶器：壶
2	22	44	44	1	1	2	0.0148148	8372	8372	16744	0.969386	0	0	0	0	陶器：罐
2	22	45	45	1	1	2	0.0148148	8372	8372	16744	0.969386	0	0	0	0	陶器：三足器
2	22	46	46	1	1	2	0.0148148	8372	8372	16744	0.969386	0	0	0	0	陶器：钵
2	22	47	47	1	1	2	0.0148148	8372	8372	16744	0.969386	0	0	0	0	陶器：瓢
2	22	48	48	6	5	11	0.0814815	4306	7923	12229	0.335346	68.534	0.00282674	0.5	0.5	蚌刀
2	22	49	49	8	5	13	0.0962963	4304	7923	12227	0.335065	75.133	0.00309893	0.446	0.446	磨光安柄蚌镰
2	22	50	50	18	15	33	0.244444	4013	7893	11906	0.289987	3299.21	0.136079	0.637	0.637	单齿木耒（尖头木棒）
2	22	51	51	17	14	31	0.22963	4065	7936	12001	0.303328	8.804	0.000363129	0.721	0.721	双齿木耒
2	22	52	52	17	14	31	0.22963	4065	7936	12001	0.303328	8.804	0.000363129	0.721	0.721	带横木可脚踏木耒/手推脚踩耒耜
2	22	53	53	1	1	2	0.0148148	8462	8462	16924	0.994664	0	0	0	0	金属炼制：红铜牌
2	22	54	54	1	1	2	0.0148148	8462	8462	16924	0.994664	0	0	0	0	金属炼制：红铜器
2	22	55	55	38	25	63	0.466667	3773	7925	11698	0.260778	460.057	0.0189754	0.353	0.353	骨器：耜
2	22	56	56	2	2	4	0.0296296	4965	8013	12978	0.440528	0	0	1	1	骨器：凿
2	22	57	57	5	5	10	0.0740741	4568	7998	12566	0.382671	0.211	8.70288e-06	0.8	0.8	骨器：锥
2	22	58	60	15	11	26	0.192593	3960	7982	11942	0.295043	4.529	0.000186803	0.638	0.638	骨器：铲
2	22	59	61	0	0	0	0	8481	8481	16962	1	0	0	0	0	骨器：“织网器”
2	22	60	62	0	0	0	0	8481	8481	16962	1	0	0	0	0	骨器：“锯形器”
2	22	61	63	0	0	0	0	8481	8481	16962	1	0	0	0	0	骨器：“蝶形器”
2	22	62	64	0	0	0	0	8481	8481	16962	1	0	0	0	0	骨器：“靴形器”
2	22	63	65	6	5	11	0.0814815	4306	7923	12229	0.335346	68.534	0.00282674	0.5	0.5	骨器：蚌刀
2	22	64	66	7	4	11	0.0814815	3966	7993	11959	0.29743	12.314	0.000507902	0.381	0.381	鹿角鹤嘴锄
2	22	65	67	7	5	12	0.0888889	4361	8005	12366	0.354585	14.833	0.0006118	0.571	0.571	石器：斧
2	22	66	68	7	5	12	0.0888889	4361	8005	12366	0.354585	14.833	0.0006118	0.571	0.571	石器：锛
2	22	67	69	5	5	10	0.0740741	4523	8005	12528	0.377335	14.833	0.0006118	0.7	0.7	石器：凿
2	22	68	70	8	7	15	0.111111	4299	7916	12215	0.33338	255.344	0.0105319	0.268	0.268	石器：半月形有孔刀
2	22	69	71	9	7	16	0.118519	4348	7992	12340	0.350934	255.489	0.0105379	0.333	0.333	石器：穿孔斧
2	22	70	72	9	7	16	0.118519	4348	7992	12340	0.350934	255.489	0.0105379	0.333	0.333	石器：大型斧（更大更锋利）
2	22	71	73	10	7	17	0.125926	3966	7988	11954	0.296728	4.574	0.000188659	0.589	0.589	石器：锄（横斫式翻土农具）
2	22	72	74	14	10	24	0.177778	3963	7985	11948	0.295885	16.109	0.00066443	0.593	0.593	石器：镬（横斫式翻土农具）
2	22	73	75	7	4	11	0.0814815	3966	7993	11959	0.29743	11.918	0.000491568	0.381	0.381	石器：鹿角锄
2	22	74	76	9	8	17	0.125926	4137	7987	12124	0.320601	0.668	2.75522e-05	0.833	0.833	斜把破土器：带有锋刃的三角形石器，用于开沟（原始犁）
2	22	75	77	9	8	17	0.125926	4137	7987	12124	0.320601	0.668	2.75522e-05	0.833	0.833	带孔“石犁”：镶在木质犁床中由人力或者畜力牵引座水平翻土，适合水田耕作
2	22	76	78	5	5	10	0.0740741	4827	7923	12750	0.40851	68.534	0.00282674	0.5	0.5	木器：刀
2	22	77	80	6	6	12	0.0888889	4199	7902	12101	0.317371	1033.76	0.0426384	0.4	0.4	木器：尖头小棒
2	22	78	81	5	5	10	0.0740741	4773	7878	12651	0.394607	1830.67	0.0755077	0.7	0.7	木器：带榫小木方
2	22	79	82	0	0	0	0	8481	8481	16962	1	0	0	0	0	木器：碟形器
2	22	80	83	38	25	63	0.466667	3773	7925	11698	0.260778	460.057	0.0189754	0.353	0.353	木器：耜
2	22	81	84	12	12	24	0.177778	4338	7981	12319	0.347985	5.102	0.000210436	0.803	0.803	木器：铲
2	22	82	85	5	5	10	0.0740741	4773	7878	12651	0.394607	1830.67	0.0755077	0.7	0.7	木器：方头木铣
2	22	83	86	5	4	9	0.0666667	4174	7989	12163	0.326078	1.534	6.32712e-05	0.5	0.5	木器：三菱锥形掘土工具
2	22	84	87	6	6	12	0.0888889	4860	7907	12767	0.410897	214.578	0.00885046	0.533	0.533	木器：杵（粮食加工）
2	22	85	88	4	3	7	0.0518519	4004	7994	11998	0.302907	5.128	0.000211509	0.5	0.5	木器：鹤嘴锄
2	22	86	89	1	1	2	0.0148148	8372	8372	16744	0.969386	0	0	0	0	陶器（夹炭黑陶）：罐
2	22	87	90	1	1	2	0.0148148	8372	8372	16744	0.969386	0	0	0	0	陶器：盘
2	22	88	91	1	1	2	0.0148148	8372	8372	16744	0.969386	0	0	0	0	陶器：釜
2	22	89	92	1	1	2	0.0148148	8372	8372	16744	0.969386	0	0	0	0	陶器：盆
2	22	90	93	1	1	2	0.0148148	8372	8372	16744	0.969386	0	0	0	0	陶器：器盖
2	22	91	94	1	1	2	0.0148148	8372	8372	16744	0.969386	0	0	0	0	陶器：器座
2	22	92	95	4	4	8	0.0592593	4882	7967	12849	0.422413	0.364	1.50135e-05	0.667	0.667	陶器：刀
2	22	93	96	3	3	6	0.0444444	4928	7946	12874	0.425923	0.4	1.64983e-05	0.667	0.667	陶器：臼（粮食加工）
2	22	94	97	8	8	16	0.118519	4873	7959	12832	0.420025	215.421	0.00888523	0	0	陶轮：使用打磨技术制造工具，而非早期打制石器
2	22	95	98	37	24	61	0.451852	3774	7926	11700	0.261059	459.974	0.018972	0.328	0.328	蚌耜
2	22	96	99	10	6	16	0.118519	3967	7987	11954	0.296728	3.464	0.000142876	0.511	0.511	蚌铲
2	22	97	100	7	5	12	0.0888889	4305	7923	12228	0.335206	68.534	0.00282674	0.476	0.476	蚌镰
2	23	98	101	0	0	0	0	8481	8481	16962	1	0	0	0	0	疏浚河道、引水入海
2	23	99	102	0	0	0	0	8481	8481	16962	1	0	0	0	0	发明凿井技术
2	23	100	103	0	0	0	0	8481	8481	16962	1	0	0	0	0	抱瓮灌溉
5	51	101	104	0	0	0	0	8481	8481	16962	1	0	0	0	0	粟和黍为主要作物；发现了粟、稻谷、糜子、麻（纤维作物和食用作物）、引进大小麦（从新疆河湟等西北（小麦）和西南（大麦）地区传入黄河流域）、驯化菽（大豆）；有储藏粮食的窖穴
5	52	102	104	0	0	0	0	8481	8481	16962	1	0	0	0	0	驯化薏苡；蚕豆、芝麻、甜瓜子、瓠籽、菱角、茨实、果壳或果核、白菜和芥菜籽；有储藏粮食的窖穴
5	51	103	105	0	0	0	0	8481	8481	16962	1	0	0	0	0	发现了水稻、糯稻；苧麻、花生、蚕豆、芝麻、葛（纺织原料）、酸枣、甜瓜子、瓠籽、菱角、茨实、桃（驯化大豆；栽种薏苡、瓠/葫芦；蔬菜类有菱角、茨实、甜瓜子、核桃、酸枣等）
5	52	104	105	0	0	0	0	8481	8481	16962	1	0	0	0	0	苧麻、花生、蚕豆、芝麻、葛（纺织原料）、酸枣、甜瓜子、瓠籽、菱角、茨实、桃；栽种薏苡、瓠/葫芦；蔬菜类有菱角、茨实、甜瓜子、核桃、酸枣等）
2	22	105	106	8	8	16	0.118519	4873	7959	12832	0.420025	215.421	0.00888523	0	0	快轮技术：打磨农器
2	22	106	107	2	2	4	0.0296296	8461	8461	16922	0.994383	2	8.24917e-05	0	0	冶铜技术出现
3	34	107	108	18	16	34	0.251852	4399	7980	12379	0.356411	1767.69	0.0729099	0.19	0.19	刀耕火种，砍倒树木（石锛、石斧），烧树木灌丛为灰烬做肥料，也把土壤烧得疏松些
3	34	108	109	25	18	43	0.318519	3969	7932	11901	0.289285	904.766	0.0373179	0.333	0.333	用耒耜松土下种，利于作物生长提高产量延长地力
3	34	109	110	23	17	40	0.296296	4251	7877	12128	0.321163	7596.82	0.313338	0.123	0.123	用工具进行收获，收获后进行加工
3	34	110	111	18	14	32	0.237037	3900	7984	11884	0.286898	5132.14	0.211679	0.196	0.196	生荒耕作制：种植一两年地力衰竭而被抛荒
3	34	111	112	44	26	70	0.518519	3681	7926	11607	0.247999	2488.31	0.102632	0.17	0.17	熟荒耕作制度（锄耕）：使用翻土工具（锄、耜、铲等）进行土地加工，砍种后连续若干年再撂荒
3	34	112	113	0	0	0	0	8481	8481	16962	1	0	0	0	0	利用水牛踩踏过的地种稻“牛踩田”：由一两个人驱使水牛在田间来回走动直至把泥土踩烂，以备种稻
2	22	113	114	1	10	11	0.0814815	4573	7987	12560	0.381828	3203.68	0.132139	0.582	0.582	石斧
2	22	114	115	1	10	11	0.0814815	4483	7974	12457	0.367364	169.79	0.00700314	0.545	0.545	石铲
2	22	115	116	4	8	12	0.0888889	4511	7877	12388	0.357674	1482.01	0.0611266	0.456	0.456	石镰
2	22	116	117	4	9	13	0.0962963	4511	7872	12383	0.356972	2610.72	0.107682	0.418	0.418	石刀
2	22	117	118	2	7	9	0.0666667	4549	7912	12461	0.367926	1735.48	0.0715815	0.444	0.444	蚌镰
2	22	118	119	2	7	9	0.0666667	4549	7912	12461	0.367926	2388.01	0.0984954	0.444	0.444	蚌刀
2	22	119	120	1	7	8	0.0592593	4483	7977	12460	0.367785	133.254	0.00549618	0.5	0.5	蚌铲
2	22	120	121	1	8	9	0.0666667	4483	7976	12459	0.367645	232.931	0.00960744	0.556	0.556	骨铲
2	22	121	122	0	2	2	0.0148148	8481	8461	16942	0.997191	0	0	1	1	砺石
2	22	122	123	3	13	16	0.118519	4436	7912	12348	0.352057	1480.69	0.0610725	0.586	0.586	出现原始耕犁
2	22	123	124	3	15	18	0.133333	4277	7704	11981	0.30052	922.361	0.0380436	0.526	0.526	木制单齿耒
2	22	124	125	3	15	18	0.133333	4277	7723	12000	0.303188	572.057	0.023595	0.592	0.592	木制双齿耒
2	22	125	126	3	9	12	0.0888889	4299	7758	12057	0.311192	228.081	0.0094074	0.455	0.455	青铜农具普遍：锸
2	22	126	127	3	15	18	0.133333	4284	7750	12034	0.307962	333.513	0.013756	0.517	0.517	青铜铲
2	22	127	128	3	12	15	0.111111	4482	7956	12438	0.364696	172.391	0.00711042	0.59	0.59	青铜镬（用于垦荒和深翻）
2	22	128	129	4	9	13	0.0962963	4291	7966	12257	0.339278	1235.06	0.050941	0.462	0.462	青铜镬范
2	22	129	130	1	10	11	0.0814815	4573	7987	12560	0.381828	3203.68	0.132139	0.582	0.582	青铜斧
2	22	130	131	6	13	19	0.140741	4509	7868	12377	0.35613	2137.85	0.0881775	0.424	0.424	青铜镰
2	22	131	132	6	10	16	0.118519	4509	7918	12427	0.363151	908.696	0.03748	0.447	0.447	矩形双孔青铜鋕
2	22	132	133	5	15	20	0.148148	4267	7715	11982	0.30066	374.857	0.0154613	0.504	0.504	青铜耒耜
2	22	133	134	14	21	35	0.259259	4028	7704	11732	0.265553	6043.06	0.249251	0.357	0.357	青铜钱（铲）
2	22	134	135	13	16	29	0.214815	4084	7674	11758	0.269204	2627.08	0.108356	0.277	0.277	青铜镈（锄）
2	23	135	136	29	7	36	0.266667	3988	7759	11747	0.267659	2215.13	0.0913648	0.148	0.148	农田沟洫系统：挖掘田间沟洫，修治田畴的过程中设界挖沟洫。在田间挖出一条条排水沟，沟土翻到沟与沟之间的田面上自然形成一条条高畦（亩）。按照遂、沟、洫、浍的顺序逐级由窄而宽由浅而深汇集于河川
2	23	136	137	9	3	12	0.0888889	4469	8424	12893	0.428591	532.716	0.0219723	0.153	0.153	人工灌溉出现：引水灌溉（泉水引用）
2	23	137	138	9	3	12	0.0888889	4469	8424	12893	0.428591	532.716	0.0219723	0.153	0.153	人工灌溉出现：取水灌溉
2	23	138	139	4	2	6	0.0444444	5049	8425	13474	0.510181	12.823	0.000528896	0.167	0.167	懂得开发利用地下水：井水取用
3	34	139	140	4	4	8	0.0592593	4123	7808	11931	0.293498	1274.83	0.0525814	0.167	0.167	休闲耕作制（菑-新-li）：以三年为一周期的一年休闲两年播耕的耕作制度--第一年杀杂草而不种（不是生荒地），第二三年耕种，然后再次循环
3	34	140	141	21	7	28	0.207407	3967	7778	11745	0.267378	142.429	0.00587461	0.283	0.283	垄作：垄（亩）即挖沟洫自然形成的高畦，后来逐渐规格化，也用于计算土地面积
3	35	141	142	20	6	26	0.192593	3968	7779	11747	0.267659	73.169	0.00301792	0.297	0.297	条播法：统一疏密播种，为了通风和容易接受阳光
3	34	142	143	8	8	16	0.118519	4176	7689	11865	0.28423	996.26	0.0410916	0.139	0.139	三耒同耕/耦耕：两人一组、各执一耜、相并挖土协作修建沟洫、垦耕、除草、播种
3	36	143	144	31	11	42	0.311111	3920	7691	11611	0.248561	1128.26	0.046536	0.274	0.274	耘籽：播种前后都注意除草护苗，对杂草形态的识别有较高水平。
3	36	144	145	28	11	39	0.288889	3931	7691	11622	0.250105	1101.98	0.0454523	0.25	0.25	中耕防旱保墑
4	42	145	146	6	2	8	0.0592593	4645	8461	13106	0.458503	2	8.24917e-05	0.267	0.267	人工治虫：利用某些害虫的趋光性以火治虫
3	33	146	147	4	1	5	0.037037	4852	8462	13314	0.487712	0	0	0.75	0.75	选种技术：根据生长各阶段形态选择肥大而饱满的种子
5	51	147	148	5	3	8	0.0592593	4167	8451	12618	0.389973	0	0	0.7	0.7	大田作物：禾/粟/稷、黍、小麦/来、大麦/牟、稻、荏菽/菽/大豆
5	52	148	148	5	3	8	0.0592593	4167	8451	12618	0.389973	0	0	0.7	0.7	大田作物：苎麻/大麻/麻、葛（纤维作物）
1	13	149	149	0	0	0	0	8481	8481	16962	1	0	0	0	0	占卜耕地
1	13	150	150	0	0	0	0	8481	8481	16962	1	0	0	0	0	占卜禾种
1	13	151	151	0	0	0	0	8481	8481	16962	1	0	0	0	0	占卜风雨
1	13	152	152	0	0	0	0	8481	8481	16962	1	0	0	0	0	占卜丰歉
1	13	153	153	2	1	3	0.0222222	5145	8462	13607	0.528858	0	0	0.5	0.5	《夏小正》历法为农业生产服务
3	34	154	154	27	3	30	0.222222	3939	7856	11795	0.2744	225.107	0.00928473	0.16	0.16	井田制：土地公有私耕
2	22	155	155	0	0	0	0	8481	8481	16962	1	0	0	0	0	继续以木器、石器、骨器、蚌器等农具为主
2	22	156	156	5	18	23	0.17037	4267	7693	11960	0.297571	817.042	0.0336996	0.566	0.566	青铜耜
2	22	157	157	9	23	32	0.237037	4217	7700	11917	0.291532	1357.05	0.0559727	0.417	0.417	青铜钱
2	22	158	158	14	17	31	0.22963	4076	7630	11706	0.261901	3181.38	0.131219	0.251	0.251	青铜镈
2	22	159	159	4	8	12	0.0888889	4511	7877	12388	0.357674	1482.01	0.0611266	0.456	0.456	青铜鋕艾
2	22	160	160	8	2	10	0.0740741	4197	7791	11988	0.301503	16.981	0.000700396	0.071	0.071	青铜耰
3	34	161	161	15	4	19	0.140741	3947	7808	11755	0.268782	5877.53	0.242424	0.268	0.268	易田休耕（撂荒地和种植地定期轮换，恢复地力，固定地区农业生产）
3	34	162	162	8	5	13	0.0962963	4125	7787	11912	0.29083	23.986	0.000989323	0.571	0.571	起亩畦作：南北方向的畦畴，亩是高于地面的畦畴，旁边往往有排水沟，作物种在畦畴上，低湿的湿地适于这种技术
3	34	163	163	6	3	9	0.0666667	4116	7740	11856	0.282966	516.937	0.0213215	0.238	0.238	耦耕协作：二人协作的大田耕作，整地耕地、开沟作畦、开垦荒地
2	23	164	164	7	3	10	0.0740741	4694	8424	13118	0.460188	292.849	0.0120788	0.071	0.071	人工灌溉：井水灌溉
2	23	165	165	7	3	10	0.0740741	4663	8424	13087	0.455835	160.784	0.00663168	0.167	0.167	人工灌溉：少量排水沟和灌水沟
3	36	166	166	12	6	18	0.133333	4115	7713	11828	0.279034	56.169	0.00231674	0.417	0.417	中耕除草出现
4	42	167	167	5	1	6	0.0444444	4646	8462	13108	0.458784	0	0	0.2	0.2	防治害虫：秉畀炎火（利用趋光特性除害虫）
4	42	168	168	5	1	6	0.0444444	4646	8462	13108	0.458784	0	0	0.2	0.2	防治害虫：用手除虫
3	33	169	169	8	2	10	0.0740741	4498	8461	12959	0.43786	620.169	0.0255794	0.482	0.482	选育嘉种
3	37	170	170	1	1	2	0.0148148	5067	8462	13529	0.517905	0	0	0	0	仓禀储藏粮食
1	11	171	171	3	0	3	0.0222222	4318	8481	12799	0.415391	0	0	1	1	用腐烂杂草肥田
5	51	172	172	5	3	8	0.0592593	4167	8451	12618	0.389973	0	0	0.7	0.7	主要粮食作物：黍（粘黄米）、稷/高粱（黄米）、禾/粟/梁（谷子）、麦、菽/大豆、麻
2	22	173	173	4	4	8	0.0592593	5035	8423	13458	0.507934	4.158	0.0001715	0.5	0.5	戽斗
2	22	174	174	4	4	8	0.0592593	5035	8423	13458	0.507934	4.158	0.0001715	0.5	0.5	辘轳（汲水灌溉）
1	13	175	175	3	2	5	0.037037	5144	8461	13605	0.528577	2.75	0.000113426	0.167	0.167	与农时紧密结合《夏小正》适时安排农事活动：二十四节气和物候观察
1	13	176	176	2	1	3	0.0222222	5146	8462	13608	0.528999	0.5	2.06229e-05	0	0	天文历/阴阳合历的创制：为农业生产服务，减少与时令的误差
1	13	177	177	1	0	1	0.00740741	5164	8481	13645	0.534195	0	0	0	0	农业气象学的萌芽：观测动物活动规律来预报天气
1	13	178	178	0	0	0	0	8481	8481	16962	1	0	0	0	0	农业气象学萌芽：认识到影响农业生产的气象因素有湿度、温度和通风等自然条件，并且都要适度
3	34	179	179	3	2	5	0.037037	4344	7886	12230	0.335487	0.43	1.77357e-05	0.5	0.5	连种制出现
5	51	180	180	6	3	9	0.0666667	4138	8451	12589	0.385901	29.044	0.00119794	0.467	0.467	主要粮食作物：稻
2	22	181	181	5	13	18	0.133333	4288	7745	12033	0.307822	455.214	0.0187757	0.4	0.4	青铜锸
2	22	182	183	65	33	98	0.725926	3852	6220	10072	0.0324393	3313.98	0.136688	0.255	0.255	用矿石炼铁，掌握白口生铁冶铸技术
2	22	183	185	65	33	98	0.725926	3852	6220	10072	0.0324393	3313.98	0.136688	0.255	0.255	已经能够炼钢：用块炼铁神探制造钢剑
2	22	184	186	65	33	98	0.725926	3852	6220	10072	0.0324393	3313.98	0.136688	0.255	0.255	生铁柔化处理技术：把又硬又脆的白口生铁加以柔化处理，使之成为可锻铸铁
2	22	185	187	65	34	99	0.733333	3852	6212	10064	0.0313158	5535.82	0.22833	0.241	0.241	铁范：符合散热均匀和抵抗冷却变形的硬度要求
2	22	186	188	1	2	3	0.0222222	4418	6452	10870	0.144502	0	0	0.5	0.5	陶范
3	34	187	189	26	12	38	0.281481	3990	6284	10274	0.0608061	612.043	0.0252442	0.457	0.457	畜力耕作出现：牛耕为主，少量马耕
2	22	188	190	22	11	33	0.244444	3977	6321	10298	0.0641764	210.422	0.00867904	0.443	0.443	牛鼻环：用于耕作和驾车
2	22	189	191	33	17	50	0.37037	3901	6274	10175	0.0469035	1832.27	0.0755734	0.38	0.38	铁犁铧/铁耕犁：只能破土划沟，不能翻土作垄。
2	22	190	192	22	16	38	0.281481	3947	6274	10221	0.0533633	1766.08	0.0728433	0.337	0.337	铁镬：适用于垦荒和深翻的利器
2	22	191	193	29	25	54	0.4	3940	6241	10181	0.0477461	3575.92	0.147492	0.36	0.36	锸/臿：长方一字形的铁套刃臿
2	22	192	194	29	25	54	0.4	3940	6241	10181	0.0477461	3585.19	0.147874	0.36	0.36	锸/臿：凹字形的铁套刃臿
2	22	193	195	36	24	60	0.444444	3909	6270	10179	0.0474652	593.608	0.0244839	0.434	0.434	六角梯形锄：表面脱碳处理具有韧性，中心仍为硬度高的白口生铁，解决了要求有坚硬锋利的刃口和具有韧性及耐冲击的矛盾。
2	22	194	196	36	27	63	0.466667	3909	6264	10173	0.0466227	784.276	0.0323481	0.387	0.387	铁褥（短柄锄）：中耕、除草、间苗
2	22	195	197	36	27	63	0.466667	3909	6264	10173	0.0466227	784.276	0.0323481	0.387	0.387	铁镈（长柄锄）：中耕、除草、间苗
2	22	196	198	20	15	35	0.259259	4016	6262	10278	0.0613678	7614.92	0.314084	0.357	0.357	铁斧
2	22	197	199	20	13	33	0.244444	4016	6309	10325	0.067968	104.272	0.00430079	0.434	0.434	铁凿
2	22	198	200	8	0	8	0.0592593	5906	8481	14387	0.638393	0	0	0.179	0.179	连枷：谷物脱粒
1	11	199	201	15	11	26	0.192593	3897	6280	10177	0.0471844	2787.49	0.114972	0.184	0.184	人工施肥：火烧、薙除、大水漫灌相结合，抑制杂草蔓延，浸泡可是杂草福兰成肥料，增强土地费力，改良土壤结构
1	11	200	202	8	6	14	0.103704	4074	6307	10381	0.075832	115.775	0.00477524	0.444	0.444	用马粪和其它牲畜、人的粪便作肥
2	22	201	203	1	2	3	0.0222222	7177	8418	15595	0.808033	44.992	0.00185573	0	0	灌溉工具：桔槔发明
1	13	202	205	7	6	13	0.0962963	4462	6539	11001	0.162898	155.097	0.00639711	0.619	0.619	二十四节气完善，与七十二物候结合指导农业生产
2	22	203	206	31	19	50	0.37037	3929	6288	10217	0.0528016	548.387	0.0226187	0.434	0.434	铁多齿锄/耙：碎土耙土
2	22	204	207	29	25	54	0.4	3926	6247	10173	0.0466227	4094.43	0.168878	0.283	0.283	铁铲：划地除草农具，使用时双手执柄向前推削。
2	22	205	208	22	21	43	0.318519	3994	6239	10233	0.0550484	8401.01	0.346507	0.288	0.288	收割农具：铁镰
2	22	206	209	22	21	43	0.318519	3994	6239	10233	0.0550484	8401.01	0.346507	0.288	0.288	收割农具：铁鋕
2	22	207	210	10	8	18	0.133333	4236	6418	10654	0.114169	71.836	0.00296294	0.404	0.404	木制的耰/碓/木榔头：碎土覆种的工具
2	22	208	211	56	33	89	0.659259	3912	6220	10132	0.040865	2149.42	0.0886546	0.342	0.342	熟练掌握铸铁可锻化退火这一热处理工艺，农具刃口坚硬、锋利、耐磨，又具有韧性
2	22	209	212	56	33	89	0.659259	3912	6220	10132	0.040865	2149.42	0.0886546	0.342	0.342	已经采用鼓风设备炼铁炼钢，规模很大
1	11	210	213	26	14	40	0.296296	3975	6289	10264	0.0594018	801.558	0.033061	0.233	0.233	逐渐做到因地施肥、人为改良土壤
3	36	211	214	23	18	41	0.303704	4123	6308	10431	0.0828535	1393.03	0.0574569	0.291	0.291	因时耕作、因土耕作，趋向于精细化，对田间管理提出较高要求：趁湿润耕地让秧苗扎根着实，土壤中有空隙；
3	36	212	215	23	18	41	0.303704	4123	6308	10431	0.0828535	1393.03	0.0574569	0.291	0.291	因时耕作、因土耕作，趋向于精细化，对田间管理提出较高要求：天气干旱就一定要锄地，让土地更肥，土质松软
3	34	213	216	86	49	135	1	3780	6158	9938	0.0136217	13777.4	0.568261	0.18	0.18	易田休耕制和连作制并行，逐步向连作制转化：耕作制度趋于精细，多次翻耕和中耕除草，出现连年耕种。在耕作水平较高的地区还出现一年两熟的情况。
3	35	214	217	12	12	24	0.177778	4114	6451	10565	0.101671	209.428	0.00863804	0.43	0.43	瓠种：瓠嘴对准垄沟，人沿着田垄走去，种子就从小孔泄到沟里，完成播种
2	23	215	218	3	2	5	0.037037	4631	6809	11440	0.224547	0.624	2.57374e-05	0.5	0.5	水上交通挖掘人工运河：鸿沟（北接黄河，南接济水、汝水、淮水、泗水，向西可达云梦之野，向东可达江淮之间，再通过邗沟可达长江淮河流域，使得黄河淮河长江构成一个通航水系，所到之处农田均可受灌溉之利）
2	23	216	219	3	2	5	0.037037	4631	6809	11440	0.224547	0.624	2.57374e-05	0.5	0.5	水上交通挖掘人工运河：邗沟
3	34	217	220	9	1	10	0.0740741	5316	8444	13760	0.550344	91.676	0.00378126	0.467	0.467	吴、江陵、巴蜀开发较早，江淮以南则是尚未充分开发的水田耕作区，种植水稻为主，方式是火耕水缛。也从事捕鱼狩猎看法等副业
2	23	218	221	34	24	58	0.42963	3963	6306	10269	0.0601039	2167.73	0.0894098	0.318	0.318	郑国渠：大型渠系灌溉工程
2	23	219	222	25	15	40	0.296296	4068	6381	10449	0.0853813	586.969	0.02421	0.299	0.299	输水供水上川泽结合，利用泾阳县西北的瓠口作蓄泄机构
2	23	220	223	25	15	40	0.296296	4068	6381	10449	0.0853813	586.969	0.02421	0.299	0.299	利用客水：利用顺流的天然河道假道、横绝交叉的河道
2	23	221	224	30	20	50	0.37037	3999	6327	10326	0.0681084	1403.92	0.0579058	0.278	0.278	在渠首位置上，选择了泾水流出群山进入渭北平原的峡口下游，这里河身较窄，引流无需筑过长的坝，河床比较平坦流速也较慢。部分粗砂得以沉积，减少有害物质入渠。坝址设在灌区最高田的上游，只要筑低坝即可引水灌溉，避免了险情也减少了人力物力财力
2	23	222	225	30	20	50	0.37037	3999	6327	10326	0.0681084	1403.92	0.0579058	0.278	0.278	在渠系布置上，干渠设在地势较高的北山山麓，将渠道布置在灌区的最高一线，使整个灌区都处在干渠的控制上，既能灌及全区，又形成了全面的自然流灌溉。
2	23	223	226	27	17	44	0.325926	4066	6379	10445	0.0848195	587.08	0.0242146	0.357	0.357	沉沙技术：粗砂入渠，势必沉积下来，淤高渠底。在渠首下有”古退水槽“，用于退水沉沙。
2	23	224	227	23	20	43	0.318519	3963	6310	10273	0.0606656	2048.11	0.0844759	0.217	0.217	漳水渠/西门渠：多首制引水工程的创始（从多处引水，渠首也有多个）
2	23	225	228	19	16	35	0.259259	3996	6336	10332	0.068951	1118.47	0.0461323	0.271	0.271	十二渠：每隔一定距离分筑十二低滚水坝，分设十二个口门，各设进水闸，分疏为十二条引水渠。因为引流的漳水是多沙河流，主流常摆动迁徙，多设渠口能够方便引水，维修和运用同时进行。
2	23	226	229	14	13	27	0.2	4078	6406	10484	0.0902963	2156.8	0.088959	0.147	0.147	淹灌法（水田灌溉）：在盐碱地上一边洗碱一边种庄稼，通过对水稻的长期淹灌作用，使土壤中的盐分随着水的排出和洗淋下渗作用而不断脱盐。（在低地淹灌）
2	23	227	230	10	11	21	0.155556	4136	6412	10548	0.0992838	1126.77	0.0464747	0.214	0.214	深川灌水法（旱田灌溉）：除浸润作物以外，并洗浴盐碱土壤，溶解带走有害盐分，由深田川下泄排去。
2	23	228	231	2	5	7	0.0518519	4727	6691	11418	0.221458	2378.17	0.0980896	0.133	0.133	地下水灌溉：凿井
2	23	229	232	4	5	9	0.0666667	4643	6691	11334	0.209662	2262.31	0.0933108	0.179	0.179	地下水灌溉：引泉灌溉
1	11	230	233	24	11	35	0.259259	4027	6352	10379	0.0755512	204.725	0.00844406	0.264	0.264	土化之法：利用人畜粪溺制造化肥，用粪肥改良土壤（与种子混合播种）
2	23	231	234	26	22	48	0.355556	3974	6266	10240	0.0560315	2785.05	0.114872	0.119	0.119	“烧薙行水”利用草木的腐殖质和灰烬作肥料：把杂草拔除、晒干、烧掉然后放水浸泡，使刚硬难耕的土地变得肥美
2	23	232	235	17	15	32	0.237037	4022	6358	10380	0.0756916	1253.84	0.0517159	0.19	0.19	淤灌：利用黄河含沙量大的特点，把灌溉与肥田和改良盐碱地相结合
1	11	233	236	23	11	34	0.251852	4029	6352	10381	0.075832	156.382	0.00645011	0.306	0.306	粪种法：把肥料直接混合种子下种
3	35	234	237	23	11	34	0.251852	4029	6352	10381	0.075832	156.382	0.00645011	0.306	0.306	向渍种方向发展，熟成肥料再混合下种（蚕矢）
3	35	235	238	11	10	21	0.155556	4071	6353	10424	0.0818705	58.012	0.00239276	0.527	0.527	雪水浸种使作物增产耐旱再下种
3	35	236	239	23	11	34	0.251852	4026	6352	10378	0.0754108	301.384	0.0124308	0.314	0.314	溲种法：骨汁和粪渍种，使种子耐旱
5	51	237	240	16	10	26	0.192593	3909	6333	10242	0.0563123	967.232	0.0398943	0.245	0.245	大田作物 ：菽和粟并列成为主要粮食作物
5	51	238	241	80	36	116	0.859259	3667	6174	9841	0	24244.9	1	0.071	0.071	大田作物：麦的快速发展
3	34	239	243	8	5	13	0.0962963	4015	6356	10371	0.0744277	1065.67	0.0439544	0.214	0.214	轮作换茬技术：禾麦轮作
2	23	240	244	30	17	47	0.348148	4072	6404	10476	0.0891729	1203.98	0.0496593	0.224	0.224	思陂：陂塘蓄水工程。在地形较低的丘陵地区，利用地表径流或者天然蓄水地，在其周围低下地段筑坝截水，修筑有相当需水量的人工湖，引水灌溉。具有灌溉、蓄洪、航运调节肥水水量的作用。
2	23	241	245	29	17	46	0.340741	4073	6404	10477	0.0893133	1200.48	0.0495148	0.219	0.219	芍陂：陂塘蓄水工程，灌溉/防洪/航运结合
2	23	242	246	27	19	46	0.340741	4160	6400	10560	0.100969	2093.47	0.0863471	0.225	0.225	都江堰：灌溉分洪工程。都江鱼嘴（分水）、飞沙堰（衔接在内金刚堤的下端的内江溢洪排沙关键工程）、宝瓶口（引流灌溉并控制内江流量的咽喉，利用两岸岩石的狭窄和引水通道来控制洪水和泥沙）。还有百丈堤、分水鱼嘴、金刚堤、人字堤等一系列配套附属建筑物。
2	23	243	247	7	4	11	0.0814815	4390	6625	11015	0.164864	67.439	0.00278158	0.208	0.208	竹笼法：凿山引水，在地基不坚实的卵石冲积层上修筑了造价低廉而功效显著的堤堰工程
2	23	244	248	5	4	9	0.0666667	4420	6625	11045	0.169077	24.159	0.000996459	0.357	0.357	杩槎法：灵活节流和节制水量
2	23	245	249	19	11	30	0.222222	4239	6491	10730	0.124842	904.836	0.0373207	0.245	0.245	稻田灌溉系统：修筑陂塘或水岸作为水源工程，以储蓄水
2	23	246	250	19	11	30	0.222222	4239	6491	10730	0.124842	904.836	0.0373207	0.245	0.245	稻田灌溉系统：挖渠筑堤束水导流入干渠，防止水流失
2	23	247	251	19	11	30	0.222222	4239	6491	10730	0.124842	904.836	0.0373207	0.245	0.245	稻田灌溉系统：由干渠分出支渠再分出斗渠，平均配水到田头小沟，再由小沟灌水到田，四周筑起田埂关住稻田水层，有余水或者发大水时则通过大浍排泄到川中
2	23	248	253	20	18	38	0.281481	4291	6540	10831	0.139025	1173.55	0.0484042	0.418	0.418	维护管理上的多项合理措施：保证灌溉防洪运输的综合利用
3	34	249	254	15	16	31	0.22963	4010	6271	10281	0.0617891	1007.73	0.0415646	0.162	0.162	休闲制与连种制并存
3	34	250	255	49	33	82	0.607407	3986	6196	10182	0.0478865	2650.38	0.109317	0.217	0.217	系统耕作技术：深耕（对当年和下年庄稼的良好生长都有作用）
3	34	251	256	54	34	88	0.651852	3981	6195	10176	0.047044	3047.98	0.125716	0.198	0.198	系统耕作技术：熟耰（细致地碎土，均匀地播种）
3	34	252	257	54	34	88	0.651852	3981	6195	10176	0.047044	3047.98	0.125716	0.198	0.198	系统耕作技术：疾耰（覆种和平土：耕播后迅速及时地碎土覆种）
3	36	253	258	54	34	88	0.651852	3981	6195	10176	0.047044	3047.98	0.125716	0.198	0.198	系统耕作技术：易耘（快速在杂草蔓延之前把它扑灭）
3	36	254	259	54	34	88	0.651852	3981	6195	10176	0.047044	3047.98	0.125716	0.198	0.198	系统耕作技术：熟耘（细致地中耕：间苗、培土、除草等）
3	34	255	260	16	13	29	0.214815	4080	6368	10448	0.0852408	5599.02	0.230937	0.196	0.196	因时因地耕作：看天象看物候定耕期
3	34	256	261	15	13	28	0.207407	4052	6342	10394	0.0776576	635.891	0.0262279	0.295	0.295	因时因地耕作：因地势高低定耕地措施-岗地防旱保墑、洼地排涝散墑
3	34	257	262	16	11	27	0.2	4027	6344	10371	0.0744277	393.185	0.0162173	0.225	0.225	因时因地耕作：因土质不同，定耕作先后
3	34	258	263	15	10	25	0.185185	4007	6333	10340	0.0700744	669.325	0.0276069	0.2	0.2	因时因地耕作：因土壤水分含量多寡，定耕地时宜
3	34	259	264	14	11	25	0.185185	3968	6335	10303	0.0648785	305.531	0.0126019	0.176	0.176	土壤耕作五大原则：（力者欲柔，柔者欲力）使过于紧密的土壤疏松些，使过于疏松的土壤紧密些
3	34	260	265	14	11	25	0.185185	3968	6335	10303	0.0648785	305.531	0.0126019	0.176	0.176	土壤耕作五大原则：（息者欲劳，劳者欲息）贯彻养地和用地相结合的原则，使休闲的土地得到利用使利用过的土地得到休闲以恢复地力
3	34	261	266	14	11	25	0.185185	3968	6335	10303	0.0648785	305.531	0.0126019	0.176	0.176	土壤耕作五大原则：（棘者欲肥，肥者欲棘）通过土地更做错事来调节土壤肥力状况，不可过肥又不可不肥
3	34	262	267	14	11	25	0.185185	3968	6335	10303	0.0648785	305.531	0.0126019	0.176	0.176	土壤耕作五大原则：（急者欲缓，缓者欲急）通过耕作措施和土壤保肥能力的强弱来调节肥力释放的快慢
3	34	263	268	14	11	25	0.185185	3968	6335	10303	0.0648785	305.531	0.0126019	0.176	0.176	土壤耕作五大原则：（湿者欲燥，燥者欲湿）调节土壤水分状况，不能过湿或过干
3	34	264	269	18	19	37	0.274074	3959	6289	10248	0.0571549	772.819	0.0318756	0.221	0.221	畎亩法/垄作法：上田弃亩（在高田，将作物种在沟内不种在垄上，抗旱保墑）
3	34	265	270	18	19	37	0.274074	3959	6289	10248	0.0571549	772.819	0.0318756	0.221	0.221	畎亩法/垄作法：下田弃畎（在低田，将作物种在垄上不种在沟里，排水防涝通风透光）
3	35	266	271	11	9	20	0.148148	4210	6520	10730	0.124842	109.207	0.00450434	0.433	0.433	均匀细致地播种
3	36	267	272	23	24	47	0.348148	3962	6242	10204	0.050976	2329.14	0.0960672	0.241	0.241	消灭三盗：地窃（播种过稀，浪费耕地）
3	36	268	273	23	24	47	0.348148	3962	6242	10204	0.050976	2329.14	0.0960672	0.241	0.241	消灭三盗：苗窃（密植不成行，苗与苗相欺，生长不好）
3	36	269	274	23	24	47	0.348148	3962	6242	10204	0.050976	2329.14	0.0960672	0.241	0.241	消灭三盗：草窃（杂草妨碍禾苗生长）
3	35	270	275	18	15	33	0.244444	4053	6415	10468	0.0880494	599.888	0.0247429	0.245	0.245	进一步强调条播法，植株间通风透光
3	35	271	276	11	10	21	0.155556	4191	6492	10683	0.118242	113.681	0.00468887	0.457	0.457	播种密度上，播种量要适当，不太密也不太稀，因地制宜调整密度
3	36	272	277	24	23	47	0.348148	4111	6350	10461	0.0870664	607.182	0.0250437	0.245	0.245	培土/籽：覆土厚薄适度
3	35	273	278	11	10	21	0.155556	4191	6492	10683	0.118242	113.681	0.00468887	0.457	0.457	株行距要求纵横成行，保证田间通风，有等距全苗的观念
3	36	274	279	18	18	36	0.266667	4000	6253	10253	0.057857	2250.87	0.092839	0.117	0.117	中耕原则：出苗后要间去弱苗，“长其兄去其弟”
3	33	275	280	8	9	17	0.125926	4316	6495	10811	0.136217	1015.17	0.0418717	0.411	0.411	良种培育：进行普遍品种资源调查，并在此基础上指导老百姓因地制宜采用不同品种
3	33	276	281	8	9	17	0.125926	4316	6495	10811	0.136217	1015.17	0.0418717	0.411	0.411	良种培育：由妇女保藏种子
3	33	277	282	8	9	17	0.125926	4316	6495	10811	0.136217	1015.17	0.0418717	0.411	0.411	通过性状选育良种：通过综合农业措施使作物茎秆健壮、穗大饱满、籽粒出米率高、品质优良
4	42	278	283	7	8	15	0.111111	4454	6455	10909	0.149979	343.243	0.0141574	0.378	0.378	害虫防治：通过深耕改变土壤环境、消灭杂草和害虫
4	42	279	284	13	12	25	0.185185	4220	6386	10606	0.107429	1399.08	0.0577061	0.188	0.188	害虫防治：掌握适宜的耕作时期
4	42	280	285	5	6	11	0.0814815	4370	6502	10872	0.144783	688.088	0.0283808	0.107	0.107	害虫防治：各种作物互相搭配种植，预防虫害等自然灾害
4	43	281	286	2	3	5	0.037037	5608	8451	14059	0.592333	149.975	0.00618585	0.2	0.2	药物防治害虫（毒八角、襄荷、野菊）
3	36	282	287	15	10	25	0.185185	4336	6529	10865	0.1438	1773.81	0.0731624	0.252	0.252	掌握农时：在恰当的时间耕作，把握作物适宜的耕作和收获期
3	34	283	288	3	3	6	0.0444444	4627	6621	11248	0.197585	2.265	9.34219e-05	0.667	0.667	制定出相应的政策措施保障农时：农忙季节不准大兴土木、打仗、庶人行冠礼、婚嫁等；“制野禁”不准本地男子出赘、女子出嫁外地、地未整好不准做其他事情、不上年纪不准种园、力量不足不准开荒而耕、农民不得经商或其他非农业活动；统治者有三不夺：不大兴土木、不大搞水利工程、不兴兵打仗
3	34	284	289	10	9	19	0.140741	4311	6449	10760	0.129055	229.806	0.00947855	0.333	0.333	掌握地宜：根据地势的高低、土壤的肥瘠来安排农作物的种植
3	34	285	290	12	11	23	0.17037	4309	6447	10756	0.128493	266.888	0.011008	0.455	0.455	掌握地宜：按照不同的地势全面安排农、林、牧、渔的生产
3	34	286	291	7	5	12	0.0888889	4266	6491	10757	0.128634	49.313	0.00203396	0.048	0.048	利用指示植物来选择耕地，看是否湿润肥美、向阳和水泉的流向
1	15	287	292	5	4	9	0.0666667	4396	6507	10903	0.149136	75.051	0.00309554	0.35	0.35	把天地人三个生产因素的人放在主要地位，指导农业生产（充分发挥人的主观能动性，掌握自然规律，改变不利环境条件）
1	12	288	293	11	7	18	0.133333	4238	6481	10719	0.123297	112.265	0.00463047	0.182	0.182	土壤学出现：对土壤进行分类，“五地”说（根据土壤植被、产地和自然地势，根据颜色特征和质地）
1	12	289	294	11	7	18	0.133333	4238	6481	10719	0.123297	112.265	0.00463047	0.182	0.182	传统土壤科学：记载土壤地理（分布状况）
1	12	290	295	11	7	18	0.133333	4238	6481	10719	0.123297	112.265	0.00463047	0.182	0.182	土壤学的出现：土（自然土壤）和壤（耕作土壤）
1	12	291	296	6	6	12	0.0888889	4374	6492	10866	0.14394	17.378	0.000716771	0.333	0.333	传统土壤科学：认识了植物的生长和土地的高低条件有关。由于不同的环境条件，一定的土壤有一定的植被，彼此依存形成特有的生态系统，要因地制宜发展农业
1	12	292	297	20	16	36	0.266667	4201	6453	10654	0.114169	249.948	0.0103093	0.313	0.313	土壤学出现：对土壤形状的把握（重视土壤的结构和水分、注意土壤中动物的活动、各类土壤的水文状况）
1	12	293	298	13	14	27	0.2	4224	6351	10575	0.103075	854.278	0.0352354	0.22	0.22	土壤学出现：重视土壤的生产能力，并划分了土壤肥力等级
1	12	294	299	33	33	66	0.488889	4162	6326	10488	0.090858	2101.9	0.0866945	0.239	0.239	土壤学出现：“草木之道”注意土壤和各类土地与植物群落的关系、与农业生产的关系，注意对生态环境的综合考察
1	12	295	300	43	43	86	0.637037	3953	6252	10205	0.0511164	6538.56	0.269688	0.106	0.106	出现“土宜/地宜”的概念：认识到土地和植物的关系，因土种植，不同土壤安排不同作物
1	12	296	301	33	33	66	0.488889	4155	6342	10497	0.0921219	968.541	0.0399483	0.117	0.117	出现“土宜/地宜”的概念：因地制宜发展各业（农牧林渔）
1	12	297	302	33	33	66	0.488889	4155	6342	10497	0.0921219	1017.28	0.0419586	0.121	0.121	出现“土宜/地宜”的概念：重视农业的地区性，按区域特点安排生产生活
1	12	298	303	24	24	48	0.355556	4174	6361	10535	0.0974582	357.39	0.0147409	0.163	0.163	出现“土脉”的概念：土气、土膏和土脉的理念来解释土壤的状态、成分，相互连通的规律
1	12	299	304	27	27	54	0.4	4120	6343	10463	0.0873473	1246.21	0.0514008	0.137	0.137	出现“土脉”的概念：认识水和土的关系，把水看作传输养分的血液
1	13	300	305	8	8	16	0.118519	4463	6515	10978	0.159669	203.879	0.00840917	0.464	0.464	不违农时耕作的原则/意识
1	13	301	306	4	4	8	0.0592593	4560	6592	11152	0.184103	59.855	0.00246877	0.333	0.333	正确安排五谷的种植顺序来防御反常气候的危害
1	13	302	307	4	5	9	0.0666667	4608	6629	11237	0.19604	636.032	0.0262337	0.5	0.5	创制四分历：比较准确地测定回归年的长度
1	13	303	308	5	8	13	0.0962963	4607	6626	11233	0.195478	1772.45	0.0731062	0.286	0.286	阴阳合历与节气物候相结合标准化农时体系（《夏小正》到《吕氏春秋-十二纪》/《礼记-月令》）：十分符合黄河中下游的实际情况；按阴历十二个月记述更详细具体系统的星象、物候和农事记载，包含了二十四节气的大部分内容，并将事物纳入完整的阴阳五行体系（三十时节）
1	13	304	309	3	3	6	0.0444444	4900	6793	11693	0.260076	0	0	1	1	利用星象指时：天文观测（夏小正、火历记载大火星的移动）
1	13	305	310	3	3	6	0.0444444	4551	6568	11119	0.179469	37.586	0.00155027	0.333	0.333	以阴阳二期的消长来解释气候的变迁，以草木生长收藏对气候变迁的依赖来说明掌握农时的重要性（接近于认识到太阳能碓作物生产的根本作用）
1	14	306	311	4	4	8	0.0592593	4745	6761	11506	0.233815	14.845	0.000612295	0.6	0.6	农业生物学萌芽：认识到生物的遗传和变异性，未上升为理论
1	14	307	312	11	7	18	0.133333	4045	6421	10466	0.0877686	3044.11	0.125557	0.182	0.182	农业生物学萌芽：对农业生物形态特点有认识，辨别不同种类的形态
1	14	308	313	5	5	10	0.0740741	4743	6759	11502	0.233254	85.205	0.00351435	0.4	0.4	农业生物学萌芽：对农业作物生理特性有认识，认识到植物的雌雄特性
1	14	309	314	2	2	4	0.0296296	4589	6689	11278	0.201798	51.649	0.00213031	0	0	农业生物学萌芽：认识到生物内部不同部位以及不同部位之间的内在联系
1	14	310	315	25	21	46	0.340741	3960	6341	10301	0.0645977	3744.57	0.154448	0.148	0.148	农业生物学萌芽：认识到生物之间（庄稼和杂草）的相互关系，提出合理的田间作物群体结构模式
1	14	311	316	8	7	15	0.111111	4296	6467	10763	0.129476	297.955	0.0122894	0.232	0.232	农业生物学萌芽：认识到水和阳光对作物生长的重要性
3	34	312	317	9	8	17	0.125926	4285	6463	10748	0.12737	527.182	0.0217441	0.194	0.194	出现合理保护自然资源的理论：林业、渔业、野生动物等生物资源为主
2	23	313	318	40	17	57	0.422222	4211	6534	10745	0.126948	5263.33	0.217091	0.117	0.117	制定均水规章
2	23	314	319	26	15	41	0.303704	4301	6546	10847	0.141272	65.231	0.00269051	0.275	0.275	防治水害：设置水官专门负责治水事宜，分区管理的责任制
2	23	315	320	26	15	41	0.303704	4301	6546	10847	0.141272	65.231	0.00269051	0.275	0.275	防治水害：规定治水工程的施工季节（春三月）
2	23	316	321	26	15	41	0.303704	4301	6546	10847	0.141272	65.231	0.00269051	0.275	0.275	防治水害：对各处地方进行经常性检查维修，做好应急准备
2	23	317	322	26	15	41	0.303704	4301	6546	10847	0.141272	65.231	0.00269051	0.275	0.275	发展灌溉的设想：筑坝截流，提高水位，引水分洪，灌溉高地
2	23	318	323	14	16	30	0.222222	5535	5469	11004	0.16332	1667.15	0.0687633	0.303	0.303	灵渠：沟通漓江和湘江运军粮南下工大岭南地区，附近农田也得到灌溉
2	22	319	324	50	48	98	0.725926	5262	5306	10568	0.102092	2596.55	0.107097	0.266	0.266	冶铁业官营，成批生产
2	22	320	325	50	48	98	0.725926	5262	5306	10568	0.102092	2596.55	0.107097	0.266	0.266	设立了指导新农具生产和推广的机构
2	22	321	326	35	47	82	0.607407	5281	5196	10477	0.0893133	4765.31	0.196549	0.32	0.32	一般农户也有使用“铧、镬、锄、臿、铲、镰、銶等
2	22	322	327	43	41	84	0.622222	5225	5242	10467	0.087909	1502.63	0.0619774	0.358	0.358	全铁铧：舌型大铧/耦犁（主要耕犁）
2	22	323	328	42	40	82	0.607407	5226	5243	10469	0.0881899	1484.25	0.0612191	0.354	0.354	全铁铧：小铧
2	22	324	329	42	40	82	0.607407	5226	5243	10469	0.0881899	1484.25	0.0612191	0.354	0.354	全铁铧：巨型犁铧（数牛挽行，开大沟）
2	22	325	330	22	20	42	0.311111	5504	5471	10975	0.159247	11.8	0.000486701	0.615	0.615	V字型犁冠：保护犁铧，延长使用寿命，其铁质优于犁铧部分，增加铧刃的耐磨性和锐利性，节省优质铁财
2	22	326	331	23	17	40	0.296296	5503	5494	10997	0.162337	6.139	0.000253208	0.708	0.708	犁壁：菱形壁（已经装在铁犁上，引导垡条逐渐上移，并进而使其碎断、翻转，达到预定方向的功能，提高犁耕的松土、碎土、翻土的质量）
2	22	327	332	23	17	40	0.296296	5503	5494	10997	0.162337	6.139	0.000253208	0.708	0.708	犁壁：瓦型壁
2	22	328	333	23	17	40	0.296296	5503	5494	10997	0.162337	6.139	0.000253208	0.708	0.708	犁壁：方形缺角壁
2	22	329	334	23	17	40	0.296296	5503	5494	10997	0.162337	6.139	0.000253208	0.708	0.708	犁壁：马鞍形壁
2	22	330	335	40	37	77	0.57037	5229	5248	10477	0.0893133	1624.46	0.0670022	0.367	0.367	铧式犁：铁质，铧与壁分设。两大特点：工作时的摇摆性，减少前进时的摩擦阻力，保持犁的直线行进，利于随时调向和改变耕宽大小，增加犁的碎土性能；构造上的连续曲面性，具备较强的切土、碎土、翻土、移土的性能，促进耕作质量提高，并且能将地面上的残茬败叶杂草虫卵等比较严实地掩埋在地下，有利于消灭杂草和减轻病虫危害
2	22	331	336	35	32	67	0.496296	5234	5253	10487	0.0907176	1230.12	0.0507376	0.371	0.371	框形犁的雏形/汉代耕犁/长床犁：木质部分有犁底、犁箭、犁梢、犁衡等部分，铁质部分有犁铧。犁底较长，便于套上犁铧。
2	22	332	337	2	2	4	0.0296296	5641	5646	11287	0.203061	0	0	1	1	犁评的萌芽：犁辕和犁箭之间已有活动木锲
2	22	333	338	33	28	61	0.451852	5179	5255	10434	0.0832748	2418.23	0.0997421	0.337	0.337	耦犁：二牛抬杠共拉一犁。
2	21	334	339	26	15	41	0.303704	5186	5328	10514	0.0945092	5045.97	0.208125	0.3	0.3	畜力耕作：牛耕相当普遍
2	22	335	340	31	32	63	0.466667	5373	5298	10671	0.116557	382.962	0.0157956	0.411	0.411	铁镬
2	22	336	341	30	36	66	0.488889	5374	5285	10659	0.114872	470.602	0.0194104	0.423	0.423	铁口锸/臿：凹字形弧刃尖首
2	22	337	342	29	36	65	0.481481	5400	5285	10685	0.118523	394.082	0.0162543	0.436	0.436	铁口锸/臿：一字型平面臿
2	22	338	343	29	33	62	0.459259	5400	5294	10694	0.119787	348.054	0.0143558	0.437	0.437	踏犁
2	22	339	344	20	28	48	0.355556	5462	5349	10811	0.136217	609.058	0.0251211	0.363	0.363	锄
2	22	340	345	10	10	20	0.148148	5444	5467	10911	0.15026	194.282	0.00801333	0.338	0.338	碎土覆种工具：耰
2	22	341	346	11	11	22	0.162963	5386	5447	10833	0.139306	357.444	0.0147431	0.296	0.296	碎土覆种工具：畜力牵引的摩田器/耱
2	22	342	347	11	10	21	0.155556	5443	5468	10911	0.15026	190.579	0.0078606	0.317	0.317	碎土覆种工具：竹木制人力耙（收麦扬场）
2	22	343	348	20	22	42	0.311111	5341	5312	10653	0.114029	1652.97	0.0681783	0.231	0.231	碎土覆种工具：铁齿耙（碎土）
2	22	344	349	24	20	44	0.325926	5148	5280	10428	0.0824322	4335.57	0.178824	0.175	0.175	耧车/耧犁的发明：有两或三个固定在机架上的耧脚用于播种
2	22	345	350	13	19	32	0.237037	5462	5348	10810	0.136076	2264.87	0.0934165	0.302	0.302	谷物收获：镰
2	22	346	351	13	19	32	0.237037	5462	5348	10810	0.136076	2264.87	0.0934165	0.302	0.302	谷物收获工具：鋕
2	22	347	352	10	2	12	0.0888889	6084	6507	12591	0.386182	20.053	0.000827103	0.418	0.418	谷物加工工具：连枷（脱粒）
2	22	348	353	13	5	18	0.133333	5846	6109	11955	0.296868	1782.55	0.0735229	0.346	0.346	谷物加工工具：杵臼
2	22	349	354	10	2	12	0.0888889	6084	6507	12591	0.386182	20.053	0.000827103	0.418	0.418	谷物加工工具：践碓/踏碓（人力）
2	22	350	355	2	2	4	0.0296296	6905	8461	15366	0.775874	2.717	0.000112065	0.167	0.167	谷物加工工具：石转磨（粉碎粮食）
2	22	351	356	5	3	8	0.0592593	5545	5717	11262	0.199551	2738.77	0.112963	0.267	0.267	谷物加工工具：畜力碓
2	22	352	357	3	2	5	0.037037	6091	6507	12598	0.387165	4.434	0.000182884	0.25	0.25	谷物加工工具：水碓（水力利用）
2	22	353	358	9	1	10	0.0740741	6904	8471	15375	0.777138	20.053	0.000827103	0.4	0.4	谷物加工工具：风车/飏扇（风力利用）
2	22	354	359	2	2	4	0.0296296	6905	8461	15366	0.775874	2.717	0.000112065	0.167	0.167	谷物加工工具：宕（磨类工具，土质或者木质的，用于稻谷的脱壳）
2	22	355	360	6	6	12	0.0888889	6914	6870	13784	0.553714	2350.52	0.0969493	0.25	0.25	提水工具：桔槔
2	22	356	361	5	4	9	0.0666667	6915	7141	14056	0.591911	111.41	0.0045952	0.65	0.65	提水工具：滑腰式辘轳
2	22	357	362	5	4	9	0.0666667	6915	7141	14056	0.591911	111.41	0.0045952	0.65	0.65	提水工具：细腰式辘轳
2	22	358	363	9	4	13	0.0962963	6911	7141	14052	0.59135	935	0.0385649	0.444	0.444	提水工具：翻车/渴乌（机械提水工具，用于冲洗街道）
2	23	359	364	20	23	43	0.318519	5383	5535	10918	0.151243	1500.28	0.0618802	0.194	0.194	开挖灌溉渠系，引黄河或其支流的水源进行灌溉
2	23	360	365	31	25	56	0.414815	5247	5493	10740	0.126246	2603.72	0.107393	0.274	0.274	为天然陂池修堤筑堰，开设闸门，整修水路
2	23	361	366	31	24	55	0.407407	5247	5494	10741	0.126387	2398.82	0.0989412	0.286	0.286	断河拦流使之蓄入低洼之所
2	23	362	367	31	24	55	0.407407	5247	5494	10741	0.126387	2398.82	0.0989412	0.286	0.286	蓄山间沟谷水流，使之成为人工陂池，用以灌田
2	23	363	368	15	17	32	0.237037	5360	5414	10774	0.131021	1031.59	0.042549	0.25	0.25	修整郑国渠：引泾水入洛水
2	23	364	369	15	11	26	0.192593	5360	5427	10787	0.132847	578.027	0.0238412	0.275	0.275	穿凿六辅渠：灌溉高地
2	23	365	370	15	11	26	0.192593	5360	5427	10787	0.132847	614.204	0.0253334	0.281	0.281	兴建白渠：引泾水注入渭水。
2	23	366	371	13	8	21	0.155556	5362	5442	10804	0.135234	496.892	0.0204947	0.195	0.195	兴建龙首渠/井渠法：隧洞竖井施工方法的先河，井渠施工法，山下穿渠。
2	23	367	372	15	11	26	0.192593	5360	5439	10799	0.134532	422.161	0.0174124	0.375	0.375	灵轵渠：引渭水及其支流的（灌溉京师所在渭河南岸的水稻区）。
2	23	368	373	15	11	26	0.192593	5360	5439	10799	0.134532	422.161	0.0174124	0.375	0.375	韦渠：引渭水及其支流的（灌溉京师所在渭河南岸的水稻区）。
2	23	369	374	16	11	27	0.2	5359	5439	10798	0.134391	497.492	0.0205195	0.35	0.35	成国渠
2	23	370	375	15	11	26	0.192593	5360	5439	10799	0.134532	422.161	0.0174124	0.375	0.375	漕渠：西至长安穿渭水为渠，东至华阴入黄河，长三百余里
2	23	371	376	13	8	21	0.155556	5362	5442	10804	0.135234	545.973	0.0225191	0.186	0.186	汉渠
2	23	372	377	13	8	21	0.155556	5362	5442	10804	0.135234	545.973	0.0225191	0.186	0.186	汉延渠
2	23	373	378	13	9	22	0.162963	5362	5439	10801	0.134813	795.537	0.0328126	0.175	0.175	千金渠（长达二百余里）
2	23	374	379	16	31	47	0.348148	5720	5651	11371	0.214857	372.154	0.0153498	0.266	0.266	发展出合理的灌溉用水制度：“定水令，以广溉田”、“作均水约束，刻石立于田畔”，避免水利纷争，节约用水
2	23	375	380	16	30	46	0.340741	5720	5654	11374	0.215279	341.07	0.0140677	0.252	0.252	制定了具体的”水令“，比原则性的规章更具体化了：明确了灌溉陂塘的面积与田亩面积的比例关系
2	22	376	381	17	25	42	0.311111	5457	5325	10782	0.132144	285.17	0.0117621	0.34	0.34	短辕犁：一牛挽拉，并有犁壁翻土
4	43	377	382	8	1	9	0.0666667	5531	5738	11269	0.200534	1421.89	0.058647	0.214	0.214	《汜胜之书》干燥处理和药物处理相结合防虫：植物性药物（艾、穰灰、蒜、葱、烟草、巴豆等）
2	22	378	383	7	4	11	0.0814815	6995	8441	15436	0.785704	0	0	0.714	0.714	创制出天平式温度计
2	22	379	384	7	4	11	0.0814815	6995	8441	15436	0.785704	0	0	0.714	0.714	天池盆测雨器
2	22	380	385	7	4	11	0.0814815	6995	8441	15436	0.785704	0	0	0.714	0.714	圆罂测雨器
2	22	381	386	7	4	11	0.0814815	6995	8441	15436	0.785704	0	0	0.714	0.714	竹器验雪
1	13	382	387	7	4	11	0.0814815	6995	8441	15436	0.785704	0	0	0.714	0.714	政府要求全国各地向中央报告降雨量的规定
2	23	383	388	7	19	26	0.192593	5602	5459	11061	0.171324	405.521	0.0167261	0.224	0.224	鸿隙陂的修复
2	23	384	389	7	19	26	0.192593	5602	5459	11061	0.171324	405.521	0.0167261	0.224	0.224	（陂塘坝堰工程）钳卢陂三渠：灌田三万顷
2	23	385	390	8	19	27	0.2	5600	5459	11059	0.171043	599.699	0.0247351	0.219	0.219	芍陂的修复
2	23	386	391	8	18	26	0.192593	5601	5460	11061	0.171324	533.758	0.0220153	0.181	0.181	陈公塘：富豪之家或平常百姓也多有修筑小渠小陂，利用山间有利地形和天然水源
2	23	387	392	7	19	26	0.192593	5602	5459	11061	0.171324	412.322	0.0170066	0.164	0.164	蒲阳陂修造水门和灌溉渠系
2	23	388	393	12	19	31	0.22963	5592	5459	11051	0.16992	1522.59	0.0628006	0.18	0.18	小型水库和方形圆角水坝：横于池塘和稻田中间，水坝有拱形出水口，并装有提升式闸门，坝体面向池塘一侧的中部呈弧形外鼓，减少塘水对坝中部的压力
2	23	389	394	13	19	32	0.237037	5591	5459	11050	0.16978	1680.17	0.0693001	0.182	0.182	创立鉴湖，溉田九千余亩。沿着会稽山山麓，东起曹娥江西至西小江修建一条长堤，将山川流水拦蓄在大堤以南，使之成为一个人工湖，避免山洪和河流的冲击，并蓄水灌溉（灌溉排洪）
2	23	390	395	12	12	24	0.177778	5748	5778	11526	0.236624	15.912	0.000656304	0.303	0.303	王景治理黄河技术（东汉最大的工程，修堤、筑渠疏通河道）
2	23	391	396	25	16	41	0.303704	5595	5688	11283	0.2025	124.782	0.00514674	0.345	0.345	“累石为堤”技术：钳卢陂
2	23	392	397	25	16	41	0.303704	5595	5688	11283	0.2025	139.719	0.00576283	0.344	0.344	“方梁石恤”技术（适当的位置作石水门）：玉池、褚阳、东陂、鲖阳旧渠、鴻隙陂
3	34	393	398	13	10	23	0.17037	5196	5356	10552	0.0998455	989.767	0.0408238	0.3	0.3	冬麦的种植：（麦苗在田间越冬）与其他作物搭配形成的倒茬轮作。如冬麦与禾、冬麦与蔬菜作物轮作复种的两年三熟制
5	52	394	399	4	4	8	0.0592593	5423	5635	11058	0.170903	36.264	0.00149574	0.4	0.4	开始使用麻子（雌大麻）榨油
3	32	395	400	3	3	6	0.0444444	5477	5683	11160	0.185227	11.538	0.000475895	0.5	0.5	芝麻（胡麻）从西域引入榨油
3	31	396	401	5	3	8	0.0592593	6409	7149	13558	0.521977	2287.23	0.0943387	0.4	0.4	人工小气候：温室和人工升降温（韭黄的培育、枝叶作棚防晒种姜、风障和阳畦种植果蔬）
2	23	397	402	7	8	15	0.111111	6655	6872	13527	0.517624	2489.4	0.102677	0.357	0.357	井水灌溉更加普遍
2	23	398	403	3	4	7	0.0518519	6667	6878	13545	0.520152	155.591	0.00641749	0.667	0.667	陶管或者砖砌的下水道灌溉
2	23	399	404	3	4	7	0.0518519	6667	6878	13545	0.520152	155.591	0.00641749	0.667	0.667	要用暴晒过的井水浇地
2	23	400	405	10	16	26	0.192593	5356	5405	10761	0.129195	672.047	0.0277192	0.213	0.213	六门陂：灌田五千余顷
2	23	401	406	10	16	26	0.192593	5356	5405	10761	0.129195	672.047	0.0277192	0.213	0.213	马仁陂：筑坝、创立水门，分流二十四堰，灌田一万余顷---山谷人工陂塘，拦蓄沟谷水汇聚而成
3	34	402	407	11	2	13	0.0962963	5249	5679	10928	0.152647	783.04	0.0322972	0.527	0.527	军屯：调动军队边戍边耕，又实行移民实边，又官府给衣食，令其耕垦
3	34	403	408	10	2	12	0.0888889	5250	5679	10929	0.152788	688.125	0.0283823	0.6	0.6	民屯/民垦
2	22	404	409	27	55	82	0.607407	5405	5222	10627	0.110378	688.334	0.0283909	0.355	0.355	铸造麻口铁
2	22	405	410	25	53	78	0.577778	5407	5224	10631	0.110939	688.334	0.0283909	0.33	0.33	生铁柔化技术成熟
2	22	406	411	28	56	84	0.622222	5404	5221	10625	0.110097	688.607	0.0284022	0.366	0.366	铸造灰口铁
2	22	407	412	28	56	84	0.622222	5404	5221	10625	0.110097	688.607	0.0284022	0.366	0.366	铸造球墨铸铁
2	22	408	413	28	55	83	0.614815	5404	5222	10626	0.110237	772.252	0.0318522	0.351	0.351	铸铁脱碳钢
2	22	409	414	28	55	83	0.614815	5404	5222	10626	0.110237	772.252	0.0318522	0.351	0.351	炒钢和百炼钢技术
5	51	410	415	62	31	93	0.688889	5048	5283	10331	0.0688106	15192.1	0.626613	0.096	0.096	大田作物：还有芋，苽，蓝，扈，茜，地黄，苜蓿，荏，葶苈，良当子，芜菁，芥，冬葵，甘蔗，茶叶
5	52	411	415	58	30	88	0.651852	5124	5296	10420	0.0813088	10754.8	0.44359	0.099	0.099	大田作物：粟/禾/稷/怵，稻，小麦，大麦，菽豆，黍为主；还有埤（备荒）
3	34	412	416	16	8	24	0.177778	5227	5527	10754	0.128212	110.074	0.0045401	0.463	0.463	复种：谷子收获后接着用区种法种冬麦，两年三熟制可能存在
3	34	413	417	9	3	12	0.0888889	5344	5673	11017	0.165145	49.132	0.00202649	0.333	0.333	间作、套种和混作萌芽：瓜、小豆之间的间作套种；桑和黍之间的套种
3	34	414	418	14	12	26	0.192593	5464	5569	11033	0.167392	1722.26	0.0710361	0.108	0.108	趣时：抓紧土壤耕作的适宜时机进行耕作（《汜胜之书》定出耕作总原则）
3	34	415	419	15	18	33	0.244444	5284	5362	10646	0.113046	803.067	0.0331232	0.204	0.204	和土：通过土壤耕作手段，改善土壤结构，不过松也不过紧，达到疏松柔和的状态，为农作物生长发育创造良好的土壤环境
3	34	416	420	13	10	23	0.17037	5258	5433	10691	0.119365	2385.35	0.098386	0.176	0.176	适时耕作的经验：总结春耕夏耕秋耕的时期<适时耕作以蓄墑>
3	34	417	421	15	18	33	0.244444	5258	5356	10614	0.108552	1256.52	0.0518262	0.18	0.18	因时耕作和因土耕作：根据强土弱土的性质改善土壤结构（变强为弱变弱为强）
3	34	418	422	9	15	24	0.177778	5285	5448	10733	0.125263	1768.17	0.0729299	0.116	0.116	根据改善目标和土壤性质确定适宜的耕作时期
3	34	419	424	15	9	24	0.177778	5264	5393	10657	0.114591	2176.97	0.0897912	0.168	0.168	耕作总是要在草生和有雨的时候进行，灭草肥田和抗旱保墑
3	34	420	425	15	20	35	0.259259	5258	5331	10589	0.105041	1303.31	0.0537561	0.183	0.183	（强土）及时摩压以保墑抗旱：坚硬强地黑垆土要及时磨碎磨平
3	34	421	426	15	20	35	0.259259	5258	5331	10589	0.105041	1303.31	0.0537561	0.183	0.183	（弱土）轻土要加强镇压保持水分以提墑
4	41	422	427	10	6	16	0.118519	5254	5492	10746	0.127089	2703.82	0.111521	0.106	0.106	积雪保墑得到重视：在冬闲田和冬麦田掩住雪别被吹走，春天得以保持水分。<积雪蔺雪以补墑>
3	34	423	428	27	26	53	0.392593	5211	5289	10500	0.0925432	4248.86	0.175248	0.214	0.214	总结出旱田耕作体系（初级）：耕-摩（播种后覆土）-蔺（镇压浮土，保墑）
1	11	424	429	6	15	21	0.155556	5386	5351	10737	0.125825	145.15	0.00598684	0.408	0.408	更多肥源：蚕矢，牛粪
1	11	425	429	7	16	23	0.17037	5322	5334	10656	0.11445	166.649	0.00687358	0.401	0.401	更多肥源：骨肥
1	11	426	429	6	15	21	0.155556	5386	5351	10737	0.125825	145.15	0.00598684	0.408	0.408	更多肥源：陈屋草，草木灰，旧墙土
1	11	427	430	2	8	10	0.0740741	6781	6346	13127	0.461452	18.211	0.000751128	0.444	0.444	踏粪法：制肥方法，用牛脚踩粪腐熟
1	11	428	431	2	8	10	0.0740741	6781	6346	13127	0.461452	18.211	0.000751128	0.444	0.444	厕所和猪圈连在一起以积肥，生粪要通过腐熟才能在农田中施用
1	11	429	432	9	17	26	0.192593	5191	5293	10484	0.0902963	1781.86	0.0734944	0.202	0.202	整地的间隙让地里生长野草，翻耕时压作绿肥改良土壤
1	11	430	433	11	13	24	0.177778	5241	5342	10583	0.104199	122.561	0.00505513	0.287	0.287	漫撒法施用基肥（播种前创造培养条件）
1	11	431	434	11	13	24	0.177778	5241	5342	10583	0.104199	122.561	0.00505513	0.287	0.287	穴施法施用基肥
1	11	432	435	15	17	32	0.237037	5105	5277	10382	0.0759725	936.491	0.0386264	0.362	0.362	种肥：未经处理的蚕矢粒直接拌种使用
1	11	433	436	16	17	33	0.244444	5089	5277	10366	0.0737256	1195.11	0.0492932	0.333	0.333	种肥：处理蚕矢后作肥种谷（更安全有效）
1	11	434	437	16	17	33	0.244444	5189	5325	10514	0.0945092	488.552	0.0201508	0.32	0.32	种肥：用酢浆（耐旱）和蚕矢（耐寒）渍种后下种
1	11	435	438	11	10	21	0.155556	5234	5341	10575	0.103075	586.29	0.024182	0.247	0.247	追肥（生长期间施肥）
3	36	436	439	20	25	45	0.333333	5213	5300	10513	0.0943688	668.802	0.0275853	0.317	0.317	集中施肥和水肥管理：方形点播区种法实行集中施肥，施肥后又采取浇水的办法，提高效率
3	33	437	440	10	11	21	0.155556	5217	5339	10556	0.100407	3502.95	0.144482	0.297	0.297	溲种法：在种子外面包上一层以蚕矢、羊矢为主要材料的粪壳。碎骨煮出来的骨胶可起黏着作用，蚕矢和羊矢可起种肥作用，附子是一种热性而有毒的药物起驱虫作用
3	35	438	441	4	7	11	0.0814815	5803	5703	11506	0.233815	236.054	0.00973625	0.222	0.222	适期播种的重视和播种期的确定方法：看物候、看地力定播期
3	35	439	442	9	9	18	0.133333	5310	5484	10794	0.13383	220.959	0.00911365	0.359	0.359	播种量和深度的掌握：根据作物特性、地力肥瘠定量和深度
3	36	440	443	12	16	28	0.207407	5439	5403	10842	0.14057	547.031	0.0225628	0.269	0.269	早锄原则：及时采取中耕除草，注重多次除草
4	41	441	444	3	0	3	0.0222222	6792	8481	15273	0.762814	0	0	1	1	防霜防露：用长绳子刮去霜露
4	43	442	445	3	1	4	0.0296296	8394	8444	16838	0.982587	16.071	0.000662862	0.5	0.5	植物性药物杀虫（艾、穰灰、蒜、葱、韭等）
4	42	443	446	5	10	15	0.111111	5595	5563	11158	0.184946	1195.99	0.0493295	0.308	0.308	防治病虫害：用炙脯作诱饵集中害虫并统一消灭
4	42	444	447	5	10	15	0.111111	5595	5563	11158	0.184946	1195.99	0.0493295	0.308	0.308	开沟坎除蝗法：大规模人工捕蝗
3	37	445	448	6	4	10	0.0740741	5567	5622	11189	0.189299	495.775	0.0204487	0.19	0.19	及时收获原则：根据不同作物的成熟特点进行抢收
3	33	446	449	8	5	13	0.0962963	6591	6751	13342	0.491644	1252.69	0.0516682	0.436	0.436	选种留种：高大健壮穗大粒饱的植株作种
3	31	447	450	3	1	4	0.0296296	6613	8471	15084	0.736273	0	0	0.333	0.333	水稻栽培技术：水道相直（串灌）保温
3	31	448	451	3	1	4	0.0296296	6613	8471	15084	0.736273	0	0	0.333	0.333	水稻栽培技术：令水道错（漫灌）降温
3	34	449	452	38	32	70	0.518519	4974	5281	10255	0.0581379	12676	0.522831	0.128	0.128	代田法：垄沟相间，禾生沟中，垄和沟的位置是逐年轮换的；去垄培根的田间管理，及时中耕锄草，还要将垄上的土逐渐除下来，培壅苗根。到了热天，垄上的土被削平了全培在跟边，使根扎得更深，吸收更多水分和养料，又可以防止倒伏，使作物生长茂盛产量提高）
3	35	450	453	55	44	99	0.733333	5002	5247	10249	0.0572953	9406.75	0.38799	0.108	0.108	宽幅点播区种法（适用于平原地区）：将农田作成若干宽幅或者方形小区，在区内耕作
3	35	451	454	56	44	100	0.740741	4999	5247	10246	0.056874	9512.93	0.392369	0.108	0.108	小方形点播区种法（适用于斜坡丘陵地区）
3	35	452	455	16	12	28	0.207407	5224	5465	10689	0.119084	512.279	0.0211294	0.241	0.241	点播密植法
2	23	453	456	2	2	4	0.0296296	5411	5645	11056	0.170622	0	0	1	1	重视保墑灌溉
2	23	454	457	2	1	3	0.0222222	5745	5934	11679	0.25811	2.07	8.53789e-05	0	0	引川谷灌溉
2	23	455	458	2	0	2	0.0148148	7695	8481	16176	0.889622	0	0	0	0	凿井灌溉：坎儿井
2	23	456	459	38	12	50	0.37037	5089	5447	10536	0.0975987	1975.58	0.0814843	0.272	0.272	（“火耕水缛”的水田耕作体系）火耕：休闲制农田耕前烧荒后灌水直接播种
2	23	457	460	38	12	50	0.37037	5089	5447	10536	0.0975987	1975.58	0.0814843	0.272	0.272	（“火耕水缛”的水田耕作体系）火耕：连年种植的农田在耕前烧茬后耕作整治
2	23	458	461	38	12	50	0.37037	5089	5447	10536	0.0975987	1975.58	0.0814843	0.272	0.272	（“火耕水缛”的水田耕作体系）水耨：水随草高的淹灌法
2	23	459	462	38	12	50	0.37037	5089	5447	10536	0.0975987	1975.58	0.0814843	0.272	0.272	（“火耕水缛”的水田耕作体系）水耨：拔草后用水把草淹死
2	22	460	463	13	18	31	0.22963	5144	5299	10443	0.0845387	2241.89	0.0924688	0.286	0.286	使用耕犁
2	22	461	464	13	18	31	0.22963	5146	5299	10445	0.0848195	2476	0.102125	0.279	0.279	使用铁农具
3	35	462	465	2	1	3	0.0222222	6651	8438	15089	0.736975	4.92	0.00020293	0.333	0.333	水稻移栽技术出现，有育秧田
1	11	463	466	3	1	4	0.0296296	6495	8438	14933	0.715068	31.534	0.00130065	0.167	0.167	水稻施用基肥的技术出现
3	36	464	467	16	7	23	0.17037	5227	5625	10852	0.141974	120.641	0.00497594	0.441	0.441	水稻耘耨技术出现
3	34	465	468	6	1	7	0.0518519	6571	6922	13493	0.512849	48.514	0.002001	0.467	0.467	利用稻田养鱼，综合利用土地
3	34	466	469	22	19	41	0.303704	5061	5281	10342	0.0703553	2590.15	0.106833	0.342	0.342	连种制度：一年两熟（双季稻）
3	34	467	470	21	14	35	0.259259	5056	5283	10339	0.069934	3026.83	0.124844	0.29	0.29	轮作：不同年份在同一地块种植不同作物
3	34	468	471	19	32	51	0.377778	5087	5221	10308	0.0655807	5126.64	0.211453	0.217	0.217	耕作制度是易田休耕制和连作制并行
3	34	469	472	19	19	38	0.281481	5079	5281	10360	0.072883	1689.55	0.0696871	0.443	0.443	连种制度 ：普遍实行一年一熟
3	34	470	473	20	20	40	0.296296	5078	5280	10358	0.0726022	1814.24	0.0748301	0.426	0.426	连种制度：两年三熟出现
3	34	471	474	4	6	10	0.0740741	6584	6650	13234	0.476478	1125.84	0.0464364	0.167	0.167	强调因地制宜多种经营的思想
2	22	472	475	34	51	85	0.62963	6539	3922	10461	0.0870664	1120.47	0.0462148	0.24	0.24	冶铁业的进步：水排发明（水力鼓风装置）
2	22	473	476	34	51	85	0.62963	6539	3922	10461	0.0870664	1120.47	0.0462148	0.24	0.24	设立专门掌管冶铁的专业机关，直接管理大型的开矿和冶铁
2	22	474	477	34	56	90	0.666667	6539	3923	10462	0.0872069	1571.47	0.0648165	0.269	0.269	农具主要仍是白口生铁经过柔化处理制成（展性铸铁或可锻铸铁）
2	22	475	478	12	31	43	0.318519	6719	4141	10860	0.143098	510.956	0.0210748	0.388	0.388	“杂炼生鍒”的灌钢冶炼法：利用生铁的溶液灌入未经锻打的熟铁，使碳较快而均匀地渗入熟铁中，在反复锻打成钢。南北朝时期开始用于制造农具
2	22	476	479	12	35	47	0.348148	6719	4137	10856	0.142536	757.857	0.0312585	0.427	0.427	渗碳硬化技术：对需要锋利刃口的器具（如镰）进行进一步加工
2	22	477	480	29	51	80	0.592593	6545	3945	10490	0.0911389	1243.36	0.0512834	0.289	0.289	低硅灰口铁：用作铧范和铁臿
2	22	478	481	27	34	61	0.451852	6456	3814	10270	0.0602443	718.196	0.0296226	0.337	0.337	全铁铧
2	22	479	482	27	33	60	0.444444	6456	3815	10271	0.0603848	682.933	0.0281682	0.345	0.345	V字型铁铧：铁木结构的犁地工具，按在木犁床前段形成铁木结合的犁底工具
2	22	480	483	25	34	59	0.437037	6458	3814	10272	0.0605252	772.194	0.0318498	0.312	0.312	单长辕犁：可安装铁犁铧
2	22	481	484	25	34	59	0.437037	6458	3814	10272	0.0605252	772.194	0.0318498	0.312	0.312	双长辕犁：可安装铁犁铧
2	22	482	485	25	36	61	0.451852	6458	3799	10257	0.0584188	904.243	0.0372963	0.289	0.289	蔚犁/短辕犁：翻土作垄，调节深浅，灵活掌握犁条的宽窄粗细
2	21	483	486	18	33	51	0.377778	6508	3848	10356	0.0723213	416.914	0.017196	0.266	0.266	单牛挽拉的牛耕方式
2	21	484	487	18	32	50	0.37037	6508	3849	10357	0.0724617	401.104	0.0165439	0.266	0.266	二牛抬杠式的牛耕方式
2	22	485	488	32	33	65	0.481481	6483	3911	10394	0.0776576	505.587	0.0208534	0.32	0.32	双牛牵引拉耙：长条形钉齿耙
2	22	486	489	32	30	62	0.459259	6483	3916	10399	0.0783598	402.686	0.0166091	0.345	0.345	单牛拉耙/畜力拉耙：人字耙
2	22	487	490	21	18	39	0.288889	6501	3997	10498	0.0922623	223.172	0.00920492	0.351	0.351	耱/劳/无齿耙：畜力牵引用于摩碎土块，平整地面。是安有牵引装置的长条形木板或者用藤条荆条之类编扎而成。耕后耙土，耙后播种，种后拉劳覆土。
2	22	488	491	8	11	19	0.140741	6580	4060	10640	0.112203	26.617	0.00109784	0.371	0.371	播后覆种工具：挞
2	22	489	492	8	11	19	0.140741	6580	4060	10640	0.112203	26.617	0.00109784	0.371	0.371	播后覆种工具：批契
2	22	490	493	7	11	18	0.133333	6698	4102	10800	0.134672	25.625	0.00105693	0.491	0.491	播种工具：耧车（直接耧播，“耧下”播种；或是耧耕沟，然后播种）
2	22	491	494	7	10	17	0.125926	6698	4197	10895	0.148013	17.479	0.000720936	0.478	0.478	播种工具：窍瓠（点播）
2	22	492	495	20	19	39	0.288889	6432	3916	10348	0.0711979	402.19	0.0165887	0.346	0.346	中耕工具：锋（浅耕保墑灭茬）
2	22	493	496	20	19	39	0.288889	6432	3916	10348	0.0711979	402.19	0.0165887	0.346	0.346	中耕工具：溝（把土堆推向两旁，壅本苗深）
2	22	494	497	17	18	35	0.259259	6435	3800	10235	0.0553293	479.341	0.0197708	0.333	0.333	中耕工具：锄（最常用）
2	22	495	498	17	18	35	0.259259	6435	3800	10235	0.0553293	491.401	0.0202683	0.333	0.333	中耕工具：钱（除草用的小铲子）
2	22	496	499	17	18	35	0.259259	6435	3800	10235	0.0553293	479.341	0.0197708	0.333	0.333	中耕工具：镈/耨（小锄）
2	22	497	500	17	18	35	0.259259	6435	3800	10235	0.0553293	479.341	0.0197708	0.333	0.333	中耕工具：耰锄（大锄）
2	22	498	501	20	21	41	0.303704	6432	3786	10218	0.052942	574.68	0.0237032	0.321	0.321	中耕工具：耧锄
2	22	499	502	17	18	35	0.259259	6435	3800	10235	0.0553293	470.371	0.0194009	0.333	0.333	中耕工具：手拌斫
2	22	500	503	17	18	35	0.259259	6435	3800	10235	0.0553293	470.371	0.0194009	0.333	0.333	中耕工具：鲁斫/镬
2	22	501	504	19	17	36	0.266667	6428	3801	10229	0.0544867	473.844	0.0195441	0.32	0.32	中耕工具：铁杷/人力耙
2	22	502	505	8	12	20	0.148148	6668	4486	11154	0.184384	368.767	0.0152101	0.442	0.442	谷物加工工具：石转磨推广
2	22	503	506	8	12	20	0.148148	6668	4486	11154	0.184384	368.767	0.0152101	0.442	0.442	谷物加工工具：宕
2	22	504	507	5	10	15	0.111111	6671	4296	10967	0.158124	318.492	0.0131365	0.255	0.255	谷物加工工具：畜力碓
2	22	505	508	5	9	14	0.103704	6671	4491	11162	0.185508	218.055	0.00899387	0.289	0.289	谷物加工工具：水碓
2	22	506	509	8	13	21	0.155556	6668	4291	10959	0.157	452.897	0.0186801	0.407	0.407	谷物加工工具的创新：畜力连磨
2	22	507	510	8	12	20	0.148148	6668	4486	11154	0.184384	136.12	0.00561439	0.462	0.462	谷物加工工具的创新：春车/磨车（利用车子前进的力量通过一定连动装置带动春磨工作）
2	22	508	511	5	8	13	0.0962963	6671	4492	11163	0.185648	110.25	0.00454736	0.333	0.333	谷物加工工具的创新：连机碓（水力发动）
2	22	509	512	8	11	19	0.140741	6668	4487	11155	0.184525	110.25	0.00454736	0.523	0.523	谷物加工工具：碾（一扇圆磨盘）
2	22	510	513	8	12	20	0.148148	6668	4486	11154	0.184384	219.555	0.00905574	0.455	0.455	谷物加工工具：水力碾磨
2	22	511	514	7	13	20	0.148148	6584	4042	10626	0.110237	437.25	0.0180348	0.246	0.246	整地农具：陆轴/碌碡（充分混合泥浆）
3	34	512	515	16	34	50	0.37037	6510	3859	10369	0.0741469	554.545	0.0228727	0.256	0.256	推广牛耕
2	22	513	516	18	29	47	0.348148	6506	3912	10418	0.0810279	496.673	0.0204857	0.353	0.353	水田耕作的犁：单牛挽拉
2	22	514	517	15	23	38	0.281481	6515	3964	10479	0.0895942	428.947	0.0176923	0.294	0.294	水田耕作的耙：单牛挽拉
2	22	515	518	8	12	20	0.148148	6557	4111	10668	0.116135	96.707	0.00398876	0.401	0.401	耖的出现：下部有六个较长的齿（专用水田农具，既能破碎土块，又能使泥浆混合软熟）。
2	22	516	519	9	16	25	0.185185	6556	3944	10500	0.0925432	527.416	0.0217537	0.291	0.291	长身铁锄：专用于水田的翻土、中耕，与北方专用于中耕的锄不一样
2	23	517	520	5	5	10	0.0740741	7609	5399	13008	0.444741	124.547	0.00513705	0.264	0.264	六门坝：修复和扩建，下结二十九陂，使诸陂散流，灌溉各处农田
2	23	518	521	7	6	13	0.0962963	7607	5419	13026	0.447269	123.893	0.00511007	0.322	0.322	艾山渠：引黄河水灌田，巧妙利用地形修筑，但是坝体维修不易，没有长时间使用。在灌水上根据作物需水进行合理灌溉，是灌溉用水管理方面的一大进步。黄河流域的灌溉水田有所修复
2	23	519	522	8	5	13	0.0962963	7606	5420	13026	0.447269	102.687	0.00423541	0.4	0.4	戾陵堰：修复开发，永定河最早的大型引水工程，坝址和渠线的布置都相当合理
2	23	520	523	10	8	18	0.133333	7591	5329	12920	0.432383	202.918	0.00836953	0.321	0.321	督亢陂：设置屯田
2	23	521	524	7	9	16	0.118519	7607	5334	12941	0.435332	568.13	0.023433	0.218	0.218	改建引漳灌溉渠道：天井渠/万金渠/天平渠
2	23	522	525	7	7	14	0.103704	7607	5379	12986	0.441651	203.438	0.00839098	0.341	0.341	重修郑白渠
2	23	523	526	7	6	13	0.0962963	7607	5392	12999	0.443477	72.934	0.00300823	0.4	0.4	重修富平堰（引黄灌溉工程）
2	23	524	527	8	8	16	0.118519	7606	5384	12990	0.442213	220.381	0.00908981	0.308	0.308	重修龙首渠
2	23	525	528	8	7	15	0.111111	7606	5385	12991	0.442354	167.485	0.00690806	0.364	0.364	重修成国渠：设置六门堰以节水
2	23	526	529	26	24	50	0.37037	7583	5308	12891	0.428311	280.242	0.0115588	0.444	0.444	以陂塘蓄水为主：练塘，溉田数百顷
2	23	527	530	26	24	50	0.37037	7583	5308	12891	0.428311	280.242	0.0115588	0.444	0.444	新丰塘，溉田八百余顷
2	23	528	531	26	24	50	0.37037	7583	5308	12891	0.428311	280.242	0.0115588	0.444	0.444	赤山塘
2	23	529	532	25	24	49	0.362963	7622	5308	12930	0.433787	234.608	0.00967661	0.46	0.46	单塘；吴塘；莞塘；南北谢塘
2	23	530	533	25	24	49	0.362963	7622	5308	12930	0.433787	234.608	0.00967661	0.46	0.46	获塘：低洼塘区，两岸堤路夹河，外遇洪涝，内通排灌，也通航性
2	23	531	534	19	27	46	0.340741	7628	5284	12912	0.43126	678.254	0.0279752	0.32	0.32	塘浦圩田：逐步形成，获得显著水利效益
2	23	532	535	19	19	38	0.281481	7628	5292	12920	0.432383	282.734	0.0116616	0.4	0.4	鉴湖：设置许多水门，根据作物需水情况进行控制，旱则闭之，水多则泄，灌溉万顷农田
2	23	533	536	24	24	48	0.355556	7585	5283	12868	0.425081	363.184	0.0149798	0.402	0.402	茹陂（河南）
2	23	534	537	17	27	44	0.325926	7592	5259	12851	0.422693	221.11	0.00911987	0.438	0.438	地主田庄的小型水利（陂塘、沟渠）
2	23	535	539	22	24	46	0.340741	7587	5283	12870	0.425362	310.565	0.0128095	0.413	0.413	七门堰修治
2	23	536	540	22	24	46	0.340741	7587	5283	12870	0.425362	310.565	0.0128095	0.413	0.413	吴塘、大桑浦修治
2	23	537	541	22	24	46	0.340741	7587	5283	12870	0.425362	310.565	0.0128095	0.413	0.413	白水陂/塘：开八水门，灌溉屯田万二千顷
2	23	538	542	22	25	47	0.348148	7587	5261	12848	0.422272	408.87	0.0168642	0.398	0.398	芍陂：多次修整
2	23	539	543	40	37	77	0.57037	7561	5292	12853	0.422974	3261.26	0.134514	0.245	0.245	邓艾主张蓄水为主，大搞陂塘坝堰，发展水稻
2	23	540	544	25	28	53	0.392593	7579	5335	12914	0.431541	1739.88	0.0717628	0.127	0.127	杜预主张以排水为主，修建灌溉渠道
5	51	541	545	29	26	55	0.407407	6394	3993	10387	0.0766746	3475.76	0.143361	0.112	0.112	主要粮食作物：谷/粟/稷、黍、祭、梁、怵、小豆、大豆、大麻、大麦、小麦、水稻、旱稻
5	52	542	546	18	21	39	0.288889	6485	4033	10518	0.0950709	2308.25	0.0952058	0.111	0.111	经济作物：大麻/苎麻、芜菁、红蓝花、栀子、蓝、紫草、胡麻、荏/白苏子、油菜/芸苔、苜蓿、甘蔗、棉
3	32	543	547	7	5	12	0.0888889	6482	4086	10568	0.102092	293.622	0.0121107	0.236	0.236	新城稻
3	35	544	548	21	16	37	0.274074	6440	4026	10466	0.0877686	2360.8	0.0973733	0.134	0.134	种植水稻（较少）多采用移栽的方式
3	32	545	549	1	2	3	0.0222222	6741	4334	11075	0.17329	0	0	0.5	0.5	棉花开始传入
3	32	546	550	1	2	3	0.0222222	6741	4334	11075	0.17329	0	0	0.5	0.5	芸薹（油菜）引入内地，作为蔬菜食用
3	32	547	551	7	5	12	0.0888889	6482	4086	10568	0.102092	293.622	0.0121107	0.236	0.236	“六十日”水稻：极早熟
3	32	548	552	7	5	12	0.0888889	6482	4086	10568	0.102092	293.622	0.0121107	0.236	0.236	“盖下白稻”：是再生稻品种的最早记载
3	32	549	553	1	2	3	0.0222222	6741	4334	11075	0.17329	0	0	0.5	0.5	开始出现甘蔗种植
3	32	550	554	7	4	11	0.0814815	6482	4148	10630	0.110799	179.848	0.00741799	0.268	0.268	青芋稻：长粒型的糝稻优良品种
3	32	551	555	7	4	11	0.0814815	6482	4148	10630	0.110799	179.848	0.00741799	0.268	0.268	累子稻：长粒型的糝稻优良品种
3	32	552	556	7	4	11	0.0814815	6482	4148	10630	0.110799	179.848	0.00741799	0.268	0.268	白汉稻：长粒型的糝稻优良品种
3	33	553	557	19	18	37	0.274074	6480	4323	10803	0.135093	1559.45	0.0643209	0.187	0.187	良种繁育和选种技术：保纯防杂，“种子田”（单收单藏，防止混杂，要用自身的稿秸，来掩蔽窖口）
3	33	554	558	9	8	17	0.125926	6508	4627	11135	0.181716	8.968	0.000369893	0.514	0.514	对植物遗传性与变异性的认识：认识植物的性别，在生产中分别采取适当措施
3	33	555	559	9	8	17	0.125926	6508	4627	11135	0.181716	8.968	0.000369893	0.514	0.514	对作物的特征、特性与环境的关系也有相当的认识，遗传性也可以发生变异
3	34	556	560	20	20	40	0.296296	6370	3861	10231	0.0547676	1691.38	0.0697624	0.328	0.328	轮作换茬经验：在轮作中加入绿肥作物，形成养地用地结合、灵活多样的轮作体系
3	34	557	561	17	18	35	0.259259	6392	3886	10278	0.0613678	857.401	0.0353642	0.383	0.383	轮作换茬经验（在一定年限内，在同一块地上，将不同作物按一定顺序循环种植）：指出同一作物连作不适合，需要进行轮作提高产量，减轻杂草和病虫害
3	34	558	562	15	18	33	0.244444	6394	3829	10223	0.0536442	1488.79	0.0614064	0.274	0.274	轮作组合丰富：粮豆（绝对优势）
3	34	559	563	15	18	33	0.244444	6394	3829	10223	0.0536442	1488.79	0.0614064	0.274	0.274	轮作组合丰富：粮麻
3	34	560	564	15	18	33	0.244444	6394	3829	10223	0.0536442	1488.79	0.0614064	0.274	0.274	轮作组合丰富：粮菜
3	34	561	565	13	12	25	0.185185	6434	4084	10518	0.0950709	381.07	0.0157176	0.167	0.167	间作：桑间间作绿豆、小豆、谷子、芜菁、蔬菜等，随时供食
3	34	562	566	13	12	25	0.185185	6434	4084	10518	0.0950709	381.07	0.0157176	0.167	0.167	混作：混播用于饲料生产
3	34	563	567	13	13	26	0.192593	6434	4011	10445	0.0848195	765.999	0.0315943	0.167	0.167	套作：于麻子地间散芜菁子
3	34	564	568	10	9	19	0.140741	6384	3931	10315	0.0665637	1663.19	0.0685999	0.209	0.209	绿肥作物：有意识栽培绿肥（绿豆、小豆、芝麻等作为绿肥作物）
3	34	565	569	10	14	24	0.177778	6515	4050	10565	0.101671	1032.72	0.0425953	0.272	0.272	复种制度仍然比较罕见，以冬麦为主
3	34	566	570	50	48	98	0.725926	6352	3763	10115	0.0384777	5270.27	0.217377	0.246	0.246	耕-耙-耢的北方旱田耕作技术体系的形成：畜力拉耙的出现使得整个过程完善
3	34	567	571	32	43	75	0.555556	6398	3761	10159	0.0446566	2177.89	0.0898289	0.199	0.199	耕地方法：（春夏秋耕）秋耕欲深，春夏欲浅
3	34	568	572	30	35	65	0.481481	6401	3802	10203	0.0508356	1140.16	0.0470267	0.25	0.25	耕地方法：（初耕和转耕-第二遍耕）初耕欲深，转地欲浅
3	36	569	573	37	40	77	0.57037	6422	3831	10253	0.057857	1224.05	0.0504869	0.24	0.24	耕地方法：犁欲廉（犁条要窄小，把地耕得透而细）
3	36	570	574	36	38	74	0.548148	6417	3835	10252	0.0577166	1458.95	0.0601755	0.223	0.223	耕地方法：劳欲再（多次耢地，才能使地熟而收保墑防旱之效）
3	36	571	575	15	21	36	0.266667	6428	3867	10295	0.0637551	443.515	0.0182932	0.279	0.279	灵活掌握”挞“和”辗“方法：春种曳挞是为了使种土相著，提墑保苗
3	36	572	576	15	21	36	0.266667	6428	3867	10295	0.0637551	443.515	0.0182932	0.279	0.279	灵活掌握”挞“和”辗“方法：夏种不挞是为了防止下雨时土发硬
3	36	573	577	34	34	68	0.503704	6420	3893	10313	0.0662828	1193.19	0.0492142	0.204	0.204	锄不厌数：进一步体会到搞好中耕除草有利于保墑防旱和熟化土壤，做到多锄、锄小、锄早、锄了。
3	35	574	578	9	10	19	0.140741	6571	4624	11195	0.190142	17.599	0.000725886	0.656	0.656	微煮法：种子发芽率的测定
3	35	575	579	10	11	21	0.155556	6553	4495	11048	0.169499	58.048	0.00239424	0.645	0.645	清水选种，飘去不饱满的种子
3	35	576	580	9	10	19	0.140741	6571	4624	11195	0.190142	17.599	0.000725886	0.656	0.656	提高种子发芽能力：晒种
3	35	577	581	9	10	19	0.140741	6571	4624	11195	0.190142	17.599	0.000725886	0.656	0.656	提高种子发芽能力：浸种催芽
3	35	578	582	10	12	22	0.162963	6571	4251	10822	0.137762	426.746	0.0176015	0.583	0.583	播种期的确定：（上时、中时、下时）具体提出一些重要作物的播种期
3	35	579	583	11	13	24	0.177778	6532	4206	10738	0.125965	700.517	0.0288934	0.545	0.545	播种期的确定：根据物候现象、土壤肥力及其墑情来确认
3	35	580	584	11	13	24	0.177778	6532	4206	10738	0.125965	700.517	0.0288934	0.545	0.545	播种期的确定：种谷早晚要搭配的原则（一般宜于适当早种，闰年应迟种）
3	35	581	585	5	8	13	0.0962963	6554	4088	10642	0.112484	209.834	0.00865479	0.429	0.429	播种形式：漫掷（撒播，耕后漫掷和漫掷后犁田，不用中耕，连草带豆秧割下作饲料）
3	35	582	586	7	11	18	0.133333	6494	3889	10383	0.0761129	739.776	0.0305127	0.436	0.436	播种形式：耧篝漫掷（实心漫撒条播）
3	35	583	587	7	11	18	0.133333	6452	3877	10329	0.0685297	901.222	0.0371717	0.355	0.355	播种形式：耧种（空心耧脚条播）
3	35	584	588	6	10	16	0.118519	6553	3989	10542	0.0984412	215.961	0.0089075	0.544	0.544	播种形式：耧搆堰种（点播）
3	35	585	589	7	11	18	0.133333	6545	3982	10527	0.0963348	418.264	0.0172517	0.445	0.445	播种形式：墑种（点播）
3	35	586	590	6	10	16	0.118519	6553	3989	10542	0.0984412	215.961	0.0089075	0.544	0.544	播种形式：逐犁䅖种（点播）
3	35	587	591	13	18	31	0.22963	6475	3899	10374	0.074849	3605.88	0.148728	0.284	0.284	播种量和播种方法：具体作物具体播种量和方法，指出播种量和播种方法、播种期和土壤肥力的关系
3	35	588	592	9	14	23	0.17037	6457	3880	10337	0.0696531	2785.56	0.114893	0.33	0.33	播种量和播种期：体会到种植密度和作物生长、产量和品质之间的关系：早播用种少，迟播用种要加多
3	35	589	593	8	13	21	0.155556	6583	4000	10583	0.104199	1106.14	0.0456239	0.385	0.385	播种量和播种期：春种欲深，夏种欲浅
3	35	590	594	8	13	21	0.155556	6583	4000	10583	0.104199	1106.14	0.0456239	0.385	0.385	播种量和播种期：肥田密植，瘦田宜稀
4	42	591	595	8	5	13	0.0962963	6615	4459	11074	0.17315	66.237	0.002732	0.518	0.518	生物防治病虫害技术：利用天敌防治农业害虫害兽（黄掠蚁、螳螂等）
4	42	592	596	7	4	11	0.0814815	6647	4543	11190	0.18944	4.007	0.000165272	0.643	0.643	生物防治病虫害技术：保护益鸟，利用鸟类治虫除草
4	42	593	597	26	21	47	0.348148	6357	3945	10302	0.0647381	3482.72	0.143648	0.351	0.351	农业防治病虫害技术：适当耕耘（深耕细耙）
4	42	594	598	17	10	27	0.2	6398	4207	10605	0.107288	610.281	0.0251716	0.195	0.195	农业防治病虫害技术：合理轮作防治疾病通过土壤传播
4	42	595	599	10	8	18	0.133333	6469	4393	10862	0.143379	544.588	0.022462	0.278	0.278	农业防治病虫害技术：选育抗虫品种
4	42	596	600	7	7	14	0.103704	6486	4074	10560	0.100969	1033.59	0.0426311	0.319	0.319	农业防治病虫害技术：储藏时进行防治，晒干的种子趁热贮藏
4	42	597	601	7	6	13	0.0962963	6486	4216	10702	0.12091	576.598	0.0237823	0.411	0.411	农业防治病虫害技术：灰盖麦吸湿
4	42	598	602	7	6	13	0.0962963	6486	4216	10702	0.12091	576.598	0.0237823	0.411	0.411	农业防治病虫害技术：用以火消毒过的麦子脱粒
4	42	599	603	6	6	12	0.0888889	6538	4201	10739	0.126106	308.879	0.01274	0.429	0.429	农业防治病虫害技术：人工捕打蝗虫
4	42	600	604	6	6	12	0.0888889	6538	4201	10739	0.126106	308.879	0.01274	0.429	0.429	农业防治病虫害技术：篝火诱杀蝗虫
4	42	601	605	7	7	14	0.103704	6537	4199	10736	0.125685	931.535	0.038422	0.361	0.361	农业防治病虫害技术：食物诱杀蝗虫
4	42	602	606	6	6	12	0.0888889	6538	4201	10739	0.126106	308.879	0.01274	0.429	0.429	农业防治病虫害技术：掘卵捕杀蝗虫
4	42	603	607	5	6	11	0.0814815	6499	4068	10567	0.101952	407.573	0.0168107	0.25	0.25	农业防治病虫害技术：（种子处理防虫）溲种法
4	42	604	608	5	4	9	0.0666667	6461	4109	10570	0.102373	423.042	0.0174487	0.233	0.233	农业防治病虫害技术：（种子处理防虫）雪水浸种
4	43	605	609	3	4	7	0.0518519	8397	6094	14491	0.652998	4.333	0.000178718	0.4	0.4	药物防治防治病虫害技术：石灰和草木灰防治室内害虫
4	43	606	610	3	4	7	0.0518519	8397	6094	14491	0.652998	4.333	0.000178718	0.4	0.4	药物防治防治病虫害技术：砒剂杀虫
4	43	607	611	3	4	7	0.0518519	8397	6094	14491	0.652998	4.333	0.000178718	0.4	0.4	药物防治防治病虫害技术：蒿草为药物埋藏在窖中
4	42	608	612	3	2	5	0.037037	6786	4701	11487	0.231147	4.163	0.000171707	0.333	0.333	诱杀法杀虫：牛羊骨髓诱杀蚂蚁
4	41	609	613	6	8	14	0.103704	6443	3900	10343	0.0704957	922.605	0.0380536	0.411	0.411	积雪保墑：利用冬雪蓄墑而使冬播的瓜茄葵等在春天就有足的水分发芽出苗，抗旱作用很大
3	36	610	614	12	14	26	0.192593	6469	3914	10383	0.0761129	1489.23	0.0614248	0.252	0.252	抗旱保墑：掌握适宜农时进行耕作
3	36	611	615	24	24	48	0.355556	6442	3888	10330	0.0686701	1912.05	0.0788641	0.333	0.333	抗旱保墑：耕后磨平、加强镇压
3	35	612	616	5	9	14	0.103704	6573	3953	10526	0.0961944	271.282	0.0111893	0.417	0.417	抗旱保墑：区田法抗旱播种（深挖坑集中施肥和浇水）
3	35	613	617	11	12	23	0.17037	6504	4092	10596	0.106024	1792.37	0.0739276	0.174	0.174	抗旱保墑：溲种法处理种子，提高作物抗旱能力（作物长势壮则必然耐旱）
4	41	614	618	3	4	7	0.0518519	6547	4519	11066	0.172026	85	0.0035059	0.667	0.667	拉绳去露法：日出前二人拉升所在田间拉掉露水，以防露害
4	41	615	619	3	5	8	0.0592593	6547	4497	11044	0.168937	99.469	0.00410269	0.45	0.45	熏烟防霜：提高地面温度，使地表时期遇热烟而上升，提高地表空气温度，降低湿度，避免霜冻。
4	41	616	620	3	4	7	0.0518519	6547	4519	11066	0.172026	85	0.0035059	0.667	0.667	人工防雹：用枪炮驱散冰雹
3	37	617	621	15	16	31	0.22963	6517	4016	10533	0.0971774	4135.89	0.170588	0.158	0.158	收获技术：适期收获，特别是对谷子、小麦等禾谷类作物
3	37	618	622	17	17	34	0.251852	6502	3992	10494	0.0917006	5023.49	0.207198	0.15	0.15	收获技术：脱粒方面强调”干速积“，干后赶快堆积起来等待脱粒
1	13	619	623	10	15	25	0.185185	6790	4771	11561	0.241539	2379.67	0.0981514	0.333	0.333	土炭或铁碳测量湿度
1	13	620	624	10	15	25	0.185185	6790	4771	11561	0.241539	2379.67	0.0981514	0.333	0.333	通过直接观察雨、云、季风了解气象变化
1	13	621	625	10	15	25	0.185185	6790	4771	11561	0.241539	2379.67	0.0981514	0.333	0.333	全国性雨情情报网的建立
3	34	622	626	35	29	64	0.474074	6410	3965	10375	0.0749895	3930.14	0.162102	0.151	0.151	水田耕作技术：“岁易”（春播前放水泡田，用“陆轴”整地，但播前实行渍种催芽，至少中耕除草两次，然后去水“水稻烤田”技术）
3	36	623	627	11	17	28	0.207407	6511	4056	10567	0.101952	618.223	0.0254991	0.209	0.209	去水/水稻烤田技术：改善土壤环境，促使根系向纵深发展，使稻株茎秆坚强，有利于防止倒伏，促使穗大，籽粒饱满
3	34	624	628	5	3	8	0.0592593	6578	4642	11220	0.193653	1305.97	0.0538657	0.2	0.2	扩大耕地面积的土地利用方式：湖田
4	42	625	629	6	3	9	0.0666667	6648	4544	11192	0.189721	3.341	0.000137802	0.667	0.667	生物防治病虫害技术：以虫治虫（蚂蚁、螳螂、蜂）
4	42	626	630	6	3	9	0.0666667	6648	4544	11192	0.189721	3.341	0.000137802	0.667	0.667	生物防治病虫害技术：青蛙治虫
3	36	627	631	6	10	16	0.118519	6515	4197	10712	0.122314	73.18	0.00301837	0.482	0.482	除草技术：拔秧时候边拔边取出杂草，“草少省工”
3	36	628	632	14	18	32	0.237037	6374	4018	10392	0.0773768	3199.43	0.131963	0.246	0.246	除草技术：净化种子，防除杂草
3	36	629	633	15	19	34	0.251852	6440	4104	10544	0.0987221	1410.23	0.0581663	0.197	0.197	除草技术：利用生物间互相制约的作用除杂草
3	36	630	634	6	10	16	0.118519	6515	4197	10712	0.122314	73.18	0.00301837	0.482	0.482	除草技术：利用火与水垦荒除草
3	36	631	635	24	28	52	0.385185	6407	3973	10380	0.0756916	4085.58	0.168513	0.135	0.135	除草原则：中耕和初耕的时候都坚持除早、除小、除了
3	36	632	636	9	13	22	0.162963	6471	4050	10521	0.0954922	175.804	0.00725119	0.462	0.462	除草原则：坚持因时制宜的原则，配合季节的变化除草
3	34	633	637	18	22	40	0.296296	6495	3993	10488	0.090858	2974.78	0.122697	0.247	0.247	汜胜之总结耕作经验：趣时
3	34	634	638	16	25	41	0.303704	6499	3957	10456	0.0863643	699.532	0.0288528	0.277	0.277	总结经验：和土
3	34	635	639	7	21	28	0.207407	6544	3944	10488	0.090858	1139.31	0.0469918	0.171	0.171	总结经验：务粪
3	34	636	640	14	14	28	0.207407	6511	4127	10638	0.111922	100.678	0.00415255	0.549	0.549	总结经验：早锄
3	34	637	641	9	9	18	0.133333	6508	4078	10586	0.10462	836.012	0.034482	0.528	0.528	总结经验：早获（按照不同作物特点抢收）
1	12	638	642	10	13	23	0.17037	6438	4027	10465	0.0876281	844.642	0.034838	0.442	0.442	因土种植，把土宜和物宜结合考虑（什么样的作物选择什么样的耕地及其根据）
3	34	639	643	22	21	43	0.318519	6480	4124	10604	0.107148	952.21	0.0392747	0.258	0.258	见缝插针提高利用率（连种普遍，间套混作，复种未普遍）
3	34	640	644	17	19	36	0.266667	6497	4247	10744	0.126808	968.93	0.0399644	0.389	0.389	扩大土地利用范围（在不宜种植五谷的地方种植果木蔬菜）
1	11	641	645	24	20	44	0.325926	6382	4130	10512	0.0942283	1077.47	0.0444413	0.282	0.282	土地要用养结合，施肥外依靠豆类和禾谷类作物轮作
[truncated: 135 more rows]

## Sheet: SY
Level 2 group	Level 3 group	ID	Time ID	OutDeg	Indeg	SUM_deg	Deg-nom	OutClose	InClose	SUM_clo	Clo-nom	Between	Betw-nom	Clustering coeff	Clus-norm	Technology name
[truncated: 1,041 more rows]

[truncated: 1 more sheets: MQ]
